# Supplementary material for: Crystal structure and Hirshfeld surfaces analysis of the nickel(II) complex of the Shiff base ligand 6,6′-{(1E,1′E)-[ethane-1,2-diylbis(aza­nylyl­idene)]bis­(methanylyl­idene)}bis­[2-(tri­fluoro­meth­oxy)phenol]
Source: Acta Crystallogr E Crystallogr Commun. 2019 Feb 8;75(Pt 3):328–31. doi: 10.1107/S2056989019001919 (PMC6399694; doi:10.1107/S2056989019001919)
Supplement: Supplementary file 1 [file e-75-00328-sup1.cif]

##############################################################################
#                                                                            #
# This CIF contains the data in a paper accepted for publication in          #
# Acta Crystallographica Section E. It conforms to the requirements of       #
# Notes for Authors for Acta Crystallographica Section E, and has been       #
# peer reviewed under the auspices of the IUCr Commission on Journals.       #
#                                                                            #
# Full details of the Crystallographic Information File format               #
# are given in the paper "The Crystallographic Information File (CIF):       #
# a New Standard Archive File for Crystallography" by S. R. Hall, F. H.      #
# Allen and I. D. Brown [Acta Cryst. (1991), A47, 655-685].                  #
#                                                                            #
# The current version of the core CIF dictionary is obtainable from          #
# ftp://ftp.iucr.org/pub/cif_core.dic.                                       #
#                                                                            #
# Software is freely available for graphical display of the structure(s)     #
# in this CIF. For information consult the CIF software page                 #
# http://www.iucr.org/resources/cif/software.                                #
#                                                                            #
# This file may be used for bona fide research purposes within the           #
# scientific community so long as proper attribution is given to the journal # 
# article from which it was obtained.                                        #
#                                                                            #
##############################################################################
data_I
_audit_creation_method     'SHELXL-2018/3'
_database_code_depnum_ccdc_archive     'CCDC 1890705'
_chemical_name_systematic
;\
(6,6'-{(1<i>E</i>,1'<i>E</i>)-\
[Ethane-1,2-diylbis(azanylylidene)]bis(methanylylidene)}bis[2-\
(trifluoromethoxy)phenol]-\k^4^<i>O</i>,<i>N</i>,<i>N</i>',<i>O</i>')\
nickel(II), [Ni(C~18~H~12~F~6~N~2~O~4~)]
;
_chemical_name_common     ?
_chemical_formula_moiety     'C18 H12 F6 N2 Ni O4'
_chemical_formula_sum     'C18 H12 F6 N2 Ni O4'
_chemical_formula_iupac     '[Ni (C18 H12 F6 N2 O4)]'
_chemical_formula_weight     493.01
_chemical_melting_point     ?
_space_group_crystal_system     monoclinic
_space_group_name_H-M_alt     'P 21/n'
_space_group_name_Hall     '-P 2yn'
loop_
    _space_group_symop_operation_xyz
    'x, y, z'
    '-x+1/2, y+1/2, -z+1/2'
    '-x, -y, -z'
    'x-1/2, -y-1/2, z-1/2'
_cell_length_a     7.0709(4)
_cell_length_b     19.8158(13)
_cell_length_c     13.1957(7)
_cell_angle_alpha     90
_cell_angle_beta     99.089(4)
_cell_angle_gamma     90
_cell_volume     1825.71(19)
_cell_formula_units_Z     4
_cell_measurement_reflns_used     7677
_cell_measurement_theta_min     1.87
_cell_measurement_theta_max     29.81
_cell_measurement_temperature     296(2)
_exptl_crystal_description     'rod'
_exptl_crystal_colour     'red'
_exptl_crystal_size_max     0.430
_exptl_crystal_size_mid     0.187
_exptl_crystal_size_min     0.050
_exptl_crystal_density_diffrn     1.794
_exptl_crystal_density_meas     ?
_exptl_crystal_density_method     ?
_exptl_crystal_F_000     992
_exptl_absorpt_coefficient_mu     1.153
_exptl_absorpt_correction_type     integration
_exptl_absorpt_process_details
;
(X-RED32; Stoe & Cie, 2002)
;
_exptl_absorpt_correction_T_min     0.7523
_exptl_absorpt_correction_T_max     0.9538
_diffrn_ambient_temperature     296(2)
_diffrn_source     'sealed X-ray tube, 12 x 0.4 mm long-fine focus'
_diffrn_radiation_type     MoK\a
_diffrn_radiation_wavelength     0.71073
_diffrn_measurement_device_type     'Stoe IPDS 2'
_diffrn_measurement_method     'rotation method'
_diffrn_detector_area_resol_mean     6.67
_diffrn_reflns_number     10231
_diffrn_reflns_av_R_equivalents     0.0694
_diffrn_reflns_av_unetI/netI     0.0976
_diffrn_reflns_theta_min     1.871
_diffrn_reflns_theta_max     25.999
_diffrn_reflns_theta_full     25.242
_diffrn_measured_fraction_theta_max     1.000
_diffrn_measured_fraction_theta_full     1.000
_diffrn_reflns_limit_h_min     -8
_diffrn_reflns_limit_h_max     8
_diffrn_reflns_limit_k_min     -22
_diffrn_reflns_limit_k_max     24
_diffrn_reflns_limit_l_min     -16
_diffrn_reflns_limit_l_max     16
_refine_special_details
;
 Refinement of F^2^ against ALL reflections.  The weighted R-factor wR and
 goodness of fit S are based on F^2^, conventional R-factors R are based
 on F, with F set to zero for negative F^2^. The threshold expression of
 F^2^ > 2sigma(F^2^) is used only for calculating R-factors(gt) etc. and is
 not relevant to the choice of reflections for refinement.  R-factors based
 on F^2^ are statistically about twice as large as those based on F, and R-
 factors based on ALL data will be even larger.
;
_reflns_number_total     3594
_reflns_number_gt     2004
_reflns_threshold_expression     'I > 2\s(I)'
_refine_ls_structure_factor_coef     Fsqd
_refine_ls_matrix_type     full
_refine_ls_R_factor_all     0.0964
_refine_ls_R_factor_gt     0.0424
_refine_ls_wR_factor_gt     0.0634
_refine_ls_wR_factor_ref     0.0731
_refine_ls_goodness_of_fit_ref     0.815
_refine_ls_restrained_S_all     0.815
_refine_ls_number_reflns     3594
_refine_ls_number_parameters     280
_refine_ls_number_restraints     0
_refine_ls_hydrogen_treatment     constr
_refine_ls_weighting_scheme     calc
_refine_ls_weighting_details
                      'w=1/[\s^2^(Fo^2^)+(0.0208P)^2^] where P=(Fo^2^+2Fc^2^)/3'
_atom_sites_solution_hydrogens     geom
_atom_sites_solution_primary     direct
_atom_sites_solution_secondary     difmap
_refine_ls_shift/su_max     0.000
_refine_ls_shift/su_mean     0.000
_refine_diff_density_max     0.281
_refine_diff_density_min     -0.259
_refine_ls_extinction_method     none
_refine_ls_extinction_coef     .
loop_
    _atom_type_symbol
    _atom_type_description
    _atom_type_scat_dispersion_real
    _atom_type_scat_dispersion_imag
    _atom_type_scat_source
    'C' 'C' 0.0033 0.0016
                         'International Tables Vol C Tables 4.2.6.8 and 6.1.1.4'
    'H' 'H' 0.0000 0.0000
                         'International Tables Vol C Tables 4.2.6.8 and 6.1.1.4'
    'F' 'F' 0.0171 0.0103
                         'International Tables Vol C Tables 4.2.6.8 and 6.1.1.4'
    'N' 'N' 0.0061 0.0033
                         'International Tables Vol C Tables 4.2.6.8 and 6.1.1.4'
    'Ni' 'Ni' 0.3393 1.1124
                         'International Tables Vol C Tables 4.2.6.8 and 6.1.1.4'
    'O' 'O' 0.0106 0.0060
                         'International Tables Vol C Tables 4.2.6.8 and 6.1.1.4'
_computing_data_collection
;
X-AREA (Stoe & Cie, 2002)
;
_computing_cell_refinement
;
X-AREA (Stoe & Cie, 2002)
;
_computing_data_reduction
;
X-RED32 (Stoe & Cie, 2002)
;
_computing_structure_solution
;
SHELXT2018 (Sheldrick, 2015a)
;
_computing_structure_refinement
;
SHELXL2018 (Sheldrick, 2015b)
;
_computing_molecular_graphics
;
ORTEP-3 for Windows (Farrugia, 2012) and Mercury (Macrae <i>et al.</i>,
2008)
;
_computing_publication_material
;
SHELXL2018 (Sheldrick, 2015b), WinGX (Farrugia, 2012) and PLATON
(Spek, 2009)
;
loop_
    _atom_site_type_symbol
    _atom_site_label
    _atom_site_fract_x
    _atom_site_fract_y
    _atom_site_fract_z
    _atom_site_U_iso_or_equiv
    _atom_site_adp_type
    _atom_site_calc_flag
    _atom_site_occupancy
    _atom_site_disorder_assembly
    _atom_site_disorder_group
    Ni Ni1 0.26730(6) 0.49434(2) 0.49904(4) 0.03711(13) Uani d 1 . .
    O O3 0.2821(4) 0.40837(12) 0.55236(18) 0.0425(6) Uani d 1 . .
    O O2 0.3199(3) 0.45369(12) 0.38085(18) 0.0449(7) Uani d 1 . .
    O O4 0.3829(4) 0.28127(12) 0.60619(19) 0.0507(7) Uani d 1 . .
    O O1 0.4119(4) 0.37488(14) 0.22988(19) 0.0566(7) Uani d 1 . .
    N N6 0.2039(4) 0.53396(14) 0.6151(2) 0.0411(8) Uani d 1 . .
    N N7 0.2627(4) 0.58028(15) 0.4452(3) 0.0438(8) Uani d 1 . .
    F F2 0.1222(5) 0.33925(16) 0.2439(3) 0.1148(12) Uani d 1 . .
    F F4 0.1024(4) 0.26758(15) 0.5082(2) 0.1128(12) Uani d 1 . .
    F F6 0.3485(5) 0.21399(17) 0.4791(2) 0.1136(11) Uani d 1 . .
    F F5 0.2146(5) 0.18837(15) 0.6022(3) 0.1122(11) Uani d 1 . .
    C C17 0.2694(5) 0.39078(18) 0.6458(3) 0.0381(9) Uani d 1 . .
    C C2 0.3145(5) 0.4817(2) 0.2913(3) 0.0434(10) Uani d 1 . .
    F F1 0.2352(5) 0.31439(18) 0.1122(2) 0.1288(14) Uani d 1 . .
    C C12 0.2217(5) 0.4342(2) 0.7222(3) 0.0413(9) Uani d 1 . .
    C C11 0.1888(4) 0.5050(2) 0.7009(3) 0.0443(10) Uani d 1 . .
    H H11 0.154060 0.531744 0.752904 0.053 Uiso calc 1 . .
    F F3 0.3513(6) 0.27078(17) 0.2496(3) 0.1309(13) Uani d 1 . .
    C C3 0.3510(6) 0.4423(2) 0.2078(3) 0.0501(10) Uani d 1 . .
    C C7 0.2774(5) 0.5505(2) 0.2689(3) 0.0470(10) Uani d 1 . .
    C C16 0.3104(5) 0.32354(19) 0.6763(3) 0.0437(9) Uani d 1 . .
    C C8 0.2613(5) 0.5966(2) 0.3501(3) 0.0496(11) Uani d 1 . .
    H H8 0.248688 0.642164 0.333355 0.060 Uiso calc 1 . .
    C C10 0.1626(6) 0.60683(18) 0.6044(3) 0.0524(11) Uani d 1 . .
    H H10A 0.201695 0.629815 0.669248 0.063 Uiso calc 1 . .
    H H10B 0.026750 0.614357 0.582588 0.063 Uiso calc 1 . .
    C C9 0.2752(6) 0.63223(18) 0.5249(3) 0.0508(11) Uani d 1 . .
    H H9A 0.221970 0.674426 0.495980 0.061 Uiso calc 1 . .
    H H9B 0.407695 0.639754 0.555126 0.061 Uiso calc 1 . .
    C C13 0.2102(6) 0.4102(2) 0.8210(3) 0.0566(11) Uani d 1 . .
    H H13 0.175958 0.439462 0.870112 0.068 Uiso calc 1 . .
    C C1 0.2811(8) 0.3271(3) 0.2096(4) 0.0674(13) Uani d 1 . .
    C C18 0.2617(7) 0.2405(2) 0.5502(4) 0.0616(12) Uani d 1 . .
    C C15 0.3026(6) 0.3011(2) 0.7727(3) 0.0619(12) Uani d 1 . .
    H H15 0.333337 0.256546 0.790046 0.074 Uiso calc 1 . .
    C C6 0.2706(6) 0.5749(2) 0.1687(4) 0.0646(13) Uani d 1 . .
    H H6 0.245387 0.620387 0.155453 0.078 Uiso calc 1 . .
    C C14 0.2486(7) 0.3447(3) 0.8456(3) 0.0709(14) Uani d 1 . .
    H H14 0.238953 0.328986 0.910957 0.085 Uiso calc 1 . .
    C C4 0.3449(7) 0.4673(3) 0.1098(3) 0.0675(13) Uani d 1 . .
    H H4 0.371002 0.439315 0.057199 0.081 Uiso calc 1 . .
    C C5 0.3000(7) 0.5337(3) 0.0908(4) 0.0748(15) Uani d 1 . .
    H H5 0.289649 0.550545 0.024387 0.090 Uiso calc 1 . .
loop_
    _atom_site_aniso_label
    _atom_site_aniso_U_11
    _atom_site_aniso_U_22
    _atom_site_aniso_U_33
    _atom_site_aniso_U_12
    _atom_site_aniso_U_13
    _atom_site_aniso_U_23
    Ni1 0.0390(2) 0.0343(2) 0.0376(2) 0.0013(3) 0.00489(16) -0.0016(3)
    O3 0.0528(16) 0.0404(14) 0.0359(15) 0.0000(12) 0.0115(12) -0.0022(11)
    O2 0.0556(16) 0.0446(15) 0.0351(15) -0.0001(12) 0.0089(13) -0.0010(12)
    O4 0.0550(17) 0.0421(15) 0.0554(17) 0.0010(13) 0.0096(14) -0.0003(13)
    O1 0.0583(18) 0.0611(19) 0.0513(16) -0.0040(15) 0.0117(14) -0.0148(14)
    N6 0.0360(17) 0.0402(17) 0.0457(19) 0.0028(14) 0.0020(15) -0.0035(15)
    N7 0.0380(18) 0.0406(19) 0.051(2) 0.0021(14) 0.0015(15) 0.0006(16)
    F2 0.094(2) 0.101(2) 0.168(3) -0.0372(19) 0.077(2) -0.050(2)
    F4 0.090(2) 0.088(2) 0.140(3) 0.0169(17) -0.047(2) -0.0251(19)
    F6 0.119(3) 0.116(3) 0.108(2) 0.001(2) 0.023(2) -0.058(2)
    F5 0.134(3) 0.068(2) 0.133(3) -0.0416(19) 0.017(2) 0.0097(19)
    C17 0.036(2) 0.043(2) 0.035(2) -0.0044(17) 0.0062(17) 0.0002(17)
    C2 0.037(2) 0.053(3) 0.040(2) -0.0071(18) 0.0055(17) 0.0028(19)
    F1 0.153(3) 0.159(3) 0.077(2) -0.078(3) 0.025(2) -0.052(2)
    C12 0.038(2) 0.054(3) 0.032(2) -0.0006(19) 0.0047(17) 0.0009(18)
    C11 0.0370(19) 0.054(3) 0.042(2) 0.003(2) 0.0070(16) -0.017(2)
    F3 0.160(3) 0.065(2) 0.167(3) -0.002(2) 0.023(3) 0.004(2)
    C3 0.046(2) 0.068(3) 0.037(2) -0.007(2) 0.0087(19) -0.005(2)
    C7 0.041(2) 0.052(3) 0.046(2) -0.009(2) 0.003(2) 0.010(2)
    C16 0.048(2) 0.044(2) 0.039(2) -0.0041(18) 0.0069(18) 0.0016(18)
    C8 0.039(2) 0.041(2) 0.067(3) -0.0015(19) 0.004(2) 0.015(2)
    C10 0.052(3) 0.038(2) 0.065(3) 0.0063(18) 0.002(2) -0.012(2)
    C9 0.054(3) 0.035(2) 0.062(3) -0.0007(19) 0.006(2) -0.0013(18)
    C13 0.063(3) 0.069(3) 0.039(2) -0.008(2) 0.012(2) -0.005(2)
    C1 0.081(4) 0.070(4) 0.055(3) -0.011(3) 0.022(3) -0.015(3)
    C18 0.074(3) 0.049(3) 0.062(3) -0.001(3) 0.012(3) -0.002(2)
    C15 0.079(3) 0.052(3) 0.055(3) -0.004(2) 0.010(2) 0.010(2)
    C6 0.068(3) 0.066(3) 0.059(3) -0.001(2) 0.006(2) 0.029(2)
    C14 0.091(4) 0.081(4) 0.042(3) -0.003(3) 0.015(2) 0.017(3)
    C4 0.070(3) 0.091(4) 0.044(3) -0.008(3) 0.016(2) -0.002(2)
    C5 0.092(4) 0.088(4) 0.045(3) -0.008(3) 0.012(3) 0.018(3)
_geom_special_details
;
 All esds (except the esd in the dihedral angle between two l.s. planes)
 are estimated using the full covariance matrix.  The cell esds are taken
 into account individually in the estimation of esds in distances, angles
 and torsion angles; correlations between esds in cell parameters are only
 used when they are defined by crystal symmetry.  An approximate (isotropic)
 treatment of cell esds is used for estimating esds involving l.s. planes.
;
loop_
    _geom_bond_atom_site_label_1
    _geom_bond_atom_site_label_2
    _geom_bond_site_symmetry_2
    _geom_bond_distance
    _geom_bond_publ_flag
    Ni1 N6 . 1.839(3) y
    Ni1 O3 . 1.840(2) y
    Ni1 N7 . 1.843(3) y
    Ni1 O2 . 1.845(2) y
    O3 C17 . 1.297(4) ?
    O2 C2 . 1.301(4) ?
    O4 C18 . 1.316(5) ?
    O4 C16 . 1.403(4) ?
    O1 C1 . 1.321(5) ?
    O1 C3 . 1.419(5) ?
    N6 C11 . 1.288(5) ?
    N6 C10 . 1.475(4) ?
    N7 C8 . 1.295(5) ?
    N7 C9 . 1.464(5) ?
    F2 C1 . 1.298(5) ?
    F4 C18 . 1.291(5) ?
    F6 C18 . 1.311(5) ?
    F5 C18 . 1.313(5) ?
    C17 C12 . 1.407(5) ?
    C17 C16 . 1.409(5) ?
    C2 C3 . 1.409(5) ?
    C2 C7 . 1.410(5) ?
    F1 C1 . 1.300(5) ?
    C12 C13 . 1.402(5) ?
    C12 C11 . 1.443(5) ?
    C11 H11 . 0.9300 ?
    F3 C1 . 1.299(5) ?
    C3 C4 . 1.379(5) ?
    C7 C6 . 1.401(5) ?
    C7 C8 . 1.427(6) ?
    C16 C15 . 1.357(5) ?
    C8 H8 . 0.9300 ?
    C10 C9 . 1.501(6) ?
    C10 H10A . 0.9700 ?
    C10 H10B . 0.9700 ?
    C9 H9A . 0.9700 ?
    C9 H9B . 0.9700 ?
    C13 C14 . 1.354(6) ?
    C13 H13 . 0.9300 ?
    C15 C14 . 1.390(6) ?
    C15 H15 . 0.9300 ?
    C6 C5 . 1.355(6) ?
    C6 H6 . 0.9300 ?
    C14 H14 . 0.9300 ?
    C4 C5 . 1.367(6) ?
    C4 H4 . 0.9300 ?
    C5 H5 . 0.9300 ?
loop_
    _geom_angle_atom_site_label_1
    _geom_angle_atom_site_label_2
    _geom_angle_atom_site_label_3
    _geom_angle_site_symmetry_1
    _geom_angle_site_symmetry_3
    _geom_angle
    _geom_angle_publ_flag
    N6 Ni1 O3 . . 94.78(12) ?
    N6 Ni1 N7 . . 86.27(14) ?
    O3 Ni1 N7 . . 177.70(14) y
    N6 Ni1 O2 . . 177.53(13) y
    O3 Ni1 O2 . . 84.95(11) ?
    N7 Ni1 O2 . . 94.08(14) ?
    C17 O3 Ni1 . . 127.1(2) ?
    C2 O2 Ni1 . . 126.9(2) ?
    C18 O4 C16 . . 117.5(3) ?
    C1 O1 C3 . . 116.9(3) ?
    C11 N6 C10 . . 118.5(4) ?
    C11 N6 Ni1 . . 127.4(3) ?
    C10 N6 Ni1 . . 114.1(3) ?
    C8 N7 C9 . . 120.7(3) ?
    C8 N7 Ni1 . . 127.0(3) ?
    C9 N7 Ni1 . . 112.2(2) ?
    O3 C17 C12 . . 125.3(3) ?
    O3 C17 C16 . . 118.9(3) ?
    C12 C17 C16 . . 115.8(3) ?
    O2 C2 C3 . . 119.4(4) ?
    O2 C2 C7 . . 125.6(4) ?
    C3 C2 C7 . . 115.0(4) ?
    C13 C12 C17 . . 121.0(4) ?
    C13 C12 C11 . . 118.7(4) ?
    C17 C12 C11 . . 120.3(3) ?
    N6 C11 C12 . . 124.8(4) ?
    N6 C11 H11 . . 117.6 ?
    C12 C11 H11 . . 117.6 ?
    C4 C3 C2 . . 123.5(4) ?
    C4 C3 O1 . . 119.7(4) ?
    C2 C3 O1 . . 116.7(3) ?
    C6 C7 C2 . . 120.6(4) ?
    C6 C7 C8 . . 119.5(4) ?
    C2 C7 C8 . . 119.7(4) ?
    C15 C16 O4 . . 119.7(4) ?
    C15 C16 C17 . . 122.7(4) ?
    O4 C16 C17 . . 117.2(3) ?
    N7 C8 C7 . . 125.4(4) ?
    N7 C8 H8 . . 117.3 ?
    C7 C8 H8 . . 117.3 ?
    N6 C10 C9 . . 106.1(3) ?
    N6 C10 H10A . . 110.5 ?
    C9 C10 H10A . . 110.5 ?
    N6 C10 H10B . . 110.5 ?
    C9 C10 H10B . . 110.5 ?
    H10A C10 H10B . . 108.7 ?
    N7 C9 C10 . . 106.7(3) ?
    N7 C9 H9A . . 110.4 ?
    C10 C9 H9A . . 110.4 ?
    N7 C9 H9B . . 110.4 ?
    C10 C9 H9B . . 110.4 ?
    H9A C9 H9B . . 108.6 ?
    C14 C13 C12 . . 120.6(4) ?
    C14 C13 H13 . . 119.7 ?
    C12 C13 H13 . . 119.7 ?
    F2 C1 F3 . . 108.3(5) ?
    F2 C1 F1 . . 106.6(4) ?
    F3 C1 F1 . . 104.7(4) ?
    F2 C1 O1 . . 114.4(4) ?
    F3 C1 O1 . . 108.8(4) ?
    F1 C1 O1 . . 113.4(4) ?
    F4 C18 F6 . . 109.6(4) ?
    F4 C18 F5 . . 106.0(4) ?
    F6 C18 F5 . . 104.2(4) ?
    F4 C18 O4 . . 115.7(4) ?
    F6 C18 O4 . . 108.1(4) ?
    F5 C18 O4 . . 112.7(4) ?
    C16 C15 C14 . . 120.1(4) ?
    C16 C15 H15 . . 119.9 ?
    C14 C15 H15 . . 119.9 ?
    C5 C6 C7 . . 121.4(4) ?
    C5 C6 H6 . . 119.3 ?
    C7 C6 H6 . . 119.3 ?
    C13 C14 C15 . . 119.7(4) ?
    C13 C14 H14 . . 120.1 ?
    C15 C14 H14 . . 120.1 ?
    C5 C4 C3 . . 119.4(5) ?
    C5 C4 H4 . . 120.3 ?
    C3 C4 H4 . . 120.3 ?
    C6 C5 C4 . . 120.0(5) ?
    C6 C5 H5 . . 120.0 ?
    C4 C5 H5 . . 120.0 ?
loop_
    _geom_torsion_atom_site_label_1
    _geom_torsion_atom_site_label_2
    _geom_torsion_atom_site_label_3
    _geom_torsion_atom_site_label_4
    _geom_torsion_site_symmetry_1
    _geom_torsion_site_symmetry_2
    _geom_torsion_site_symmetry_3
    _geom_torsion_site_symmetry_4
    _geom_torsion
    _geom_torsion_publ_flag
    N6 Ni1 O3 C17 . . . . -6.3(3) ?
    O2 Ni1 O3 C17 . . . . 176.1(3) ?
    O3 Ni1 O2 C2 . . . . 171.3(3) ?
    N7 Ni1 O2 C2 . . . . -10.8(3) ?
    O3 Ni1 N6 C11 . . . . 2.6(3) ?
    N7 Ni1 N6 C11 . . . . -175.3(3) ?
    O3 Ni1 N6 C10 . . . . -175.9(2) ?
    N7 Ni1 N6 C10 . . . . 6.2(2) ?
    N6 Ni1 N7 C8 . . . . -166.3(3) ?
    O2 Ni1 N7 C8 . . . . 11.3(3) ?
    N6 Ni1 N7 C9 . . . . 18.0(2) ?
    O2 Ni1 N7 C9 . . . . -164.5(2) ?
    Ni1 O3 C17 C12 . . . . 7.0(5) ?
    Ni1 O3 C17 C16 . . . . -171.4(2) ?
    Ni1 O2 C2 C3 . . . . -177.2(3) ?
    Ni1 O2 C2 C7 . . . . 3.9(5) ?
    O3 C17 C12 C13 . . . . 179.5(3) ?
    C16 C17 C12 C13 . . . . -2.1(5) ?
    O3 C17 C12 C11 . . . . -2.2(6) ?
    C16 C17 C12 C11 . . . . 176.1(3) ?
    C10 N6 C11 C12 . . . . 179.1(3) ?
    Ni1 N6 C11 C12 . . . . 0.6(5) ?
    C13 C12 C11 N6 . . . . 176.5(3) ?
    C17 C12 C11 N6 . . . . -1.7(5) ?
    O2 C2 C3 C4 . . . . 178.7(4) ?
    C7 C2 C3 C4 . . . . -2.3(6) ?
    O2 C2 C3 O1 . . . . -6.5(5) ?
    C7 C2 C3 O1 . . . . 172.5(3) ?
    C1 O1 C3 C4 . . . . -84.6(5) ?
    C1 O1 C3 C2 . . . . 100.4(4) ?
    O2 C2 C7 C6 . . . . -178.5(4) ?
    C3 C2 C7 C6 . . . . 2.6(6) ?
    O2 C2 C7 C8 . . . . 6.4(6) ?
    C3 C2 C7 C8 . . . . -172.5(3) ?
    C18 O4 C16 C15 . . . . 88.3(4) ?
    C18 O4 C16 C17 . . . . -98.9(4) ?
    O3 C17 C16 C15 . . . . 179.3(4) ?
    C12 C17 C16 C15 . . . . 0.8(6) ?
    O3 C17 C16 O4 . . . . 6.7(5) ?
    C12 C17 C16 O4 . . . . -171.8(3) ?
    C9 N7 C8 C7 . . . . 170.4(3) ?
    Ni1 N7 C8 C7 . . . . -5.0(6) ?
    C6 C7 C8 N7 . . . . 179.0(4) ?
    C2 C7 C8 N7 . . . . -5.8(6) ?
    C11 N6 C10 C9 . . . . 153.9(3) ?
    Ni1 N6 C10 C9 . . . . -27.4(3) ?
    C8 N7 C9 C10 . . . . 147.0(3) ?
    Ni1 N7 C9 C10 . . . . -36.9(3) ?
    N6 C10 C9 N7 . . . . 39.5(4) ?
    C17 C12 C13 C14 . . . . 1.3(6) ?
    C11 C12 C13 C14 . . . . -177.0(4) ?
    C3 O1 C1 F2 . . . . -48.2(6) ?
    C3 O1 C1 F3 . . . . -169.5(4) ?
    C3 O1 C1 F1 . . . . 74.4(6) ?
    C16 O4 C18 F4 . . . . 46.5(6) ?
    C16 O4 C18 F6 . . . . 169.7(3) ?
    C16 O4 C18 F5 . . . . -75.7(5) ?
    O4 C16 C15 C14 . . . . 173.7(4) ?
    C17 C16 C15 C14 . . . . 1.4(6) ?
    C2 C7 C6 C5 . . . . -0.3(7) ?
    C8 C7 C6 C5 . . . . 174.9(4) ?
    C12 C13 C14 C15 . . . . 0.9(7) ?
    C16 C15 C14 C13 . . . . -2.2(7) ?
    C2 C3 C4 C5 . . . . -0.5(7) ?
    O1 C3 C4 C5 . . . . -175.1(4) ?
    C7 C6 C5 C4 . . . . -2.6(8) ?
    C3 C4 C5 C6 . . . . 3.0(8) ?
loop_
    _geom_hbond_atom_site_label_D
    _geom_hbond_atom_site_label_H
    _geom_hbond_atom_site_label_A
    _geom_hbond_site_symmetry_A
    _geom_hbond_distance_DH
    _geom_hbond_distance_HA
    _geom_hbond_distance_DA
    _geom_hbond_angle_DHA
    _geom_hbond_publ_flag
    C10 H10B O3 3_566 0.97 2.63 3.494(4) 149 no
    C9 H9A F4 3_566 0.97 2.56 3.301(5) 133 no
    C6 H6 F6 2 0.93 2.58 3.405(5) 148 no
_shelx_space_group_comment
;
The symmetry employed for this shelxl refinement is uniquely defined
by the following loop, which should always be used as a source of
symmetry information in preference to the above space-group names.
They are only intended as comments.
;
_shelx_estimated_absorpt_T_min     0.7523
_shelx_estimated_absorpt_T_max     0.9538
_shelx_hkl_file
;
  -2   0   0 9427.86   53.29   0
   2   0   0 9999.99   54.22   0
   4   0   0  392.07    9.02   0
  -4   0   0  386.73    8.86   0
   6   0   0   74.64    4.96   0
  -6   0   0   80.76    6.46   0
  -8   0   0    7.94    6.50   0
   8   0   0    9.53    6.60   0
  -1   1   0  187.78   10.92   0
  -1  -1   0  204.82   15.31   0
   1   1   0  203.75   15.14   0
   1  -1   0  212.01   11.46   0
  -2  -1   0  278.78   11.87   0
  -2   1   0  271.89   10.42   0
   2   1   0  272.41   12.01   0
   2  -1   0  273.04    9.48   0
   3  -1   0  262.15    8.86   0
  -3   1   0  260.58    7.97   0
   3   1   0  232.15    8.07   0
  -3  -1   0  278.69    9.64   0
  -4   1   0   37.26    5.50   0
   4  -1   0   32.61    4.10   0
   4   1   0   33.66    5.62   0
  -4  -1   0   31.58    4.30   0
  -5  -1   0   81.37    5.82   0
  -5   1   0   85.96    5.67   0
   5  -1   0   76.43    4.64   0
   5   1   0   82.26    5.75   0
   6  -1   0    4.11    5.31   0
   6   1   0   -4.73    5.19   0
  -6  -1   0   -1.62    3.85   0
  -6   1   0   -0.21    3.65   0
  -7  -1   0   30.10    4.80   0
   7   1   0   29.27    4.63   0
  -7   1   0   31.94    4.74   0
   7  -1   0   27.52    6.17   0
  -8   1   0   -0.71    4.69   0
  -8  -1   0    2.29    6.15   0
   8  -1   0   -0.94    6.73   0
   8   1   0    1.33    6.75   0
   9   1   0    7.80    7.36   0
  -9  -1   0   10.28    7.34   0
  -9   1   0   11.04    7.22   0
   9  -1   0    6.26    7.13   0
   0  -2   0  643.74   21.00   0
   0   2   0  590.73   21.64   0
   1   2   0  508.31   20.31   0
  -1   2   0  515.40   15.38   0
  -1  -2   0  517.32   20.54   0
   1  -2   0  502.96   15.18   0
   2  -2   0 1137.15   16.91   0
  -2   2   0 1158.29   16.64   0
   2   2   0 1144.46   21.85   0
  -2  -2   0 1205.64   22.48   0
  -3   2   0   39.91    5.73   0
   3  -2   0   41.74    5.67   0
   3   2   0   42.43    4.97   0
  -3  -2   0   44.09    6.12   0
   4   2   0  434.86   10.58   0
  -4   2   0  397.87    8.24   0
   4  -2   0  442.77    9.29   0
  -4  -2   0  410.31   10.63   0
  -5  -2   0    5.09    5.43   0
   5  -2   0    2.23    4.82   0
  -5   2   0    1.47    4.67   0
   5   2   0    0.85    4.55   0
  -6  -2   0   12.90    5.75   0
   6  -2   0   14.33    5.37   0
   6   2   0   11.00    5.59   0
  -6   2   0   12.12    5.38   0
   7  -2   0   -0.09    5.82   0
  -7   2   0   -3.38    5.59   0
  -7  -2   0    4.76    5.84   0
   7   2   0   -0.80    5.54   0
  -8   2   0   -1.08    4.78   0
   8  -2   0    1.37    6.64   0
   8   2   0    0.05    6.59   0
  -8  -2   0    2.55    6.13   0
   9  -2   0    7.39    7.68   0
  -9   2   0    0.57    7.31   0
  -9  -2   0    1.71    7.19   0
   9   2   0   -0.13    7.02   0
   1   3   0   21.24    6.81   0
  -1   3   0   21.19    5.88   0
   1  -3   0   18.04    7.81   0
  -2  -3   0    6.40    6.98   0
   2  -3   0    4.17    4.13   0
  -2   3   0    8.15    4.18   0
   2   3   0    6.97    6.82   0
  -3   3   0   48.86    5.83   0
   3   3   0   52.73    6.33   0
  -3  -3   0   50.03    6.50   0
   3  -3   0   51.61    5.65   0
  -4  -3   0    7.85    5.65   0
   4  -3   0    5.25    4.95   0
  -4   3   0    4.56    4.99   0
   4   3   0    4.86    5.46   0
  -5   3   0    7.95    3.49   0
   5  -3   0    7.18    3.64   0
  -5  -3   0    8.60    5.42   0
   5   3   0    9.12    4.71   0
   6   3   0    0.54    5.64   0
  -6   3   0    0.63    4.93   0
  -6  -3   0    3.13    5.36   0
   6  -3   0    0.71    4.95   0
  -7   3   0    1.83    3.84   0
   7   3   0    1.84    5.64   0
   7  -3   0   -2.25    5.72   0
  -7  -3   0    6.67    5.70   0
   8  -3   0    2.85    4.42   0
  -8   3   0    1.28    6.23   0
   8   3   0    1.87    6.12   0
  -8  -3   0    4.14    6.20   0
  -9   3   0    7.17    5.03   0
   9  -3   0    3.22    5.11   0
   9   3   0    0.16    7.19   0
  -9  -3   0    0.15    7.31   0
   0   4   0  743.06   15.60   0
  -1   4   0  198.22    8.60   0
   1  -4   0  201.39    8.61   0
  -2  -4   0  266.64   11.59   0
   2  -4   0  222.25    7.26   0
  -2   4   0  246.85    7.36   0
   2   4   0  257.67   11.40   0
   3  -4   0    1.93    3.54   0
   3   4   0    1.41    5.16   0
  -3   4   0    3.95    4.70   0
  -3  -4   0    2.40    5.37   0
   4  -4   0    9.24    4.90   0
   4   4   0    5.74    5.25   0
  -4  -4   0    8.29    5.48   0
  -4   4   0    8.99    4.75   0
  -5  -4   0    6.40    5.14   0
   5   4   0    4.99    5.27   0
  -5   4   0    5.16    4.87   0
   5  -4   0    1.83    5.01   0
  -6   4   0   -0.05    3.45   0
  -6  -4   0    7.97    5.56   0
   6  -4   0    1.61    3.40   0
   6   4   0    3.39    5.58   0
  -7  -4   0    4.33    5.75   0
   7   4   0    2.37    5.62   0
  -7   4   0    3.85    5.44   0
   7  -4   0   -2.64    5.54   0
  -8   4   0   -0.31    4.36   0
   8   4   0   -3.63    5.95   0
   8  -4   0    3.93    4.60   0
  -8  -4   0    1.13    6.34   0
  -9  -4   0    3.46    7.18   0
   9   4   0    1.27    7.34   0
   9  -4   0    1.40    7.61   0
  -9   4   0    3.89    7.44   0
   1  -5   0    8.84    6.98   0
  -1   5   0    8.08    6.92   0
   2  -5   0  199.40    6.56   0
   2   5   0  227.70   10.15   0
  -2   5   0  214.89    7.81   0
   3  -5   0   71.10    5.48   0
  -3  -5   0   67.24    6.76   0
  -3   5   0   69.86    5.79   0
   3   5   0   63.39    6.72   0
   4  -5   0   43.81    5.43   0
  -4   5   0   48.21    5.58   0
  -4  -5   0   48.02    6.26   0
   4   5   0   43.11    6.20   0
  -5   5   0   36.76    5.29   0
  -5  -5   0   34.63    6.11   0
   5  -5   0   38.13    5.40   0
   5   5   0   35.64    5.95   0
  -6  -5   0    4.94    5.61   0
   6  -5   0    3.06    3.77   0
   6   5   0    3.35    5.45   0
  -6   5   0    4.12    3.73   0
   7  -5   0    7.22    5.66   0
  -7  -5   0    1.99    5.98   0
   7   5   0    4.06    5.88   0
  -7   5   0    1.78    5.51   0
   8  -5   0   -0.15    4.54   0
   8   5   0    3.41    6.09   0
  -8   5   0    2.31    4.44   0
  -8  -5   0    2.91    6.62   0
  -9  -5   0   -0.73    9.39   0
  -9   5   0    1.48    7.43   0
   9  -5   0    4.14    7.59   0
   9   5   0    0.41    7.37   0
   0   6   0   98.34    5.99   0
   1  -6   0  146.68    6.71   0
  -1   6   0  171.09    8.10   0
   2   6   0  204.76    9.16   0
   2  -6   0  191.14    6.20   0
  -2   6   0  190.12    7.04   0
  -3   6   0   -0.19    3.50   0
   3   6   0    0.95    5.18   0
   3  -6   0    2.36    3.60   0
  -4   6   0   67.29    4.54   0
  -4  -6   0   70.64    6.67   0
   4   6   0   72.44    6.55   0
   4  -6   0   78.09    5.71   0
  -5   6   0    9.97    3.82   0
   5   6   0   12.59    5.60   0
   5  -6   0   10.30    5.40   0
  -5  -6   0   11.63    5.59   0
   6   6   0    3.07    5.51   0
  -6  -6   0    5.06    5.64   0
   6  -6   0    3.11    3.58   0
  -6   6   0    6.13    5.11   0
  -7   6   0   -0.12    4.06   0
   7  -6   0   -2.31    5.57   0
  -7  -6   0    0.37    5.86   0
   7   6   0    0.74    5.77   0
  -8  -6   0    2.20    6.20   0
   8   6   0    0.23    8.06   0
  -8   6   0   -1.18    5.83   0
   8  -6   0   -0.63    4.27   0
  -9   6   0   -1.09    4.74   0
   9  -6   0    2.48    7.31   0
   9   6   0    0.00    7.65   0
   1  -7   0   10.08    4.10   0
  -1   7   0    9.25    4.10   0
   2  -7   0    3.43    4.96   0
  -2   7   0    1.39    3.60   0
   2   7   0    4.91    5.39   0
   3  -7   0    9.75    3.59   0
   3   7   0    8.50    5.68   0
  -3   7   0   12.88    4.95   0
  -4   7   0   20.28    3.96   0
   4   7   0   19.19    5.46   0
   4  -7   0   23.16    3.88   0
   5   7   0    6.73    5.43   0
   5  -7   0    7.98    5.26   0
  -5   7   0    6.71    5.31   0
   6  -7   0    9.47    5.21   0
  -6  -7   0    6.90    6.84   0
  -6   7   0    6.89    5.31   0
   6   7   0    6.49    5.23   0
  -7   7   0   15.64    3.95   0
   7   7   0   16.75    6.59   0
   7  -7   0   13.14    4.19   0
   8   7   0    1.12    6.64   0
  -8   7   0    4.95    6.49   0
   8  -7   0    5.71    6.24   0
   9  -7   0    3.72    7.48   0
   9   7   0    0.56    9.58   0
  -9   7   0    5.57    7.35   0
   0   8   0   47.28    5.49   0
   1  -8   0   32.13    4.12   0
   1   8   0   30.37    4.34   0
  -1   8   0   28.81    4.32   0
   2   8   0   -1.84    5.22   0
   2  -8   0    2.64    3.45   0
  -2   8   0    1.17    3.52   0
  -3   8   0   19.14    3.63   0
   3   8   0   19.81    6.00   0
   3  -8   0   19.23    3.69   0
   4   8   0   24.36    5.94   0
   4  -8   0   28.68    3.79   0
  -4   8   0   25.34    3.87   0
   5  -8   0    0.11    5.19   0
  -5   8   0    1.81    3.86   0
   5   8   0    1.75    5.56   0
   6  -8   0   42.38    4.29   0
   6   8   0   40.22    6.27   0
  -6   8   0   39.07    5.81   0
  -7   8   0    1.68    3.93   0
   7   8   0   -0.05    6.30   0
   7  -8   0    6.30    5.76   0
  -8   8   0    6.44    4.48   0
   8   8   0    6.66    8.25   0
   8  -8   0    4.84    6.00   0
  -9   8   0   -0.83    7.32   0
   9  -8   0    2.92    7.26   0
   1  -9   0    8.98    3.68   0
  -1   9   0    6.32    3.63   0
   1   9   0    6.08    5.07   0
   2  -9   0   12.36    5.23   0
  -2   9   0   14.02    5.18   0
   3   9   0    1.54    3.78   0
  -3   9   0    1.79    3.58   0
   3  -9   0    3.59    4.95   0
   4   9   0   23.28    5.95   0
   4  -9   0   24.76    3.78   0
  -4   9   0   23.52    3.93   0
  -5   9   0    8.30    5.33   0
   5  -9   0    7.36    5.21   0
   5   9   0    2.63    5.66   0
   6   9   0    9.02    7.01   0
   6  -9   0    6.22    4.26   0
  -6   9   0    5.42    4.18   0
   7  -9   0   21.90    4.40   0
   7   9   0   14.66    7.79   0
  -7   9   0   16.34    4.43   0
  -8   9   0    6.45    6.28   0
   8   9   0    2.38    9.79   0
   8  -9   0    2.40    6.46   0
   9  -9   0   10.13    5.53   0
  -9   9   0    3.15    5.49   0
   0  10   0  277.15    7.68   0
  -1  10   0    7.25    3.47   0
   1  10   0    6.44    3.42   0
   1 -10   0    5.40    3.72   0
   2 -10   0  311.99    7.48   0
  -2  10   0  320.10    7.53   0
   3 -10   0   19.59    5.03   0
  -3  10   0   15.91    3.58   0
   3  10   0   16.92    5.42   0
   4 -10   0  129.98    5.12   0
  -4  10   0  133.64    4.95   0
   4  10   0  141.49    7.76   0
   5  10   0    7.86    5.94   0
  -5  10   0    7.75    3.84   0
   5 -10   0    3.22    3.81   0
   6 -10   0   18.57    5.98   0
   6  10   0   24.33    7.47   0
  -6  10   0   30.95    5.94   0
  -7  10   0   16.52    6.34   0
   7 -10   0   13.43    6.42   0
   7  10   0    8.55    8.04   0
  -8  10   0    3.00    5.09   0
   8 -10   0    5.76    4.98   0
   8  10   0    4.88   11.06   0
   9 -10   0    2.83    5.60   0
  -9  10   0    2.37    5.59   0
   1  11   0    7.75    3.81   0
  -1  11   0    8.54    4.81   0
   2 -11   0  153.21    5.94   0
  -2  11   0  155.23    5.13   0
   2  11   0  142.74    6.75   0
   3  11   0    0.96    4.89   0
  -3  11   0   -1.31    3.49   0
   3 -11   0    4.88    4.81   0
  -4  11   0   18.51    3.89   0
   4  11   0   22.37    6.02   0
   4 -11   0   15.42    3.35   0
   5 -11   0   23.82    3.92   0
  -5  11   0   23.41    4.49   0
   5  11   0   26.72    6.03   0
   6  11   0    7.76    7.53   0
   6 -11   0    4.50    4.38   0
  -6  11   0    9.29    5.99   0
   7  11   0   25.25    8.85   0
  -7  11   0   24.13    6.12   0
   7 -11   0   24.98    6.46   0
  -8  11   0    9.68    6.84   0
   8 -11   0    5.08    4.72   0
   0  12   0  124.96    5.33   0
   1  12   0    7.84    3.35   0
  -1  12   0    5.22    3.36   0
   2  12   0  232.97    7.35   0
  -2  12   0  233.40    6.55   0
   2 -12   0  220.91    5.61   0
   3  12   0  117.68    6.89   0
  -3  12   0  108.92    5.75   0
   3 -12   0  113.49    4.55   0
   3  12   0  128.07    7.00   0
   4 -12   0  152.35    5.17   0
   4  12   0  165.52    8.24   0
  -4  12   0  158.39    6.36   0
   5 -12   0   28.20    5.68   0
   5  12   0   31.87    6.19   0
  -5  12   0   28.78    5.73   0
   6  12   0   30.85    6.89   0
   6 -12   0   31.27    5.85   0
  -6  12   0   28.52    5.92   0
   7  12   0    2.12    9.48   0
  -7  12   0    2.21    4.25   0
   7 -12   0    5.03    4.23   0
  -8  12   0    6.81    4.95   0
   8 -12   0    7.05    7.28   0
  -1  13   0    7.46    3.95   0
   1  13   0    7.64    3.65   0
   2 -13   0    1.47    3.55   0
  -2  13   0    5.81    4.65   0
   2  13   0    3.18    3.31   0
   3  13   0    0.15    4.93   0
  -3  13   0   -0.03    4.91   0
   3 -13   0    2.03    3.42   0
   3  13   0   -0.24    5.44   0
   4 -13   0   29.13    5.27   0
   4  13   0   30.41    6.42   0
  -4  13   0   27.04    3.96   0
   4  13   0   27.41    5.74   0
  -5  13   0   -0.50    3.94   0
   5 -13   0   10.70    5.56   0
   5  13   0    5.93    5.92   0
   6  13   0   18.54    6.42   0
   6  13   0   23.38    6.59   0
   6 -13   0   20.42    4.15   0
  -6  13   0   19.99    5.96   0
   7 -13   0    5.59    6.47   0
  -7  13   0   -2.63    6.20   0
   7  13   0    3.29    8.57   0
   7  13   0    0.81    9.96   0
  -8  13   0   -2.53    5.32   0
   8 -13   0    0.66    7.45   0
   0  14   0   40.54    5.32   0
  -1  14   0   82.89    5.94   0
   1  14   0   86.01    5.60   0
  -2  14   0   15.30    3.54   0
   2  14   0   12.53    3.46   0
   3  14   0   17.93    5.41   0
   3  14   0   13.88    4.39   0
   3 -14   0   16.76    3.72   0
  -3  14   0   13.48    4.93   0
  -4  14   0   12.04    3.91   0
   4  14   0   15.16    6.18   0
   4  14   0   13.16    5.59   0
   4 -14   0   18.24    5.30   0
  -5  14   0   10.99    5.27   0
   5  14   0    3.70    5.47   0
   5  14   0    2.87    5.92   0
   5 -14   0    8.57    4.05   0
   6  14   0   17.21    6.50   0
  -6  14   0   13.12    4.41   0
   6 -14   0   20.89    6.35   0
   6  14   0   18.59    7.80   0
   7  14   0    2.84    8.38   0
   7  14   0    2.77    9.64   0
   7 -14   0    3.79    4.87   0
  -7  14   0    7.88    6.52   0
  -8  14   0   12.13    7.47   0
   1  15   0    6.99    3.58   0
  -1  15   0    6.83    5.07   0
  -2  15   0    1.78    4.76   0
   2  15   0    3.14    5.06   0
   3  15   0    3.76    3.81   0
  -3  15   0    4.39    5.25   0
   3  15   0    8.24    5.26   0
   4 -15   0   -1.24    3.65   0
   4  15   0    3.86    6.01   0
   4  15   0    1.35    5.25   0
  -4  15   0   -1.17    3.68   0
   5 -15   0    0.32    5.55   0
   5  15   0    3.31    6.29   0
  -5  15   0    6.10    3.99   0
   5  15   0    4.25    6.13   0
   6  15   0    0.88    6.40   0
  -6  15   0    9.82    6.40   0
   6 -15   0    4.11    4.42   0
   6  15   0    4.92    7.68   0
  -7  15   0    4.36    4.83   0
   7  15   0    2.99   10.04   0
   7 -15   0    7.60    4.79   0
   7  15   0    2.06    9.85   0
  -8  15   0   -1.32    7.49   0
   0  16   0   26.32    3.97   0
   1  16   0    1.09    3.71   0
  -1  16   0    1.64    3.79   0
  -2  16   0   37.57    3.76   0
   2  16   0   41.77    5.38   0
   3  16   0   17.22    4.21   0
   3  16   0   13.73    4.14   0
  -3  16   0   13.46    3.80   0
   4  16   0   41.02    6.20   0
  -4  16   0   39.91    4.00   0
   4  16   0   46.12    6.75   0
   5 -16   0    7.03    4.17   0
   5  16   0    9.15    6.47   0
  -5  16   0    7.83    3.91   0
   5  16   0    3.87    6.29   0
  -6  16   0    7.21    4.58   0
   6  16   0    8.74    6.77   0
   6  16   0   10.24    8.27   0
  -7  16   0   -6.03    7.16   0
   7  16   0    0.36   10.74   0
   7  16   0    0.63   10.89   0
   1  17   0    2.07    5.06   0
  -1  17   0    3.58    3.74   0
  -2  17   0    6.55    4.88   0
   2  17   0    1.93    4.94   0
   3  17   0    0.09    5.81   0
  -3  17   0    2.92    3.67   0
   3  17   0    1.66    5.91   0
   4  17   0   -2.04    5.99   0
  -4  17   0   -0.79    3.65   0
   4  17   0    4.67    6.16   0
   5  17   0    4.84    6.72   0
   5  17   0    2.27    6.20   0
  -5  17   0    2.32    4.24   0
   6  17   0    2.16    6.70   0
  -6  17   0   -0.20    4.56   0
   6  17   0   -2.48    7.25   0
  -7  17   0   -0.89    5.04   0
   7  17   0    0.62   12.48   0
   7  17   0    2.96   10.98   0
   0  18   0   55.53    4.58   0
   1  18   0   13.02    3.68   0
  -1  18   0   18.68    3.92   0
   2  18   0   11.71    4.09   0
  -2  18   0   16.66    3.72   0
  -3  18   0    7.95    5.11   0
   3  18   0   -0.63    5.70   0
   3  18   0    4.96    5.79   0
   4  18   0    3.34    6.59   0
   4  18   0    4.26    5.87   0
  -4  18   0    7.86    3.98   0
   5  18   0    1.95    6.60   0
  -5  18   0    3.85    4.50   0
   5  18   0    4.57    7.19   0
   6  18   0    3.04    7.37   0
   6  18   0   -0.47    6.49   0
  -6  18   0    4.73    4.89   0
   7  18   0   -0.79   11.86   0
   7  18   0   -0.91   10.82   0
  -7  18   0   -4.30    4.94   0
   1  19   0    2.31    5.48   0
  -1  19   0   -3.31    3.81   0
  -2  19   0    2.52    3.76   0
   2  19   0    1.68    3.62   0
   3  19   0   -3.40    5.59   0
  -3  19   0    2.06    3.90   0
   3  19   0    2.67    5.74   0
   4  19   0    2.01    6.97   0
   4  19   0    1.88    6.53   0
  -4  19   0    6.85    5.88   0
   5  19   0    6.14    7.38   0
  -5  19   0    1.49    4.14   0
   5  19   0    0.85    6.80   0
   6  19   0    2.57    6.86   0
   6  19   0    0.09    7.38   0
  -6  19   0   -1.42    4.84   0
   0  20   0   16.82    5.86   0
   1  20   0   44.25    4.62   0
  -1  20   0   45.08    4.70   0
  -2  20   0   21.93    5.50   0
   2  20   0   25.26    4.34   0
   3  20   0   39.76    6.47   0
  -3  20   0   35.44    5.85   0
   3  20   0   32.81    6.58   0
   4  20   0   18.65    7.28   0
   4  20   0   14.65    6.37   0
  -4  20   0   13.18    4.28   0
   5  20   0   21.66    7.72   0
  -5  20   0   15.83    4.63   0
   5  20   0   14.36    6.98   0
  -6  20   0   -0.38    5.04   0
   6  20   0    3.72    7.58   0
   6  20   0   -1.07    9.56   0
   1  21   0   -1.82    5.81   0
  -1  21   0    1.18    3.85   0
  -2  21   0    6.75    5.49   0
   2  21   0    1.77    5.64   0
   3  21   0    6.51    5.99   0
  -3  21   0    6.10    4.17   0
   3  21   0    3.70    6.24   0
   4  21   0    0.49    6.78   0
  -4  21   0   -0.34    4.44   0
   4  21   0    5.14    7.08   0
   5  21   0    1.42    7.22   0
  -5  21   0    7.01    6.55   0
   5  21   0   11.48    7.97   0
   6  21   0    2.48    7.75   0
   6  21   0    4.23    8.42   0
  -6  21   0    6.37    5.21   0
   0  22   0   40.06    4.61   0
  -1  22   0   10.89    4.65   0
   1  22   0    9.79    4.51   0
  -2  22   0   25.33    4.63   0
   2  22   0   25.27    4.92   0
  -3  22   0   15.25    4.28   0
   3  22   0   15.53    4.92   0
   3  22   0   17.91    6.38   0
  -4  22   0    7.06    4.41   0
   4  22   0   10.71    7.08   0
   4  22   0   13.55    7.17   0
   5  22   0    7.30    7.68   0
   5  22   0   -1.42    8.31   0
  -5  22   0    4.95    4.91   0
  -1  23   0    1.71    4.90   0
   1  23   0    6.55    6.33   0
  -2  23   0    1.77    4.26   0
   2  23   0   -0.10    4.30   0
  -3  23   0    8.07    6.36   0
   3  23   0    0.99    6.44   0
   3  23   0    7.52    6.64   0
  -4  23   0    5.93    6.66   0
   4  23   0   -1.20    5.39   0
   4  23   0    7.10    7.50   0
  -5  23   0   -2.59    7.00   0
   5  23   0    0.47    8.79   0
   5  23   0    1.27    7.99   0
   0  24   0   10.53    6.23   0
   1  24   0   21.09    5.11   0
  -1  24   0   10.90    4.81   0
  -2  24   0    3.99    4.91   0
   2  24   0    9.60    6.56   0
   3  24   0    5.57    7.06   0
   3  24   0    7.05    5.29   0
  -3  24   0    5.63    6.61   0
  -4  24   0    1.29    5.03   0
   4  24   0    0.80    4.99   0
   4  24   0    2.94    5.27   0
  -1  25   0    9.17    6.72   0
   1  25   0    8.72    6.76   0
  -2  25   0    8.51    4.76   0
   2  25   0   -1.21    7.03   0
   3  25   0   -1.33    4.80   0
  -3  25   0   -0.32    5.13   0
   3  25   0    0.24    7.08   0
  -4  25   0    8.95    7.45   0
   0  26   0    3.49    7.26   0
   1  26   0    5.13    5.07   0
  -1  26   0    5.17    6.94   0
   2  26   0    1.46    5.33   0
  -2  26   0   -0.61    5.07   0
   2  26   0    4.68    5.13   0
  -3  26   0   -1.16    5.28   0
   3  26   0   -1.46    5.43   0
  -1  27   0   -1.50    7.27   0
   1  27   0   -4.90    8.07   0
  -9   0   1   13.65    7.36   0
   9   0  -1   15.85    7.35   0
  -7   0   1   43.83    4.81   0
   7   0  -1   49.79    6.34   0
   5   0  -1   41.98    5.52   0
  -5   0   1   38.55    4.20   0
   3   0  -1    0.41    3.80   0
  -3   0   1   -0.07    5.21   0
  -1   0   1  132.08   13.94   0
   1   0   1   39.34    7.10   0
  -1   0  -1   53.10    7.41   0
   3   0   1  332.18    9.02   0
  -3   0  -1  319.25    9.20   0
   5   0   1   95.36    6.08   0
  -5   0  -1  100.95    6.19   0
   7   0   1   22.24    6.06   0
  -7   0  -1   20.12    6.02   0
   9   0   1   -0.22    7.26   0
  -9   0  -1    6.12    5.09   0
   9   1  -1   -1.12    7.10   0
   9  -1  -1   -1.46    7.17   0
  -9  -1   1    2.52    7.34   0
  -9   1   1    2.07    5.20   0
  -8   1   1   10.63    6.65   0
   8  -1  -1    1.42    6.74   0
  -8  -1   1    4.85    6.00   0
   8   1  -1    3.15    6.21   0
   7  -1  -1    0.51    5.55   0
  -7  -1   1    3.18    3.98   0
  -7   1   1    1.59    5.56   0
   7   1  -1    3.24    5.42   0
   6  -1  -1    9.70    5.30   0
   6   1  -1   11.79    5.36   0
  -6   1   1    4.58    3.73   0
  -6  -1   1   11.53    5.93   0
  -5  -1   1   -0.46    4.80   0
  -5   1   1    2.44    4.63   0
   5   1  -1    2.40    5.01   0
   5  -1  -1    0.64    3.10   0
   4  -1  -1   40.33    4.64   0
  -4   1   1   39.55    5.73   0
   4   1  -1   43.74    5.87   0
  -4  -1   1   42.13    6.00   0
  -3   1   1   15.85    5.47   0
   3   1  -1   14.67    5.70   0
   3  -1  -1   15.39    4.00   0
  -3  -1   1   10.02    4.31   0
   2  -1  -1  121.72    7.48   0
   2   1  -1  117.39   10.45   0
  -2  -1   1  125.62   10.53   0
  -2   1   1  127.23    7.57   0
  -1   1   1  135.35    9.93   0
   0  -1   1 1793.38   35.86   0
   0   1   1 1744.50   33.21   0
   0   1  -1 1809.68   37.07   0
   1   1   1  136.51    9.09   0
  -1  -1  -1  133.49    9.12   0
  -1   1  -1  101.94    8.16   0
   1  -1   1  137.96    8.86   0
  -2  -1  -1 2674.11   26.07   0
   2   1   1 2541.42   24.91   0
   2  -1   1 2690.22   24.03   0
  -2   1  -1 2700.37   24.12   0
   3  -1   1   80.85    5.03   0
   3   1   1   82.22    6.49   0
  -3   1  -1   77.93    5.07   0
  -3  -1  -1   63.48    5.00   0
   4  -1   1  814.63   11.51   0
   4   1   1  808.09   12.20   0
  -4   1  -1  746.28   10.70   0
  -4  -1  -1  629.64   10.46   0
  -5  -1  -1    8.70    4.94   0
   5   1   1   10.07    4.73   0
   5  -1   1   12.32    5.04   0
  -5   1  -1   15.54    5.17   0
   6  -1   1  120.08    6.53   0
   6   1   1  128.01    6.96   0
  -6  -1  -1  127.62    6.82   0
  -6   1  -1  126.82    5.56   0
  -7  -1  -1   -0.27    4.13   0
  -7   1  -1    1.00    4.31   0
   7   1   1   -0.27    5.72   0
   7  -1   1    2.56    4.07   0
   8   1   1    8.30    6.77   0
   8  -1   1   13.27    4.90   0
  -8   1  -1   12.38    6.35   0
  -8  -1  -1   10.95    6.89   0
  -9   1  -1    2.83    5.13   0
  -9  -1  -1    1.07    7.35   0
   9  -1   1    1.92    7.71   0
   9   1   1    2.29    6.94   0
   9   2  -1    4.92    8.77   0
   9  -2  -1   13.31    7.16   0
  -9   2   1    7.68    7.24   0
  -9  -2   1    4.67    7.19   0
  -8  -2   1    2.19    5.85   0
   8   2  -1    0.12    5.99   0
   8  -2  -1   -0.32    4.75   0
  -8   2   1   -0.55    6.63   0
   7  -2  -1   25.38    5.74   0
  -7   2   1   28.03    5.84   0
   7   2  -1   23.87    5.97   0
  -7  -2   1   21.62    6.03   0
  -6  -2   1    1.98    5.63   0
   6   2  -1    2.15    5.35   0
   6  -2  -1    1.13    3.33   0
  -6   2   1    2.31    3.67   0
  -5  -2   1   17.77    5.69   0
   5  -2  -1   22.74    3.60   0
  -5   2   1   20.36    4.96   0
   5   2  -1   20.82    5.20   0
  -4   2   1   41.68    4.30   0
   4   2  -1   41.22    6.30   0
  -4  -2   1   39.06    6.20   0
   4  -2  -1   41.64    5.61   0
   3  -2  -1    8.22    5.36   0
  -3   2   1    5.98    5.28   0
   3   2  -1    5.52    5.45   0
  -3  -2   1    5.47    5.35   0
  -2   2   1   98.59    7.56   0
  -2  -2   1  103.05   12.17   0
   2  -2  -1   93.03    7.67   0
   2   2  -1  102.11   12.02   0
  -1   2   1   62.81    9.48   0
   0  -2   1   -0.91    9.65   0
   0   2  -1    7.95    9.86   0
  -1   2  -1  115.32    9.90   0
   1  -2   1  105.74    7.96   0
  -1  -2  -1  119.15   10.16   0
   1   2   1  108.00   10.11   0
   2   2   1  476.35   12.55   0
   2  -2   1  463.34   10.78   0
  -2  -2  -1  461.42   11.72   0
  -2   2  -1  435.14   10.62   0
  -3  -2  -1    3.78    5.04   0
   3   2   1   -0.97    5.08   0
  -3   2  -1    2.97    4.81   0
   3  -2   1    3.30    4.73   0
  -4   2  -1  298.82    7.92   0
   4   2   1  304.13    8.69   0
   4  -2   1  260.38    6.62   0
  -4  -2  -1  305.94    8.91   0
   5  -2   1   28.95    5.25   0
  -5   2  -1   30.24    5.30   0
  -5  -2  -1   31.68    5.16   0
   5   2   1   27.91    3.97   0
  -6   2  -1   21.50    5.37   0
   6   2   1   20.27    4.18   0
   6  -2   1   19.74    3.84   0
  -6  -2  -1   23.00    5.58   0
  -7  -2  -1   22.11    6.06   0
   7   2   1   25.56    6.19   0
   7  -2   1   22.07    4.13   0
  -7   2  -1   20.56    4.47   0
   8   2   1    3.25    6.65   0
   8  -2   1    0.00    6.15   0
  -8  -2  -1    0.55    6.48   0
  -8   2  -1    1.37    5.93   0
   9  -2   1    3.75    5.78   0
  -9   2  -1    0.37    7.35   0
  -9  -2  -1    1.63    7.24   0
   9   2   1    7.77    7.39   0
  -9  -3   1   -2.06    6.74   0
   9  -3  -1    5.70    7.11   0
  -9   3   1    2.82    7.08   0
   9   3  -1    1.20    7.22   0
   8   3  -1    1.63    6.00   0
  -8   3   1    4.66    6.22   0
  -8  -3   1    3.50    7.58   0
   8  -3  -1    1.69    6.57   0
   7  -3  -1    0.75    5.72   0
  -7  -3   1   -1.51    5.87   0
  -7   3   1   -2.37    5.86   0
   7   3  -1   -0.18    5.69   0
   6  -3  -1   16.25    5.43   0
  -6   3   1    9.32    3.79   0
   6   3  -1   12.23    5.65   0
  -6  -3   1   14.13    6.07   0
  -5  -3   1   19.33    5.56   0
   5  -3  -1   13.76    3.71   0
  -5   3   1   19.68    3.71   0
   5   3  -1   16.70    5.68   0
   4   3  -1   13.16    5.37   0
  -4  -3   1   10.53    5.54   0
  -4   3   1   13.30    5.03   0
   4  -3  -1   12.53    3.71   0
  -3  -3   1   47.47    7.09   0
   3   3  -1   44.71    7.75   0
  -3   3   1   42.49    4.46   0
   3  -3  -1   42.96    5.74   0
  -2  -3   1   73.67   11.31   0
   2  -3  -1   65.76    5.39   0
   2   3  -1   70.82   11.07   0
  -2   3   1   59.24    5.20   0
  -1   3   1  505.38   12.58   0
   1   3  -1  533.29   21.62   0
   0   3  -1  996.47   20.34   0
   0  -3   1 1018.61   20.38   0
  -1  -3  -1  200.79    9.74   0
  -1   3  -1  193.62   10.24   0
   1   3   1  209.73   11.16   0
   1  -3   1  202.59    8.74   0
  -2   3  -1 2178.01   19.65   0
   2   3   1 2164.12   23.69   0
   2  -3   1 2134.61   19.89   0
  -2  -3  -1 2137.19   23.56   0
   3  -3   1   58.25    4.40   0
   3   3   1   58.67    6.22   0
  -3   3  -1   69.41    5.79   0
  -3  -3  -1   52.00    6.17   0
   4  -3   1  749.35   10.15   0
   4   3   1  735.18   12.24   0
  -4  -3  -1  733.90   12.31   0
  -4   3  -1  715.20   10.01   0
   5   3   1   -1.23    4.70   0
  -5  -3  -1    0.29    5.02   0
  -5   3  -1    0.67    4.81   0
   5  -3   1   -1.06    5.08   0
  -6  -3  -1   73.71    6.41   0
   6   3   1   71.22    5.00   0
   6  -3   1   76.73    5.89   0
  -6   3  -1   75.80    4.61   0
  -7  -3  -1    4.40    5.92   0
   7   3   1    7.57    5.90   0
  -7   3  -1    6.13    5.58   0
   7  -3   1   11.14    5.41   0
  -8   3  -1    7.00    4.61   0
   8   3   1    6.38    6.40   0
   8  -3   1    1.74    6.33   0
  -8  -3  -1    3.83    4.74   0
  -9  -3  -1    0.70    7.41   0
  -9   3  -1    1.07    5.73   0
   9   3   1    1.57    7.07   0
   9  -3   1   -2.75    5.73   0
  -9   4   1   -1.18    7.12   0
  -9  -4   1    2.68    7.77   0
   9  -4  -1   -1.79    5.34   0
  -8   4   1   -0.97    4.55   0
  -8  -4   1    0.44    6.75   0
   8  -4  -1    3.11    6.48   0
   8   4  -1    0.74    6.47   0
  -7   4   1    0.74    5.65   0
  -7  -4   1    1.18    5.85   0
   7  -4  -1   -3.28    5.80   0
   7   4  -1    1.35    6.94   0
  -6   4   1    7.44    5.14   0
   6  -4  -1    3.94    3.75   0
   6   4  -1    7.51    5.61   0
  -6  -4   1    4.42    7.18   0
   5   4  -1    3.86    5.32   0
  -5   4   1   -2.56    4.63   0
  -5  -4   1    1.43    5.50   0
   5  -4  -1    0.72    3.45   0
   4  -4  -1   16.85    4.91   0
   4   4  -1   16.94    5.66   0
  -4  -4   1   20.60    7.10   0
  -4   4   1   22.46    3.71   0
   3  -4  -1   98.48    6.44   0
  -3   4   1   90.62    5.22   0
  -3  -4   1  100.50    8.71   0
   3   4  -1   93.56    9.15   0
  -2   4   1   52.56    6.06   0
   2   4  -1   48.20    9.63   0
   2  -4  -1   45.48    6.11   0
   1   4  -1   17.82    8.15   0
  -1   4   1   22.30    7.44   0
   0  -4   1  237.24    9.76   0
   0   4  -1  229.61    9.64   0
  -1   4  -1   23.86    5.49   0
   1   4   1   26.63    7.46   0
   1  -4   1   17.73    7.45   0
   2  -4   1  364.85    8.29   0
  -2   4  -1  348.50    8.30   0
   2   4   1  373.14   10.20   0
  -2  -4  -1  380.28   10.47   0
   3   4   1   26.81    4.33   0
   3  -4   1   26.29    5.14   0
  -3  -4  -1   24.35    4.23   0
  -3   4  -1   27.06    5.08   0
   4  -4   1  181.50    5.69   0
  -4  -4  -1  195.24    7.97   0
   4   4   1  180.80    6.63   0
  -4   4  -1  181.04    6.77   0
   5  -4   1   14.85    3.89   0
  -5   4  -1   19.75    3.70   0
  -5  -4  -1   11.62    3.96   0
   5   4   1   16.09    3.96   0
   6   4   1   63.41    6.30   0
  -6   4  -1   45.61    5.51   0
   6  -4   1   48.56    5.73   0
  -6  -4  -1   47.26    6.02   0
  -7  -4  -1    7.20    6.02   0
   7   4   1    6.95    5.71   0
   7  -4   1   10.55    5.70   0
  -7   4  -1    7.48    5.43   0
   8  -4   1    5.18    4.50   0
  -8   4  -1    3.72    4.48   0
   8   4   1    2.35    6.27   0
  -8  -4  -1    3.02    6.47   0
  -9  -4  -1   -1.88    7.52   0
   9   4   1    1.05    7.43   0
  -9   4  -1    2.80    5.07   0
   9  -4   1   -2.04    5.07   0
   9  -5  -1   -2.72    7.72   0
  -9   5   1    1.99    5.35   0
   8   5  -1    4.34    6.68   0
  -8  -5   1    4.31    6.90   0
  -8   5   1    3.31    4.43   0
   8  -5  -1    5.19    6.40   0
   7   5  -1   15.82    6.58   0
   7  -5  -1   12.92    3.93   0
  -7  -5   1   10.60    6.59   0
  -7   5   1   13.69    5.79   0
  -6   5   1   12.18    5.19   0
   6  -5  -1   11.67    5.25   0
   6   5  -1    9.80    5.60   0
  -6  -5   1   10.13    5.76   0
  -5   5   1    4.27    5.14   0
   5  -5  -1    2.45    4.92   0
   5   5  -1    4.99    5.52   0
  -5  -5   1    5.58    6.71   0
   4   5  -1    7.25    5.44   0
  -4  -5   1    5.48    5.23   0
  -4   5   1    9.92    3.45   0
   4  -5  -1    5.19    4.81   0
  -3   5   1   33.76    5.23   0
   3  -5  -1   34.11    3.91   0
   3   5  -1   33.92    7.34   0
   2   5  -1   35.41    8.65   0
  -2   5   1   33.94    4.05   0
   2  -5  -1   32.62    5.87   0
   1   5  -1  197.75   10.46   0
  -1   5   1  179.50    7.73   0
   0   5  -1    2.29    4.41   0
   0  -5   1    3.66    6.33   0
   1  -5   1  753.71   12.82   0
  -1   5  -1  778.28   13.66   0
   1   5   1  793.29   14.83   0
   2  -5   1   44.17    5.69   0
   2   5   1   41.78    6.57   0
  -2  -5  -1   38.83    6.34   0
  -2   5  -1   37.32    4.32   0
   3   5   1   97.85    6.76   0
   3  -5   1  101.00    5.03   0
  -3   5  -1   96.41    4.93   0
  -3  -5  -1  103.29    6.99   0
  -4  -5  -1   20.59    4.02   0
   4   5   1   19.15    5.18   0
   4  -5   1   17.31    3.80   0
  -4   5  -1   21.74    3.99   0
   5  -5   1    7.73    5.11   0
   5   5   1    3.44    5.06   0
  -5  -5  -1    7.44    5.19   0
  -5   5  -1    4.22    3.70   0
  -6  -5  -1   24.61    4.53   0
   6  -5   1   29.21    5.23   0
  -6   5  -1   36.33    5.29   0
   6   5   1   28.49    4.37   0
   7   5   1    2.33    5.79   0
   7  -5   1    0.84    4.06   0
  -7   5  -1    0.58    5.71   0
  -7  -5  -1   -0.35    4.27   0
  -8  -5  -1   -1.06    6.57   0
   8   5   1    2.21    6.41   0
  -8   5  -1    1.83    6.19   0
   8  -5   1    0.99    6.18   0
   9  -5   1   -0.42    4.71   0
  -9  -5  -1    2.41    7.59   0
   9   5   1    1.55    7.47   0
  -9   5  -1    0.27    6.73   0
  -9   6   1    0.40    7.14   0
   9  -6  -1    3.91    5.18   0
   8   6  -1    1.12    9.48   0
   8  -6  -1    1.88    6.47   0
  -8   6   1   -0.78    6.52   0
   7   6  -1    4.48    7.37   0
   7  -6  -1    4.54    3.94   0
  -7   6   1    5.47    3.85   0
  -7  -6   1    7.51    7.56   0
   6   6  -1    2.41    6.68   0
  -6   6   1    2.27    3.71   0
  -6  -6   1   -0.53    6.76   0
   6  -6  -1    5.67    5.23   0
  -5   6   1   -1.57    3.69   0
   5   6  -1    0.47    5.30   0
   5  -6  -1   -1.98    5.25   0
  -4   6   1   31.81    3.99   0
   4   6  -1   33.02    7.02   0
   4  -6  -1   32.27    3.92   0
  -3   6   1    6.51    3.65   0
   3   6  -1    4.44    6.58   0
   3  -6  -1    4.80    3.72   0
   2  -6  -1  118.37    6.32   0
   2   6  -1  128.92    8.62   0
  -2   6   1  118.68    6.32   0
   1   6  -1    4.60    6.14   0
  -1   6   1    7.51    4.44   0
   0   6  -1   31.97    4.92   0
   0  -6   1   30.80    4.79   0
   1  -6   1   24.56    6.29   0
  -1   6  -1   24.31    4.64   0
   2   6   1   92.42    6.88   0
   2  -6   1   82.31    6.10   0
  -2   6  -1   78.01    6.12   0
  -3  -6  -1   21.63    4.32   0
   3   6   1   20.08    5.82   0
  -3   6  -1   22.24    3.78   0
   3  -6   1   21.31    5.01   0
  -4   6  -1    3.62    4.75   0
  -4  -6  -1    2.20    4.99   0
   4   6   1    1.40    5.03   0
   4  -6   1    0.20    3.54   0
   5  -6   1    1.88    3.62   0
  -5   6  -1    5.64    3.67   0
  -5  -6  -1    2.21    5.27   0
   5   6   1    7.20    5.18   0
  -6  -6  -1   23.12    6.08   0
  -6   6  -1   25.70    4.03   0
   6   6   1   23.17    5.82   0
   6  -6   1   16.07    5.34   0
   7  -6   1    1.30    3.88   0
  -7   6  -1    4.25    3.97   0
  -7  -6  -1    6.14    5.81   0
   7   6   1    5.04    6.00   0
   8   6   1    4.89    6.85   0
   8  -6   1    6.78    6.52   0
  -8  -6  -1    1.14    6.87   0
  -8   6  -1    0.33    6.44   0
  -9   6  -1    4.61    4.83   0
   9  -6   1    2.11    5.49   0
  -9  -6  -1    0.59    9.30   0
   9   6   1    5.99    7.74   0
  -9   7   1    2.69    4.74   0
   8  -7  -1    6.62    4.34   0
   8   7  -1    3.67    9.89   0
  -8   7   1    5.77    4.49   0
  -7   7   1   -0.53    3.99   0
   7  -7  -1    3.45    4.22   0
   7   7  -1    0.14    7.56   0
   6  -7  -1   16.73    3.88   0
  -6   7   1   14.15    5.11   0
   6   7  -1   20.09    6.94   0
   5  -7  -1    3.81    3.82   0
   5   7  -1    2.09    5.14   0
  -5   7   1    4.18    3.86   0
   4   7  -1  178.32    9.72   0
  -4   7   1  168.79    6.69   0
   4  -7  -1  175.02    5.73   0
   3  -7  -1   14.34    3.90   0
  -3   7   1   19.00    5.16   0
   3   7  -1   13.11    7.06   0
   2   7  -1  403.52   11.80   0
  -2   7   1  405.76    7.97   0
   2  -7  -1  412.14    8.17   0
   1   7  -1   26.93    6.04   0
  -1   7   1   27.06    4.45   0
   0   7  -1  321.49    8.39   0
   0  -7   1  329.53    8.42   0
  -1   7  -1    9.25    3.95   0
   1  -7   1    3.77    3.96   0
  -2   7  -1  275.83    6.87   0
   2   7   1  287.82    9.20   0
   2  -7   1  289.22    7.06   0
   3   7   1   12.86    3.99   0
   3  -7   1   13.52    4.90   0
  -3   7  -1   12.05    3.51   0
  -4   7  -1   86.68    4.58   0
  -4  -7  -1   96.12    6.57   0
   4  -7   1   89.95    4.52   0
   4   7   1   96.51    6.42   0
   5   7   1    5.28    5.44   0
   5  -7   1    3.16    3.78   0
  -5   7  -1    0.95    3.86   0
  -5  -7  -1    1.92    5.40   0
   6  -7   1   11.51    5.41   0
   6   7   1   10.63    6.07   0
  -6   7  -1    7.61    3.92   0
  -6  -7  -1   13.02    4.04   0
   7  -7   1    3.17    5.64   0
  -7   7  -1    2.39    5.77   0
   7   7   1    1.46    5.87   0
  -7  -7  -1    1.50    6.10   0
   8   7   1    2.57    6.61   0
  -8  -7  -1    1.64    6.98   0
  -8   7  -1    5.52    6.53   0
   8  -7   1    1.67    4.81   0
   9  -7   1    4.00    7.35   0
  -9   7  -1    5.47    7.01   0
   9   7   1   -0.17    9.13   0
  -9   8   1    1.86    5.41   0
   8  -8  -1    4.01    4.36   0
  -8   8   1    3.00    4.45   0
   7  -8  -1    9.57    5.94   0
   7   8  -1   16.75   10.04   0
  -7   8   1   15.51    4.08   0
  -6   8   1    7.39    3.77   0
   6  -8  -1    4.63    5.19   0
   6   8  -1    5.92    6.64   0
   5  -8  -1   43.16    5.56   0
   5   8  -1   41.79    7.42   0
  -5   8   1   34.54    5.62   0
   4   8  -1   11.97    5.52   0
   4  -8  -1    9.72    4.93   0
  -4   8   1   12.54    3.62   0
   3  -8  -1    0.41    4.68   0
   3   8  -1    2.57    5.43   0
  -3   8   1    1.25    3.40   0
  -2   8   1  159.46    5.64   0
   2  -8  -1  168.95    6.73   0
   2   8  -1  168.00    8.10   0
   1   8  -1   22.57    4.22   0
  -1   8   1   27.03    4.31   0
   0  -8   1  383.99    8.49   0
   0   8   1  379.36    8.72   0
   0   8  -1  371.38    9.02   0
  -1   8  -1    6.42    3.46   0
   1  -8   1    7.10    5.18   0
   2  -8   1   22.49    3.91   0
   2   8   1   22.62    4.12   0
  -2   8  -1   19.61    5.19   0
   3   8   1   59.09    6.12   0
   3  -8   1   57.45    5.34   0
  -3   8  -1   54.83    4.12   0
   4  -8   1    2.61    3.70   0
  -4   8  -1    2.50    3.35   0
   4   8   1    4.29    5.24   0
  -5   8  -1   21.34    4.10   0
   5   8   1   27.22    5.97   0
   5  -8   1   30.99    5.54   0
   6   8   1    3.00    5.28   0
   6  -8   1    1.48    5.19   0
  -6   8  -1   -0.76    4.17   0
   7  -8   1   19.49    4.39   0
   7   8   1   16.45    6.30   0
  -7   8  -1   16.33    6.09   0
   8  -8   1   -0.81    6.23   0
  -8   8  -1   -1.17    6.10   0
   8   8   1   -2.37    6.59   0
   9   8   1    5.81    9.74   0
  -9   8  -1    6.69    7.64   0
   9  -8   1   11.97    7.56   0
  -9   9   1   -0.57    5.17   0
  -8   9   1   14.21    4.93   0
   8  -9  -1   14.82    4.38   0
  -7   9   1    1.68    6.08   0
   7  -9  -1    0.06    6.00   0
   7   9  -1    3.24   12.32   0
  -6   9   1   57.90    5.49   0
   6   9  -1   51.96    9.97   0
   6  -9  -1   55.02    4.45   0
   5   9  -1   13.23    6.74   0
  -5   9   1   12.93    5.46   0
   5  -9  -1   15.24    3.95   0
   4   9  -1  127.10    8.13   0
   4  -9  -1  116.24    5.95   0
  -4   9   1  115.50    4.86   0
  -3   9   1    1.85    3.42   0
   3  -9  -1    4.56    3.67   0
   3   9  -1    2.58    5.23   0
   3   9  -1    2.41    5.40   0
   2  -9  -1  213.44    6.12   0
  -2   9   1  209.90    5.98   0
   2   9  -1  213.65    8.51   0
  -1   9   1    1.71    3.43   0
   1   9  -1    1.38    3.65   0
   0  -9   1  814.11   11.72   0
   0   9   1  786.09   11.05   0
   0   9  -1  773.05   11.18   0
   1  -9   1   25.11    5.37   0
  -1   9  -1   32.33    4.06   0
  -2   9  -1  409.40    8.35   0
   2   9   1  419.98    9.80   0
   2  -9   1  396.94    7.59   0
  -3   9  -1   31.64    5.01   0
   3  -9   1   24.58    3.87   0
   3   9   1   27.20    5.42   0
   4   9   1   62.83    6.43   0
   4  -9   1   63.84    5.67   0
  -4   9  -1   56.59    5.36   0
   5  -9   1    7.18    5.38   0
   5   9   1    9.63    4.09   0
  -5   9  -1    6.19    5.30   0
   6   9   1   27.92    6.03   0
   6  -9   1   25.29    4.35   0
  -6   9  -1   24.03    4.41   0
  -7   9  -1    1.86    4.49   0
   7   9   1    2.53    5.90   0
   7  -9   1    7.59    6.16   0
   8   9   1    2.88    8.24   0
   8  -9   1    2.85    4.89   0
  -8   9  -1    0.77    6.54   0
   9  -9   1    7.59    8.00   0
  -9   9  -1   -1.43    7.51   0
   9   9   1    0.01    9.85   0
  -9  10   1    2.06    7.73   0
   8 -10  -1    1.79    5.04   0
  -8  10   1   -1.06    6.88   0
  -7  10   1   26.41    4.65   0
   7 -10  -1   26.65    6.32   0
   6 -10  -1   -0.56    4.21   0
   6  10  -1    1.73    8.54   0
  -6  10   1    1.00    3.75   0
  -5  10   1   42.31    5.70   0
   5 -10  -1   46.34    5.59   0
   5  10  -1   46.97    6.72   0
   4 -10  -1   14.91    3.71   0
   4  10  -1    8.06    5.51   0
   4  10  -1   12.50    5.58   0
  -4  10   1   11.41    3.80   0
  -3  10   1   29.29    3.85   0
   3  10  -1   26.58    5.57   0
   3 -10  -1   31.26    3.81   0
   3  10  -1   34.99    5.79   0
   2  10  -1   19.61    5.40   0
  -2  10   1   22.93    3.59   0
  -1  10   1   65.75    4.32   0
   1  10  -1   61.77    4.72   0
   0  10   1  146.88    5.60   0
   0  10  -1  158.62    6.69   0
   0 -10   1  151.41    6.70   0
   1 -10   1  192.85    5.89   0
  -1  10  -1  190.96    6.67   0
  -2  10  -1   46.42    5.18   0
   2  10   1   44.19    4.42   0
   2 -10   1   46.12    5.16   0
   3  10   1   12.09    3.65   0
   3 -10   1   11.06    4.74   0
  -3  10  -1    9.94    4.85   0
   4  10   1    3.19    5.48   0
  -4  10  -1    1.06    4.86   0
   4 -10   1    2.96    3.54   0
  -5  10  -1    0.37    3.77   0
   5 -10   1    2.31    5.25   0
   5  10   1   -1.54    5.42   0
  -6  10  -1    2.44    5.89   0
   6  10   1    3.71    5.70   0
   6 -10   1    3.64    4.11   0
  -7  10  -1   15.82    6.46   0
   7  10   1    7.86    6.04   0
   7 -10   1   10.61    4.55   0
  -8  10  -1    2.36    5.00   0
   8  10   1   -0.19    8.53   0
   8 -10   1    3.65    5.18   0
  -8  11   1    3.81    4.97   0
  -7  11   1    8.22    6.25   0
   7 -11  -1    1.19    4.51   0
   6  11  -1   27.03    9.31   0
   6  11  -1   24.74    8.42   0
   6 -11  -1   27.27    5.79   0
  -6  11   1   24.50    4.34   0
   5  11  -1   16.81    6.89   0
  -5  11   1   20.95    5.58   0
   5  11  -1   16.29    6.99   0
   5 -11  -1   18.77    3.79   0
   4  11  -1  168.59    8.45   0
  -4  11   1  130.37    5.18   0
   4 -11  -1  164.32    6.78   0
   4  11  -1  150.72    8.09   0
   3  11  -1   27.35    5.64   0
  -3  11   1   23.25    3.77   0
   3 -11  -1   26.62    5.01   0
   3  11  -1   27.33    5.71   0
  -2  11   1  350.17    7.48   0
   2  11  -1  350.25    9.27   0
   1  11  -1   32.28    4.00   0
  -1  11   1   28.93    3.85   0
   0  11  -1  132.15    5.98   0
   0  11   1  136.67    6.48   0
   1 -11   1   59.16    5.22   0
  -1  11  -1   59.48    5.35   0
   1  11   1   62.70    5.59   0
   2  11   1   66.73    4.58   0
   2 -11   1   54.27    3.94   0
  -2  11  -1   58.15    3.90   0
   3 -11   1    8.73    3.37   0
  -3  11  -1   10.19    3.39   0
   3  11   1   12.74    5.12   0
   4 -11   1   50.26    4.07   0
   4  11   1   55.13    6.59   0
  -4  11  -1   46.91    5.11   0
   5  11   1    4.07    5.64   0
   5 -11   1    4.71    5.46   0
  -5  11  -1    1.35    3.81   0
  -6  11  -1    7.60    5.79   0
   6  11   1   15.76    7.52   0
   6 -11   1    6.86    4.36   0
  -7  11  -1    0.83    4.34   0
   7  11   1    1.99    6.74   0
   7 -11   1    7.12    4.39   0
  -8  11  -1   10.17    6.88   0
   8  11   1    5.77    9.31   0
   8 -11   1    3.10    7.14   0
  -8  12   1   -1.92    5.33   0
  -7  12   1   22.17    6.57   0
   7 -12  -1   18.39    4.81   0
   6  12  -1    5.01    8.85   0
   6  12  -1    8.55    8.87   0
   6 -12  -1    8.80    4.24   0
  -6  12   1    9.25    5.92   0
   5 -12  -1   42.04    5.65   0
   5  12  -1   35.43    7.62   0
  -5  12   1   32.91    4.34   0
   5  12  -1   34.19    6.28   0
   4  12  -1   35.64    5.94   0
   4  12  -1   39.18    6.31   0
   4 -12  -1   45.08    4.35   0
  -4  12   1   39.26    5.35   0
  -3  12   1   23.23    3.57   0
   3  12  -1   22.21    5.90   0
   3  12  -1   16.57    5.49   0
   2  12  -1   69.80    5.75   0
  -2  12   1   74.88    4.13   0
   1  12  -1    3.82    3.39   0
  -1  12   1    2.54    3.39   0
   0  12  -1    2.03    3.55   0
   0  12   1    4.42    5.09   0
   1  12   1    8.80    3.71   0
  -1  12  -1    5.20    4.92   0
   1 -12   1   10.04    5.17   0
   2 -12   1    9.52    3.15   0
   2  12   1   13.61    4.99   0
  -2  12  -1    8.53    3.37   0
  -3  12  -1   12.78    3.60   0
   3  12   1   19.68    5.25   0
   3 -12   1   14.29    3.58   0
   4 -12   1   12.36    3.77   0
   4  12   1    7.56    5.79   0
  -4  12  -1   11.04    4.95   0
   5 -12   1   32.31    5.67   0
   5  12   1   29.09    6.10   0
  -5  12  -1   21.95    3.98   0
   6  12   1    9.09    6.30   0
  -6  12  -1   12.80    5.78   0
   6 -12   1    1.62    5.75   0
  -7  12  -1    4.44    4.56   0
   7 -12   1    8.96    6.79   0
   7  12   1    8.73    8.36   0
  -8  12  -1    5.70    6.91   0
   8 -12   1   12.85    5.25   0
   8  12   1    2.62    9.22   0
  -8  13   1    2.38    5.21   0
  -7  13   1    2.39    4.47   0
   6  13  -1    9.38    7.66   0
   6  13  -1    8.57    7.86   0
   6 -13  -1    6.98    4.10   0
  -6  13   1    4.43    5.65   0
   5  13  -1   32.46    7.50   0
   5 -13  -1   33.10    4.36   0
  -5  13   1   21.19    5.72   0
   5  13  -1   28.41    6.35   0
   4  13  -1   19.82    6.27   0
  -4  13   1   12.04    3.72   0
   4  13  -1   17.43    6.10   0
  -3  13   1   92.14    4.30   0
   3  13  -1  109.80    7.00   0
   3  13  -1   95.43    6.47   0
  -2  13   1  126.56    5.86   0
   2  13  -1  120.89    5.31   0
  -1  13   1   69.16    5.54   0
   1  13  -1   59.64    4.39   0
   0  13  -1  186.03    6.78   0
   0  13   1  197.27    5.71   0
   1 -13   1    7.68    4.94   0
  -1  13  -1    6.65    4.89   0
   1  13   1    8.41    4.88   0
   2 -13   1   53.19    5.12   0
  -2  13  -1   63.25    5.24   0
   2  13   1   58.98    4.25   0
   3  13   1   14.75    3.93   0
   3 -13   1   12.71    3.42   0
  -3  13  -1   14.92    3.40   0
   4  13   1   63.01    6.52   0
   4 -13   1   63.14    4.23   0
  -4  13  -1   59.81    4.19   0
  -5  13  -1   12.09    4.07   0
   5 -13   1   15.81    3.90   0
   5  13   1   18.60    6.14   0
  -6  13  -1   25.00    6.31   0
   6 -13   1   27.76    4.49   0
   6  13   1   30.72    6.55   0
  -7  13  -1    3.79    4.65   0
   7  13   1    3.81    6.84   0
   7 -13   1   -3.43    4.48   0
  -8  13  -1    6.28    7.03   0
   8  13   1    4.14    9.41   0
   8 -13   1    1.76    5.29   0
  -8  14   1   -1.64    5.21   0
  -7  14   1    8.07    4.87   0
   6  14  -1    0.95    7.47   0
   6  14  -1    2.05    7.49   0
  -6  14   1    5.43    4.23   0
   5  14  -1    9.72    6.07   0
  -5  14   1    9.57    4.14   0
   5  14  -1    9.08    6.08   0
  -4  14   1    5.95    3.99   0
   4  14  -1    3.66    5.48   0
   4  14  -1    2.15    6.02   0
   3  14  -1   23.52    4.28   0
   3  14  -1   25.95    4.54   0
  -3  14   1   23.58    3.70   0
   2  14  -1    5.36    4.81   0
  -2  14   1    0.09    4.74   0
   1  14  -1   17.35    3.70   0
  -1  14   1   21.60    5.39   0
   0  14  -1    1.49    4.85   0
   0  14   1    1.11    3.69   0
   1  14   1   12.29    5.03   0
  -1  14  -1   18.51    3.73   0
   2  14   1    2.09    3.81   0
  -2  14  -1    1.15    4.63   0
   2 -14   1    0.11    4.90   0
  -3  14  -1   15.41    5.21   0
   3  14   1   15.54    5.59   0
   3 -14   1   14.79    3.81   0
   4 -14   1    9.51    3.91   0
   4  14   1   11.11    4.20   0
  -4  14  -1    8.20    5.30   0
   5  14   1    4.69    6.20   0
  -5  14  -1    8.76    5.53   0
   5 -14   1    2.48    4.09   0
   6 -14   1    2.64    4.62   0
  -6  14  -1    4.73    4.17   0
   6  14   1    6.17    6.08   0
  -7  14  -1    7.00    4.79   0
   7  14   1    4.18    7.11   0
   7 -14   1    4.88    6.56   0
   8 -14   1    4.56    7.44   0
  -8  14  -1    4.22    7.53   0
   8  14   1    0.39   11.03   0
   8  14   1    2.57   10.91   0
  -8  15   1   -0.11    7.27   0
  -7  15   1   -0.70    6.47   0
  -6  15   1   11.08    4.70   0
   6  15  -1   14.41    9.60   0
   6  15  -1   14.90    9.34   0
  -5  15   1    6.66    4.04   0
   5  15  -1    3.07    6.31   0
   5  15  -1    1.51    5.70   0
   4  15  -1   68.41    6.98   0
   4  15  -1   53.77    6.40   0
  -4  15   1   67.20    5.75   0
   3  15  -1    1.96    3.94   0
   3  15  -1    0.69    3.71   0
  -3  15   1    6.95    5.19   0
   2  15  -1   56.66    4.47   0
  -2  15   1   60.02    4.12   0
   1  15  -1   39.51    5.59   0
  -1  15   1   33.96    5.42   0
   0  15  -1   26.67    4.03   0
   0  15   1   27.68    5.41   0
  -1  15  -1    4.60    3.28   0
   1  15   1   10.36    5.33   0
   2  15   1   54.42    5.82   0
   2 -15   1   48.56    5.34   0
  -2  15  -1   48.46    3.90   0
   3 -15   1   -2.05    3.81   0
   3  15   1    0.23    5.30   0
   3  15   1    1.67    3.70   0
  -3  15  -1   -2.46    5.56   0
   4  15   1   33.38    4.83   0
  -4  15  -1   28.55    4.00   0
   4 -15   1   29.12    3.94   0
  -5  15  -1    4.73    4.18   0
   5  15   1   11.15    6.42   0
   5 -15   1   13.07    5.84   0
   6 -15   1   16.20    6.76   0
  -6  15  -1    3.25    4.84   0
   6  15   1    8.07    6.49   0
   7  15   1    2.17    7.55   0
  -7  15  -1    9.17    6.75   0
   7 -15   1   -0.26    5.04   0
   7  15   1    2.49    6.89   0
  -8  15  -1    3.71    7.51   0
  -7  16   1    5.41    4.89   0
   6  16  -1    1.91    8.28   0
  -6  16   1    4.88    6.40   0
   6  16  -1    0.57    9.31   0
   5  16  -1    7.91    6.72   0
   5  16  -1    9.33    6.05   0
  -5  16   1    9.06    3.77   0
   4  16  -1    2.70    5.99   0
  -4  16   1    2.36    5.42   0
   4  16  -1    1.22    5.64   0
   3  16  -1    2.43    5.69   0
   3  16  -1   -1.71    4.08   0
  -3  16   1    3.04    3.65   0
  -2  16   1   -0.65    3.51   0
   2  16  -1    4.77    4.75   0
  -1  16   1    6.07    3.80   0
   1  16  -1    1.21    5.27   0
   0  16  -1    9.28    3.58   0
   0  16   1    9.85    3.86   0
  -1  16  -1    1.29    3.86   0
   1  16   1    1.27    5.29   0
  -2  16  -1   -2.31    3.19   0
   2  16   1    4.97    3.68   0
   3  16   1    6.66    4.03   0
   3  16   1   11.81    5.72   0
  -3  16  -1    4.12    5.27   0
   3 -16   1    4.20    3.78   0
   4  16   1    5.20    5.89   0
   4 -16   1   -0.42    5.28   0
   4  16   1    0.94    3.99   0
  -4  16  -1   -4.13    3.70   0
   5 -16   1    4.04    5.61   0
  -5  16  -1    3.35    3.69   0
   5  16   1    2.70    6.45   0
   5  16   1    9.12    6.27   0
   6 -16   1    2.52    4.56   0
  -6  16  -1    4.99    4.72   0
   6  16   1    0.78    6.69   0
   6  16   1    1.14    6.22   0
   7  16   1    1.51    7.40   0
   7  16   1    1.45    9.21   0
   7 -16   1    3.14    5.00   0
  -7  16  -1   -0.05    5.07   0
  -7  17   1    3.01    4.99   0
   6  17  -1    3.87    8.30   0
  -6  17   1    2.24    6.43   0
   6  17  -1    3.81    8.37   0
   5  17  -1    4.65    6.78   0
   5  17  -1    3.95    6.11   0
  -5  17   1   12.88    4.50   0
   4  17  -1    5.18    5.83   0
  -4  17   1   10.61    3.93   0
   4  17  -1    8.37    6.32   0
  -3  17   1    5.16    5.34   0
   3  17  -1   10.31    6.13   0
   3  17  -1   12.30    5.55   0
  -2  17   1    5.62    4.97   0
   2  17  -1    9.18    3.67   0
  -1  17   1    3.39    3.74   0
   1  17  -1    2.18    5.08   0
   0  17   1   35.78    5.63   0
   0  17  -1   44.41    4.11   0
  -1  17  -1   20.11    5.35   0
   1  17   1   20.42    5.32   0
   2  17   1   39.56    4.21   0
  -2  17  -1   35.84    5.54   0
   3 -17   1   31.29    5.66   0
   3  17   1   27.92    5.96   0
  -3  17  -1   23.33    5.45   0
   3  17   1   25.69    5.93   0
  -4  17  -1    6.11    3.81   0
   4 -17   1   -2.28    5.23   0
   4  17   1    2.76    4.12   0
   4  17   1    3.58    6.08   0
   5  17   1    5.97    6.40   0
   5  17   1    6.48    7.02   0
   5 -17   1    4.64    4.53   0
  -5  17  -1    2.94    5.73   0
   6  17   1    2.05    7.15   0
   6  17   1   -1.49    6.93   0
  -6  17  -1    4.45    6.59   0
   6 -17   1    6.69    6.36   0
   7  17   1    1.74    7.71   0
  -7  17  -1    0.01    7.00   0
   7 -17   1    6.50    5.12   0
   7  17   1    1.13    9.88   0
  -7  18   1    1.07    5.17   0
  -6  18   1   10.19    6.70   0
   6  18  -1    2.53    6.93   0
   6  18  -1    2.06    8.76   0
   5  18  -1    0.78    6.73   0
   5  18  -1    3.22    6.32   0
  -5  18   1    4.53    4.54   0
   4  18  -1    4.00    6.30   0
  -4  18   1   -1.30    4.06   0
   4  18  -1    2.93    5.91   0
   3  18  -1    2.37    5.83   0
   3  18  -1    7.99    5.58   0
  -3  18   1    2.42    3.54   0
  -2  18   1    5.60    5.19   0
   2  18  -1    4.43    5.28   0
   1  18  -1    2.56    3.65   0
  -1  18   1    2.52    3.53   0
   0  18  -1   12.25    5.46   0
   0  18   1    7.22    3.99   0
   1  18   1    0.39    4.98   0
  -1  18  -1   -1.64    3.78   0
  -2  18  -1    6.80    3.85   0
   2  18   1    9.88    5.50   0
  -3  18  -1    7.20    3.89   0
   3  18   1    5.36    6.06   0
   3  18   1    5.28    4.05   0
   4  18   1    0.45    4.51   0
  -4  18  -1   -1.57    4.13   0
   4 -18   1   -0.04    4.07   0
   4  18   1    6.02    6.56   0
  -5  18  -1    9.56    5.77   0
   5  18   1    8.62    7.30   0
   5  18   1    3.78    4.79   0
   5 -18   1    8.42    5.82   0
   6  18   1    0.95    7.16   0
  -6  18  -1   -0.43    4.76   0
   6 -18   1    0.68    4.79   0
   6  18   1   -1.61    7.50   0
   7  18   1    2.55    9.58   0
  -7  18  -1   -2.54    5.33   0
   7  18   1    2.94    9.76   0
  -7  19   1   -2.24    5.54   0
   6  19  -1   -0.06    9.55   0
   6  19  -1    4.07    9.24   0
  -6  19   1   -2.63    6.84   0
   5  19  -1    5.26    7.19   0
  -5  19   1   -2.45    5.94   0
   5  19  -1    5.97    6.35   0
   4  19  -1    5.51    6.64   0
   4  19  -1    6.58    6.04   0
  -4  19   1   12.36    5.94   0
  -3  19   1    9.06    4.04   0
   3  19  -1    8.68    5.81   0
   3  19  -1   11.33    6.00   0
  -2  19   1   38.90    5.73   0
   2  19  -1   40.32    4.44   0
  -1  19   1   16.07    4.17   0
   1  19  -1   13.46    4.01   0
   0  19   1   43.26    5.82   0
   0  19  -1   45.18    5.75   0
  -1  19  -1   31.42    4.23   0
   1  19   1   25.98    3.91   0
  -2  19  -1   21.67    3.81   0
   2  19   1   24.82    5.66   0
   3  19   1    8.44    5.65   0
   3  19   1    9.13    4.26   0
  -3  19  -1    9.94    3.99   0
   4  19   1   16.28    6.41   0
   4  19   1   16.17    7.09   0
  -4  19  -1   22.02    4.47   0
  -5  19  -1    7.46    6.13   0
   5  19   1    8.01    7.30   0
   5  19   1    5.97    6.83   0
  -6  19  -1   10.97    4.42   0
   6  19   1    1.92    9.90   0
   6  19   1    7.04    7.28   0
   6  20  -1    1.69    9.66   0
  -6  20   1   -0.17    4.99   0
   6  20  -1    2.92    9.22   0
  -5  20   1    4.69    4.52   0
   5  20  -1    5.12    6.78   0
   5  20  -1    3.42    7.74   0
   4  20  -1    2.69    6.35   0
   4  20  -1   -1.78    7.21   0
  -4  20   1   -0.07    4.07   0
   3  20  -1   13.03    5.99   0
  -3  20   1    0.64    5.76   0
   3  20  -1    4.06    4.02   0
  -2  20   1    8.97    5.79   0
   2  20  -1    3.30    5.65   0
   1  20  -1   -0.25    3.65   0
  -1  20   1   -3.70    5.72   0
   0  20   1   -1.13    4.37   0
   0  20  -1    0.32    5.73   0
  -1  20  -1    4.61    5.66   0
   1  20   1    2.45    3.83   0
   2  20   1    2.83    5.70   0
  -2  20  -1    1.39    3.57   0
  -3  20  -1    2.90    5.67   0
   3  20   1    5.32    4.31   0
   3  20   1    0.85    4.16   0
  -4  20  -1   -0.91    5.75   0
   4  20   1   -5.11    6.45   0
   4  20   1    4.00    6.58   0
   5  20   1    3.03    7.55   0
   5  20   1    1.04    4.50   0
  -5  20  -1    5.66    4.92   0
   6  20   1    4.46    7.14   0
  -6  20  -1    6.88    5.10   0
   6  20   1    2.01    8.25   0
   6  21  -1    0.62   10.05   0
   6  21  -1    3.32    9.58   0
  -6  21   1   -0.10    5.17   0
  -5  21   1    4.17    4.41   0
   5  21  -1    6.08    7.95   0
   5  21  -1    1.48    6.81   0
  -4  21   1    9.66    6.04   0
   4  21  -1    3.39    6.61   0
   4  21  -1    7.10    5.01   0
  -3  21   1   23.14    5.97   0
   3  21  -1   23.65    6.47   0
   3  21  -1   23.55    5.11   0
  -2  21   1   14.84    5.83   0
   2  21  -1    8.35    4.35   0
  -1  21   1   26.13    5.99   0
   1  21  -1   22.05    5.80   0
   0  21   1   26.67    5.78   0
   0  21  -1   24.13    5.92   0
  -1  21  -1    4.98    5.74   0
   1  21   1   11.99    6.11   0
  -2  21  -1   27.79    6.44   0
   2  21   1   26.82    6.22   0
   3  21   1   15.10    4.70   0
  -3  21  -1   16.64    4.65   0
   3  21   1   20.06    4.71   0
   4  21   1   15.67    7.08   0
  -4  21  -1   11.49    4.35   0
   4  21   1   10.33    6.85   0
  -5  21  -1    5.37    4.45   0
   5  21   1   11.88    7.22   0
   5  21   1    5.65    5.87   0
   6  21   1    4.24    7.60   0
  -6  21  -1    2.57    5.10   0
   6  21   1    1.53    8.57   0
   5  22  -1   10.45    7.73   0
  -5  22   1    9.41    6.90   0
   5  22  -1    9.62    8.55   0
   4  22  -1    3.15    7.47   0
  -4  22   1   -1.17    6.66   0
   4  22  -1   -4.11    7.30   0
   3  22  -1   10.88    6.77   0
  -3  22   1    7.66    4.20   0
   3  22  -1    8.44    6.43   0
   2  22  -1   -0.19    5.89   0
  -2  22   1    7.55    5.99   0
  -1  22   1    7.63    4.48   0
   1  22  -1    6.37    5.72   0
   0  22  -1   -2.08    6.06   0
   0  22   1   -1.15    4.07   0
  -1  22  -1   -1.33    4.26   0
   1  22   1   -6.38    4.34   0
   2  22   1    9.14    4.55   0
  -2  22  -1    3.93    4.30   0
   2  22   1    4.94    6.18   0
  -3  22  -1    3.73    6.09   0
   3  22   1    3.15    4.67   0
   3  22   1    2.31    4.24   0
   4  22   1   10.61    7.48   0
   4  22   1    3.25    4.71   0
  -4  22  -1    5.37    4.45   0
   5  22   1    0.54    6.99   0
   5  22   1    1.16    8.24   0
  -5  22  -1    4.39    4.99   0
   5  23  -1    2.45    8.93   0
   5  23  -1    3.13    7.92   0
  -5  23   1    3.94    5.21   0
  -4  23   1    9.87    4.73   0
   4  23  -1    6.89    5.10   0
   4  23  -1   12.37    7.68   0
   3  23  -1    4.08    7.02   0
   3  23  -1    6.94    4.70   0
  -3  23   1   -1.53    4.40   0
  -2  23   1   26.86    6.63   0
   2  23  -1   14.62    4.58   0
  -1  23   1   18.87    4.63   0
   1  23  -1   15.86    4.63   0
   0  23  -1   25.60    4.60   0
   0  23   1   21.67    4.71   0
  -1  23  -1   22.02    4.59   0
   1  23   1   14.95    4.57   0
   2  23   1   19.39    6.74   0
   2  23   1   15.82    4.70   0
  -2  23  -1   12.28    4.68   0
   3  23   1   18.35    6.96   0
   3  23   1   16.30    6.76   0
  -3  23  -1   11.12    4.85   0
   4  23   1   10.67    7.04   0
  -4  23  -1    7.77    4.83   0
   4  23   1    1.93    7.42   0
   5  23   1   -0.63    8.71   0
   5  23   1   -0.46    5.51   0
  -5  23  -1    4.51    7.20   0
   4  24  -1   -2.88    5.29   0
   4  24  -1    2.49    8.33   0
  -4  24   1    1.05    4.52   0
  -3  24   1    3.49    4.77   0
   3  24  -1    4.41    5.34   0
   3  24  -1    3.49    7.05   0
   2  24  -1    3.34    6.46   0
  -2  24   1    2.78    6.76   0
  -1  24   1    5.29    6.24   0
   1  24  -1   -0.51    6.33   0
   0  24   1   10.87    6.30   0
   0  24  -1    5.04    4.71   0
   1  24   1    1.55    6.51   0
  -1  24  -1    2.81    4.63   0
   2  24   1    5.73    4.43   0
   2  24   1    1.19    4.60   0
  -2  24  -1   -7.45    5.00   0
  -3  24  -1   -3.79    4.71   0
   3  24   1    4.61    7.12   0
   3  24   1    2.55    5.02   0
   4  24   1    4.15    7.76   0
   4  24   1    1.08    7.46   0
  -4  24  -1   -2.18    4.85   0
   4  25  -1    5.57    8.10   0
  -4  25   1   12.31    7.42   0
  -3  25   1    4.84    5.15   0
   3  25  -1   -3.05    7.81   0
   3  25  -1   -0.25    5.42   0
   2  25  -1    2.48    4.73   0
  -2  25   1   11.84    6.79   0
  -1  25   1    7.31    6.61   0
   1  25  -1    4.14    6.71   0
   0  25  -1    4.33    4.33   0
   0  25   1    5.96    4.89   0
  -1  25  -1   10.81    4.91   0
   1  25   1    6.60    4.58   0
  -2  25  -1   10.32    6.86   0
   2  25   1    1.38    4.69   0
   2  25   1    0.75    4.90   0
   3  25   1    4.21    8.05   0
  -3  25  -1    4.28    7.28   0
   3  25   1    7.68    7.13   0
  -3  26   1    3.31    4.94   0
   3  26  -1    4.72    7.99   0
   3  26  -1    3.53    8.03   0
   2  26  -1    2.79    7.15   0
  -2  26   1   -3.65    5.28   0
   1  26  -1    5.45    5.23   0
  -1  26   1    1.48    4.79   0
   0  26  -1   -2.71    7.20   0
   0  26   1    3.62    7.05   0
   1  26   1   -5.37    4.97   0
  -1  26  -1    2.42    5.21   0
  -2  26  -1   -6.83    6.94   0
   2  26   1    4.06    7.43   0
   2  26   1   -0.27    5.50   0
  -3  26  -1    5.52    7.23   0
  -1  27   1    3.72    5.32   0
   1  27  -1    7.77    7.62   0
   0  27  -1   -4.11    7.24   0
   0  27   1    8.03    5.23   0
  -1  27  -1    6.18    5.51   0
   1  27   1    6.84    7.95   0
  -8   0   2   23.37    6.40   0
  -6   0   2   39.69    6.22   0
   6   0  -2   37.84    5.92   0
  -4   0   2  129.99    7.49   0
   4   0  -2  122.51    7.40   0
  -2   0   2  229.65   11.67   0
   0   0   2   18.70    9.96   0
   0   0  -2   21.38    7.52   0
  -2   0  -2  170.94    6.73   0
   2   0   2  161.81    7.69   0
  -4   0  -2  295.97    7.80   0
   4   0   2  299.81    8.00   0
   6   0   2   92.45    6.03   0
  -6   0  -2   91.33    6.14   0
  -8   0  -2   11.76    6.55   0
   8   0   2   14.30    6.62   0
  -9  -1   2    8.68    7.17   0
  -9   1   2   11.04    6.95   0
  -8   1   2    2.69    6.18   0
  -8  -1   2    3.20    5.84   0
   8  -1  -2    3.95    4.07   0
  -7  -1   2   34.48    6.20   0
   7   1  -2   32.88    6.08   0
   7  -1  -2   28.91    4.41   0
  -7   1   2   33.47    6.26   0
   6  -1  -2   14.25    5.72   0
   6   1  -2   16.41    6.01   0
  -6  -1   2   11.23    5.90   0
  -6   1   2   15.58    4.07   0
  -5  -1   2   77.96    6.69   0
   5   1  -2   86.07    6.78   0
  -5   1   2   80.46    5.07   0
   5  -1  -2   87.19    6.21   0
  -4   1   2    4.20    5.14   0
   4   1  -2    2.39    5.15   0
   4  -1  -2    5.27    5.25   0
  -4  -1   2    2.43    5.13   0
  -3   1   2   52.01    6.19   0
   3  -1  -2   44.88    4.85   0
   3   1  -2   48.82    6.86   0
  -3  -1   2   52.53    7.11   0
  -2   1   2  290.84   10.43   0
  -2  -1   2  281.07   15.67   0
  -1  -1   2  298.41   16.65   0
   1   1  -2  297.96   16.77   0
   0  -1   2  504.17   15.29   0
   0  -1  -2  526.01   16.55   0
   0   1   2  514.32   16.39   0
   0   1  -2  506.27   16.51   0
   1  -1   2  215.44    9.27   0
  -1  -1  -2  236.22   10.47   0
   1   1   2  224.10    8.97   0
  -1   1  -2  204.93   10.54   0
   2  -1   2    5.99    3.85   0
  -2  -1  -2    4.84    3.97   0
   2   1   2    5.65    3.69   0
  -2   1  -2    6.15    3.89   0
  -3   1  -2   27.66    4.00   0
  -3  -1  -2   32.33    5.55   0
   3  -1   2   31.44    4.00   0
   3   1   2   25.43    4.13   0
   4  -1   2    9.00    3.65   0
   4   1   2    9.10    3.60   0
  -4   1  -2    9.21    5.01   0
  -4  -1  -2    9.46    4.99   0
  -5   1  -2   31.15    5.15   0
   5  -1   2   33.98    5.13   0
   5   1   2   28.89    3.91   0
  -5  -1  -2   29.61    5.56   0
   6  -1   2    8.62    5.15   0
  -6  -1  -2    9.49    5.35   0
   6   1   2    9.00    4.03   0
  -6   1  -2    6.14    5.15   0
   7   1   2   18.40    4.39   0
  -7   1  -2   12.52    5.93   0
   7  -1   2   11.67    4.19   0
  -7  -1  -2   15.21    4.26   0
   8   1   2    1.63    4.62   0
   8  -1   2   -0.37    4.41   0
  -8   1  -2   -0.29    6.51   0
  -8  -1  -2   -2.26    6.41   0
   9   1   2    6.89    7.67   0
  -9   1  -2    2.94    7.75   0
  -9  -1  -2    8.20    7.99   0
   9  -1   2    6.16    7.70   0
  -9  -2   2    1.10    7.15   0
  -9   2   2    5.53    7.17   0
  -8  -2   2    2.39    7.54   0
  -8   2   2    4.23    6.57   0
   8  -2  -2    4.53    4.70   0
  -7   2   2    1.50    5.73   0
   7   2  -2   -0.53    6.71   0
  -7  -2   2    0.65    6.80   0
   7  -2  -2    2.82    5.78   0
   6   2  -2   23.31    6.05   0
  -6   2   2   21.60    4.16   0
   6  -2  -2   21.97    5.68   0
  -6  -2   2   21.75    5.95   0
  -5   2   2   17.19    4.86   0
  -5  -2   2   14.82    5.53   0
   5  -2  -2   19.33    3.53   0
   5   2  -2   15.80    5.49   0
  -4  -2   2  104.98    8.76   0
   4   2  -2  107.89    7.85   0
   4  -2  -2  101.80    6.52   0
  -4   2   2   85.72    5.14   0
  -3  -2   2  138.64   11.06   0
  -3   2   2  126.12    6.09   0
   3  -2  -2  132.18    7.29   0
   3   2  -2  132.66   10.90   0
  -2   2   2  141.28    8.16   0
   1   2  -2  294.08   16.82   0
  -1  -2   2  312.18   17.03   0
   0  -2  -2   99.84   10.45   0
   0   2  -2   86.61    9.68   0
   0   2   2   97.99    8.65   0
   0  -2   2   90.44    7.97   0
  -1   2  -2 1168.79   17.35   0
  -1  -2  -2 1110.42   17.65   0
   1  -2   2 1100.39   16.39   0
   1   2   2 1186.43   18.16   0
  -2  -2  -2  378.86    9.39   0
  -2   2  -2  374.91    9.27   0
   2   2   2  389.63   10.19   0
   2  -2   2  377.97    8.47   0
  -3  -2  -2   48.54    5.70   0
   3   2   2   49.13    4.43   0
   3  -2   2   46.41    4.23   0
  -3   2  -2   40.67    4.16   0
   4   2   2  246.30    7.55   0
   4  -2   2  235.73    6.46   0
  -4   2  -2  255.09    7.60   0
  -4  -2  -2  241.47    6.74   0
  -5   2  -2    3.72    5.06   0
  -5  -2  -2    4.86    3.65   0
   5  -2   2   10.24    5.12   0
   5   2   2    4.72    4.70   0
   6  -2   2   49.56    4.24   0
   6   2   2   48.09    6.06   0
  -6  -2  -2   52.08    6.40   0
  -6   2  -2   44.67    5.60   0
   7  -2   2   -1.13    3.82   0
  -7  -2  -2    6.51    5.98   0
  -7   2  -2   -0.58    3.92   0
   7   2   2   -1.33    4.13   0
   8   2   2   14.49    6.71   0
  -8  -2  -2    8.50    6.88   0
  -8   2  -2    9.08    4.50   0
   8  -2   2    5.52    6.39   0
   9  -2   2    1.21    7.72   0
  -9  -2  -2    0.43    7.76   0
  -9   2  -2   -1.62    7.18   0
   9   2   2    3.89    7.34   0
  -9  -3   2    4.65    9.06   0
  -9   3   2    6.31    7.19   0
  -8   3   2    1.54    6.64   0
  -8  -3   2    1.90    6.33   0
  -7  -3   2   27.85    6.80   0
   7  -3  -2   22.71    6.03   0
   7   3  -2   26.59    7.60   0
  -7   3   2   24.67    6.02   0
   6   3  -2    2.48    5.18   0
  -6   3   2   -1.58    5.41   0
   6  -3  -2   -1.40    5.34   0
  -6  -3   2    1.00    5.36   0
   5   3  -2   32.95    7.09   0
  -5  -3   2   35.85    6.27   0
   5  -3  -2   36.77    5.06   0
  -5   3   2   30.69    5.28   0
   4  -3  -2    1.22    3.39   0
   4   3  -2    1.36    6.14   0
  -4   3   2    3.65    3.48   0
  -4  -3   2    1.21    5.00   0
  -3  -3   2   22.94   10.37   0
   3  -3  -2   23.70    5.37   0
  -3   3   2   17.47    3.90   0
  -2   3   2   87.04    5.72   0
   1   3  -2   67.66    9.60   0
  -1  -3   2   72.51    9.68   0
   0   3  -2  199.57   10.49   0
   0   3   2  216.99    9.67   0
   0  -3   2  198.92    9.32   0
   1  -3   2   69.67    6.27   0
   1   3   2   66.04    6.05   0
  -1   3  -2   70.87    6.25   0
  -1  -3  -2   66.99    6.00   0
  -2   3  -2    2.59    5.27   0
  -2  -3  -2    6.23    5.72   0
   2   3   2    3.69    5.44   0
   2  -3   2    6.80    5.45   0
   3   3   2  167.18    7.32   0
  -3  -3  -2  157.75    7.20   0
   3  -3   2  155.91    6.52   0
  -3   3  -2  154.93    5.55   0
  -4  -3  -2   34.19    4.09   0
   4   3   2   32.02    5.35   0
   4  -3   2   34.67    5.40   0
  -4   3  -2   38.25    4.23   0
   5   3   2   40.56    5.62   0
  -5   3  -2   41.88    5.63   0
   5  -3   2   50.21    5.66   0
  -5  -3  -2   40.35    4.22   0
  -6  -3  -2   25.39    5.88   0
   6   3   2   23.33    5.59   0
   6  -3   2   18.86    5.42   0
  -6   3  -2   21.51    3.96   0
  -7  -3  -2   18.03    6.28   0
   7   3   2   21.41    6.61   0
   7  -3   2   19.57    3.96   0
  -7   3  -2   16.47    5.60   0
   8   3   2    5.36    6.59   0
   8  -3   2    6.91    4.66   0
  -8   3  -2    8.67    4.59   0
  -8  -3  -2    8.33    6.75   0
  -9  -3  -2    0.84    5.70   0
  -9   3  -2    6.27    8.08   0
   9   3   2    4.13    7.70   0
   9  -3   2    6.47    8.07   0
  -9   4   2    0.98    7.16   0
  -8   4   2    6.98    6.41   0
  -8  -4   2    4.35    8.42   0
   7   4  -2    2.07    7.37   0
   7  -4  -2   -1.11    5.78   0
  -7   4   2    3.20    5.70   0
  -7  -4   2    2.49    7.42   0
  -6  -4   2   30.58    7.54   0
   6   4  -2   28.28    7.29   0
   6  -4  -2   28.60    5.47   0
  -6   4   2   30.92    5.34   0
   5  -4  -2    1.93    4.75   0
   5   4  -2    3.14    5.28   0
  -5  -4   2    2.05    6.73   0
  -5   4   2    3.98    3.36   0
  -4   4   2   14.08    3.60   0
   4  -4  -2   12.25    3.69   0
   4   4  -2   13.42    7.25   0
  -4  -4   2   13.63    7.35   0
   3  -4  -2   13.68    5.18   0
  -3   4   2   15.15    5.26   0
  -2   4   2  114.32    5.79   0
   1   4  -2  297.49   13.25   0
  -1  -4   2  295.28   13.41   0
   0   4  -2  888.54   15.96   0
   0  -4   2  917.57   16.58   0
   1   4   2  378.81    9.98   0
  -1   4  -2  367.50    9.71   0
  -1  -4  -2  387.19   10.89   0
   1  -4   2  362.51   10.68   0
   2  -4   2  149.76    5.82   0
   2   4   2  157.21    6.81   0
  -2  -4  -2  157.18    6.79   0
  -2   4  -2  119.91    5.48   0
  -3   4  -2   44.47    4.20   0
  -3  -4  -2   47.36    5.95   0
   3  -4   2   43.27    4.25   0
   3   4   2   47.22    6.00   0
  -4   4  -2  103.47    6.11   0
   4   4   2  101.78    6.00   0
   4  -4   2  111.61    5.03   0
  -4  -4  -2  110.98    5.25   0
   5  -4   2    4.49    5.35   0
   5   4   2    0.41    4.76   0
  -5   4  -2    2.12    3.67   0
  -5  -4  -2    1.07    4.85   0
  -6   4  -2  135.24    6.29   0
   6  -4   2  127.11    6.18   0
  -6  -4  -2  139.17    7.38   0
   6   4   2  141.66    6.97   0
   7   4   2   -1.80    5.67   0
  -7   4  -2   -0.64    5.62   0
  -7  -4  -2    2.34    5.79   0
   7  -4   2    1.72    4.03   0
  -8  -4  -2   14.88    7.06   0
   8   4   2   19.04    6.89   0
   8  -4   2   22.89    6.42   0
  -8   4  -2   15.76    4.64   0
   9  -4   2    1.81    5.18   0
   9   4   2   -0.40    7.35   0
  -9  -4  -2   -3.16    7.28   0
  -9   4  -2   -0.29    7.47   0
  -9   5   2   13.09    7.15   0
  -8   5   2    1.67    6.31   0
   7  -5  -2    5.17    4.09   0
  -7   5   2    9.97    5.67   0
  -7  -5   2    3.94    7.87   0
  -6  -5   2    9.65    7.19   0
   6   5  -2    9.37    6.87   0
  -6   5   2    8.37    5.12   0
   6  -5  -2    6.82    3.70   0
   5  -5  -2    0.22    4.89   0
   5   5  -2    1.30    7.43   0
  -5   5   2    1.12    4.88   0
   4  -5  -2   27.83    3.74   0
  -4   5   2   31.30    5.17   0
  -3   5   2    8.21    4.95   0
   3  -5  -2    0.99    4.91   0
   2   5  -2    8.85    7.51   0
  -2   5   2   10.05    3.76   0
   1   5  -2   17.25    7.13   0
  -1  -5   2   18.86    7.13   0
   0   5  -2   53.99    7.15   0
   0  -5   2   58.46    5.69   0
  -1   5  -2    0.39    4.21   0
   1   5   2   -1.76    5.51   0
   1  -5   2   -0.54    4.24   0
   2  -5   2  104.24    5.22   0
   2   5   2  111.15    5.91   0
  -2   5  -2  107.65    6.26   0
  -2  -5  -2  114.49    7.04   0
   3   5   2   13.75    5.10   0
   3  -5   2   12.73    3.58   0
  -3   5  -2   13.26    4.87   0
  -3  -5  -2   15.24    5.42   0
  -4  -5  -2    3.56    5.07   0
  -4   5  -2    4.50    3.73   0
   4   5   2    3.30    4.96   0
   4  -5   2    1.53    4.85   0
   5   5   2   -0.93    4.75   0
  -5  -5  -2    5.26    5.62   0
  -5   5  -2   -1.71    3.69   0
   5  -5   2    1.40    5.15   0
  -6   5  -2   28.87    4.03   0
   6  -5   2   34.20    4.23   0
  -6  -5  -2   32.26    4.35   0
   6   5   2   33.14    5.68   0
  -7   5  -2    6.27    4.05   0
   7   5   2    6.04    6.15   0
  -7  -5  -2    6.66    4.30   0
   7  -5   2    3.40    4.03   0
  -8  -5  -2   11.15    6.94   0
  -8   5  -2    7.56    4.84   0
   8   5   2   13.33    6.81   0
   8  -5   2   15.53    6.70   0
  -9   5  -2    5.47    5.24   0
  -9  -5  -2    1.39    8.43   0
   9   5   2   -0.52    8.36   0
   9  -5   2   -3.15    4.97   0
  -9   6   2    1.85    7.26   0
  -8   6   2    2.21    4.67   0
   7  -6  -2    6.98    3.88   0
  -7   6   2    7.63    3.78   0
   6  -6  -2   22.91    3.90   0
  -6   6   2   20.95    3.78   0
   5  -6  -2    9.72    5.27   0
  -5   6   2    3.52    5.25   0
  -4   6   2   98.93    4.88   0
   4  -6  -2   99.11    6.04   0
   3   6  -2    4.62    8.05   0
   3   6  -2    4.24    8.42   0
  -3   6   2    4.86    4.87   0
   2   6  -2  116.12    9.97   0
  -2   6   2  114.42    6.25   0
  -1  -6   2    0.40    5.76   0
   1   6  -2    1.96    6.08   0
   0  -6   2   26.51    4.18   0
   0   6  -2   27.24    5.89   0
  -1   6  -2   25.57    5.89   0
   1  -6   2   27.75    4.30   0
   1   6   2   26.43    5.69   0
  -2  -6  -2  278.80    7.92   0
  -2   6  -2  274.15    7.77   0
   2   6   2  285.27    7.71   0
   2  -6   2  259.00    7.45   0
  -3   6  -2   12.13    4.77   0
   3   6   2   14.94    5.41   0
  -3  -6  -2   10.09    3.95   0
   3  -6   2   13.00    3.59   0
  -4  -6  -2  197.44    7.18   0
  -4   6  -2  188.55    5.52   0
   4  -6   2  186.74    6.49   0
   4   6   2  187.33    7.18   0
  -5   6  -2   36.96    4.31   0
   5  -6   2   36.21    4.27   0
  -5  -6  -2   35.34    6.01   0
   5   6   2   34.70    4.65   0
   6  -6   2   32.48    4.28   0
  -6  -6  -2   38.62    4.84   0
   6   6   2   42.70    5.98   0
  -6   6  -2   35.43    5.64   0
  -7  -6  -2    9.21    6.45   0
  -7   6  -2    7.80    5.88   0
   7   6   2    7.26    4.48   0
   7  -6   2    6.95    5.75   0
   8  -6   2   14.82    6.69   0
   8   6   2    7.33    7.09   0
  -8  -6  -2   14.69    7.18   0
  -8   6  -2   11.74    4.64   0
   9  -6   2    0.55    7.29   0
   9   6   2    1.07    8.00   0
  -9  -6  -2    3.20    7.81   0
  -9   6  -2   -1.97    7.34   0
  -9   7   2    5.03    5.01   0
  -8   7   2    0.45    6.45   0
  -7   7   2    9.43    4.13   0
   7  -7  -2   12.57    5.53   0
  -6   7   2    2.04    3.51   0
   6  -7  -2    3.62    3.69   0
  -5   7   2   12.24    5.40   0
   5  -7  -2    9.76    5.30   0
  -4   7   2    2.52    5.00   0
   4  -7  -2    3.68    4.95   0
  -3   7   2   72.48    4.52   0
   3   7  -2   73.19    9.71   0
   3   7  -2   75.21    9.30   0
   2   7  -2   66.53    7.05   0
  -2   7   2   66.15    4.48   0
   1   7  -2   71.66    5.59   0
  -1  -7   2   77.15    6.82   0
  -1   7   2   75.07    5.02   0
   0   7  -2   20.36    5.21   0
   0  -7   2   17.85    4.01   0
   1   7   2  103.82    6.26   0
  -1   7  -2   96.87    6.01   0
   1  -7   2   94.71    4.99   0
   2  -7   2    3.47    5.04   0
  -2   7  -2    4.79    3.70   0
   2   7   2   -0.28    3.75   0
   3  -7   2  146.82    5.22   0
  -3  -7  -2  163.25    6.19   0
  -3   7  -2  152.94    5.14   0
   3   7   2  162.61    7.19   0
  -4  -7  -2   49.44    4.42   0
   4  -7   2   47.96    4.24   0
  -4   7  -2   54.93    4.38   0
   4   7   2   45.63    4.22   0
   5   7   2   16.95    3.84   0
  -5   7  -2   16.18    4.05   0
   5  -7   2   23.43    5.59   0
  -5  -7  -2   20.35    5.84   0
   6  -7   2    6.11    4.21   0
  -6   7  -2    8.67    3.77   0
   6   7   2   10.49    5.71   0
  -6  -7  -2    6.99    4.40   0
   7   7   2    4.44    6.00   0
  -7   7  -2    3.46    4.29   0
   7  -7   2    1.36    6.03   0
  -7  -7  -2    5.07    6.08   0
   8  -7   2    4.07    6.81   0
   8   7   2    4.40    6.91   0
  -8  -7  -2    5.00    6.83   0
  -8   7  -2    6.40    6.37   0
   9   7   2    3.64    7.70   0
  -9  -7  -2    0.42    7.91   0
   9  -7   2   -0.52    7.54   0
  -9   7  -2   -0.73    5.10   0
  -9   8   2    2.83    5.71   0
  -8   8   2   15.59    6.32   0
  -7   8   2   -1.36    3.95   0
   6  -8  -2   43.96    4.39   0
  -6   8   2   45.01    4.35   0
  -5   8   2    1.84    3.48   0
   5  -8  -2   -0.59    3.82   0
   4   8  -2  169.13   13.63   0
  -4   8   2  123.20    5.15   0
   4  -8  -2  169.04    6.49   0
   4   8  -2  177.09   14.28   0
   3   8  -2    1.00    6.62   0
  -3   8   2    1.50    4.73   0
   3   8  -2    1.01    6.12   0
  -2   8   2  389.04    8.33   0
   2   8  -2  392.57   11.41   0
   1   8  -2   11.90    5.27   0
  -1  -8   2   18.34    5.32   0
  -1   8   2   14.77    3.82   0
   0   8  -2  511.77   10.23   0
   0  -8   2  501.74    9.40   0
   1  -8   2   93.22    4.87   0
  -1   8  -2   90.73    5.83   0
   2   8   2  430.56    8.90   0
  -2   8  -2  361.68    7.23   0
   2  -8   2  442.50    7.82   0
   3  -8   2  112.86    6.07   0
   3   8   2  130.75    5.61   0
  -3   8  -2  112.84    4.75   0
   4  -8   2  133.56    5.00   0
   4   8   2  133.28    6.74   0
  -4   8  -2  130.90    5.02   0
   5  -8   2   10.29    5.33   0
   5   8   2    7.23    5.63   0
  -5  -8  -2    6.36    5.55   0
  -5   8  -2    7.10    3.77   0
  -6  -8  -2   17.28    4.72   0
   6   8   2   19.11    6.03   0
  -6   8  -2   23.01    4.14   0
   6  -8   2   16.40    4.20   0
  -7   8  -2    0.81    4.40   0
   7  -8   2    3.09    4.56   0
  -7  -8  -2    2.70    4.86   0
   7   8   2    1.88    6.42   0
   8   8   2    1.67    7.06   0
  -8   8  -2    4.62    6.00   0
   8  -8   2    7.50    6.82   0
  -9   8  -2    6.40    5.39   0
  -9   9   2    0.43    4.89   0
  -8   9   2   -0.76    6.43   0
  -7   9   2   13.92    5.92   0
  -6   9   2    2.45    3.46   0
   6  -9  -2    1.97    3.46   0
  -5   9   2   72.65    4.44   0
   5  -9  -2   78.56    4.74   0
  -4   9   2   28.01    3.88   0
   4   9  -2   28.31    8.35   0
   4   9  -2   28.59    7.81   0
   3   9  -2   11.05    5.58   0
   3   9  -2   12.53    5.30   0
  -3   9   2   12.20    5.24   0
   2   9  -2   56.20    6.13   0
  -2   9   2   51.14    5.17   0
  -1   9   2  150.50    5.64   0
   1   9  -2  138.68    7.12   0
  -1  -9   2  147.97    7.17   0
   0  -9   2  269.58    6.94   0
   0   9  -2  269.82    6.97   0
   1  -9   2    3.35    5.08   0
  -1   9  -2    2.17    3.35   0
   2  -9   2  300.74    7.43   0
   2   9   2  317.78    8.39   0
  -2   9  -2  293.50    6.60   0
   3   9   2   -0.18    3.38   0
  -3   9  -2   -2.72    3.64   0
   3  -9   2    1.37    3.18   0
  -4   9  -2   15.27    3.79   0
   4   9   2   16.48    5.53   0
   4  -9   2    9.94    4.76   0
   5   9   2   42.72    6.00   0
   5  -9   2   40.21    4.32   0
  -5   9  -2   37.46    4.26   0
   6   9   2    2.12    5.79   0
   6  -9   2   -1.68    4.08   0
  -6   9  -2    1.34    4.06   0
   7   9   2    8.80    6.53   0
  -7   9  -2    8.15    6.18   0
   7  -9   2    7.21    4.29   0
   8   9   2    2.01    6.73   0
   8  -9   2    7.06    4.51   0
  -8   9  -2    3.80    5.12   0
  -9  10   2    3.70    7.11   0
  -8  10   2   14.97    5.29   0
  -7  10   2    3.14    4.14   0
  -6  10   2   30.53    4.63   0
  -5  10   2   -2.37    5.16   0
  -4  10   2   42.69    5.25   0
   4  10  -2   44.90    6.86   0
   4  10  -2   54.51    8.02   0
  -3  10   2   38.56    5.61   0
   3  10  -2   38.32    6.14   0
   3  10  -2   34.38    5.75   0
  -2  10   2  180.57    5.44   0
   2  10  -2  184.62    8.03   0
  -1  10   2   55.54    5.55   0
   1  10  -2   55.25    5.76   0
   0  10  -2  352.92    7.68   0
   0 -10   2  354.76    7.88   0
  -1  10  -2    3.87    3.44   0
   1 -10   2    6.24    4.74   0
   2  10   2  173.45    5.89   0
   2 -10   2  165.60    6.05   0
  -2  10  -2  158.40    5.14   0
  -3  10  -2   12.40    3.34   0
   3 -10   2   13.10    3.54   0
   3  10   2   15.54    5.12   0
  -4  10  -2   50.47    5.23   0
   4 -10   2   47.68    3.67   0
   4  10   2   53.22    4.85   0
  -5  10  -2   12.83    5.51   0
   5 -10   2   11.26    3.86   0
   5  10   2   13.74    5.77   0
   6 -10   2   13.04    4.26   0
  -6  10  -2   13.91    3.98   0
   6  10   2   14.22    5.92   0
   7  10   2    7.53    6.52   0
   7 -10   2    3.11    6.10   0
  -7  10  -2    7.20    4.53   0
   8  10   2    3.26    7.25   0
  -8  10  -2    8.76    4.99   0
   8 -10   2    5.93    6.92   0
  -8  11   2    1.21    5.09   0
  -7  11   2   22.79    4.84   0
  -6  11   2    3.04    4.13   0
  -5  11   2   16.98    3.88   0
   5  11  -2   18.18    9.99   0
   5  11  -2   17.55    9.93   0
   4  11  -2   -0.15    6.79   0
   4  11  -2    0.63    5.25   0
  -4  11   2   -0.44    5.16   0
   3  11  -2   38.50    6.27   0
  -3  11   2   33.36    3.92   0
   3  11  -2   35.53    5.91   0
   2  11  -2   -1.99    3.44   0
  -2  11   2   -1.49    3.13   0
   1  11  -2   85.40    6.08   0
  -1  11   2  100.13    4.51   0
   0  11  -2    5.15    4.73   0
   0  11   2    1.86    4.78   0
   0 -11   2   -0.78    5.05   0
   1 -11   2   13.52    4.91   0
  -1  11  -2   22.24    3.72   0
   2  11   2    4.30    3.30   0
  -2  11  -2    1.48    3.45   0
   2 -11   2    6.30    3.61   0
  -3  11  -2   58.33    5.19   0
   3 -11   2   56.89    5.42   0
   3  11   2   72.44    5.88   0
   4  11   2    1.83    3.83   0
  -4  11  -2    2.63    4.69   0
   4 -11   2    2.65    4.74   0
   5 -11   2    6.39    3.47   0
  -5  11  -2    7.90    5.70   0
   5  11   2    3.16    4.16   0
  -6  11  -2    1.67    5.64   0
   6 -11   2    2.96    3.94   0
   6  11   2    5.22    6.10   0
  -7  11  -2   -0.09    6.33   0
   7 -11   2    5.01    4.45   0
   7  11   2    4.12    6.61   0
  -8  11  -2    1.84    4.84   0
   8 -11   2   -1.20    5.02   0
   8  11   2    0.25    7.50   0
  -8  12   2    8.68    4.97   0
  -7  12   2   13.32    4.54   0
  -6  12   2   50.53    4.68   0
  -5  12   2   36.14    5.70   0
   5  12  -2   51.48   10.35   0
   5  12  -2   48.48    9.79   0
   4  12  -2  152.25    9.23   0
   4  12  -2  164.29   10.12   0
  -4  12   2  143.54    6.39   0
   3  12  -2   61.85    6.36   0
  -3  12   2   62.17    5.47   0
   2  12  -2   89.62    6.03   0
  -2  12   2   88.80    4.51   0
   1  12  -2   69.31    5.63   0
  -1  12   2   70.82    4.22   0
   0  12   2  111.48    6.26   0
   0  12  -2  114.99    6.12   0
   0 -12   2  109.08    5.02   0
  -1  12  -2   23.95    5.12   0
   1 -12   2   27.96    3.95   0
  -2  12  -2   83.52    4.41   0
   2 -12   2   76.76    4.37   0
   2  12   2   84.45    5.97   0
  -3  12  -2    1.97    3.33   0
   3  12   2    4.12    3.77   0
   3 -12   2    1.68    3.40   0
  -4  12  -2   42.45    5.01   0
   4  12   2   34.59    4.47   0
   4 -12   2   37.39    5.40   0
   5 -12   2    0.50    5.40   0
  -5  12  -2   10.36    5.68   0
   5  12   2    1.25    4.06   0
   6  12   2   18.77    6.57   0
   6 -12   2   19.23    4.59   0
  -6  12  -2   18.86    5.98   0
   7  12   2    2.02    6.64   0
   7 -12   2    0.60    4.76   0
  -7  12  -2   -3.35    6.44   0
  -8  12  -2    5.95    7.27   0
   8  12   2    0.00    7.65   0
   8 -12   2   10.16    7.12   0
  -8  13   2    2.85    5.11   0
  -7  13   2   18.75    6.50   0
  -6  13   2    1.04    4.16   0
   5  13  -2   39.71    9.74   0
  -5  13   2   31.55    4.43   0
   5  13  -2   43.48    8.70   0
   4  13  -2   12.36    6.29   0
  -4  13   2   10.85    5.33   0
   4  13  -2   11.75    6.06   0
   3  13  -2   50.33    5.94   0
  -3  13   2   51.09    3.75   0
  -2  13   2   15.73    3.45   0
   2  13  -2   13.57    3.33   0
   1  13  -2   19.28    3.88   0
  -1  13   2   24.33    4.90   0
   0  13   2   12.19    3.60   0
   0  13  -2    7.66    5.01   0
   0 -13   2    7.96    4.93   0
  -1  13  -2    9.00    5.41   0
   1 -13   2    1.17    3.38   0
   2  13   2   38.95    4.07   0
  -2  13  -2   37.44    4.96   0
   2 -13   2   30.99    3.73   0
   3 -13   2    0.08    4.91   0
  -3  13  -2   -0.13    3.53   0
   3  13   2   -0.05    3.73   0
   4  13   2   25.69    5.67   0
   4 -13   2   17.91    3.64   0
  -4  13  -2   11.84    3.63   0
  -5  13  -2   11.01    5.61   0
   5  13   2   10.65    5.79   0
   5 -13   2   11.92    3.65   0
   6 -13   2    0.04    6.28   0
  -6  13  -2    0.96    6.21   0
   6  13   2    2.67    6.76   0
   7  13   2    9.10    6.78   0
  -7  13  -2   10.07    6.71   0
   7 -13   2    9.70    6.85   0
   8 -13   2    4.47    5.34   0
   8  13   2    1.36    7.48   0
  -8  13  -2    2.48    7.19   0
  -8  14   2   -1.87    5.29   0
  -7  14   2    3.52    4.84   0
  -6  14   2   10.34    5.95   0
  -5  14   2   20.61    4.05   0
   5  14  -2   17.32    8.12   0
   5  14  -2   19.01    8.40   0
  -4  14   2   32.07    6.05   0
   4  14  -2   39.12    6.67   0
   4  14  -2   33.07    5.87   0
  -3  14   2   10.46    5.08   0
   3  14  -2   19.49    5.65   0
  -2  14   2  111.07    4.60   0
   2  14  -2  114.28    6.33   0
  -1  14   2   43.20    3.83   0
   1  14  -2   40.10    5.25   0
   0  14   2   99.43    4.74   0
   0  14  -2   81.29    5.77   0
  -1  14  -2   24.23    4.02   0
   1 -14   2   27.95    4.02   0
   1  14   2   28.04    5.10   0
   2 -14   2   35.20    4.90   0
   2  14   2   39.67    4.30   0
  -2  14  -2   32.74    4.90   0
  -3  14  -2    7.37    4.99   0
   3 -14   2    0.08    5.30   0
   3  14   2    6.50    5.27   0
  -4  14  -2   20.51    3.84   0
   4 -14   2   22.52    3.92   0
   4  14   2   28.78    6.05   0
  -5  14  -2   -1.79    3.74   0
   5 -14   2    3.30    4.08   0
   5  14   2   -1.59    4.38   0
   6 -14   2   11.39    6.05   0
   6  14   2   18.49    6.57   0
  -6  14  -2    7.46    6.02   0
  -7  14  -2   -1.04    6.94   0
   7 -14   2   -1.12    4.81   0
   7  14   2   -1.76    7.38   0
   8  14   2   -0.65    8.02   0
  -8  14  -2    5.59    7.51   0
   8 -14   2    1.54    7.88   0
  -8  15   2   -0.74    7.49   0
  -7  15   2   -0.20    6.10   0
  -6  15   2    2.27    4.28   0
   5  15  -2    6.25    7.51   0
   5  15  -2    8.91    7.81   0
  -5  15   2    3.97    3.96   0
   4  15  -2    5.16    5.35   0
  -4  15   2    9.37    3.82   0
   4  15  -2    8.92    5.90   0
   3  15  -2   10.61    5.57   0
  -3  15   2   10.37    3.44   0
   2  15  -2   24.81    5.07   0
  -2  15   2   28.18    3.79   0
  -1  15   2   11.54    3.40   0
   1  15  -2   12.50    3.89   0
   0  15  -2    4.22    3.84   0
   0  15   2   -3.45    3.55   0
   1 -15   2    0.10    5.12   0
  -1  15  -2    2.95    4.72   0
   1  15   2    2.01    3.77   0
  -2  15  -2   -0.79    3.31   0
   2 -15   2   -4.73    3.32   0
   2  15   2    5.02    5.40   0
   3  15   2   13.52    5.52   0
   3 -15   2   13.38    3.57   0
  -3  15  -2    7.23    5.22   0
   4 -15   2    6.22    3.80   0
   4  15   2    2.09    5.98   0
  -4  15  -2    4.65    5.34   0
   5 -15   2   16.03    4.23   0
  -5  15  -2   19.50    4.53   0
   5  15   2   21.33    6.62   0
  -6  15  -2   -5.41    4.37   0
   6 -15   2   -0.52    4.71   0
   6  15   2    4.27    6.17   0
   7  15   2   18.86    7.59   0
   7 -15   2    8.90    7.59   0
  -7  15  -2    4.12    5.37   0
  -7  16   2    4.50    5.04   0
  -6  16   2    8.91    4.55   0
   5  16  -2    1.72    7.42   0
   5  16  -2    0.40    6.49   0
  -5  16   2    4.87    3.71   0
  -4  16   2   27.53    5.45   0
   4  16  -2   24.25    7.17   0
   4  16  -2   29.78    6.66   0
  -3  16   2    9.36    5.44   0
   3  16  -2   12.50    5.52   0
   2  16  -2   30.74    5.76   0
  -2  16   2   21.90    4.08   0
   1  16  -2   14.32    5.31   0
  -1  16   2   13.78    4.93   0
   0  16  -2   22.60    4.04   0
   0  16   2   21.10    5.30   0
  -1  16  -2   21.43    5.54   0
   1 -16   2   26.59    5.26   0
   1  16   2   27.00    4.03   0
   2 -16   2   43.14    4.29   0
  -2  16  -2   45.87    4.29   0
   2  16   2   46.62    4.03   0
   2  16   2   50.66    4.19   0
  -3  16  -2   17.18    3.89   0
   3 -16   2   19.35    3.93   0
   3  16   2   20.20    5.64   0
  -4  16  -2   34.39    5.29   0
   4  16   2   33.57    4.83   0
   4 -16   2   28.22    4.05   0
   5 -16   2    2.54    4.38   0
  -5  16  -2    3.83    3.69   0
   5  16   2    2.66    4.90   0
   6 -16   2    2.34    4.42   0
  -6  16  -2    9.13    6.52   0
   6  16   2    9.94    7.27   0
  -7  16  -2    0.99    5.00   0
   7  16   2    2.37    7.59   0
   7 -16   2    2.97    5.07   0
  -7  17   2   -1.64    4.79   0
  -6  17   2    2.83    4.67   0
   5  17  -2    7.82    6.09   0
  -5  17   2   13.66    5.68   0
   5  17  -2    5.62    6.53   0
   4  17  -2    1.92    5.71   0
   4  17  -2    3.80    6.03   0
  -4  17   2    1.77    3.72   0
   3  17  -2    2.09    4.13   0
  -3  17   2    0.66    5.19   0
   2  17  -2    9.99    5.24   0
  -2  17   2   10.93    3.78   0
   1  17  -2    4.38    5.02   0
  -1  17   2    2.36    3.69   0
   0  17  -2    2.81    3.76   0
   0  17   2   -2.31    5.34   0
  -1  17  -2    0.62    3.90   0
   1  17   2    2.32    3.92   0
   2 -17   2   -0.90    3.60   0
   2  17   2    1.16    5.14   0
   2  17   2   -0.62    5.36   0
  -2  17  -2    0.08    4.90   0
   3  17   2   -1.67    3.88   0
  -3  17  -2    0.85    3.72   0
   3 -17   2    3.23    3.73   0
   3  17   2    4.66    5.41   0
   4  17   2    3.65    5.79   0
   4  17   2   -1.98    3.95   0
   4 -17   2    0.64    3.92   0
  -4  17  -2   -4.86    3.84   0
   5  17   2    3.10    7.07   0
  -5  17  -2   11.42    5.74   0
   5 -17   2    5.93    4.28   0
   6 -17   2    5.21    6.46   0
   6  17   2   -0.90    7.06   0
  -6  17  -2   -1.50    4.64   0
   6  17   2    1.08    7.51   0
   7  17   2   -0.89    7.73   0
   7 -17   2    2.24    5.46   0
  -7  17  -2   -0.97    7.47   0
   7  17   2    0.56    7.94   0
  -7  18   2    0.59    5.35   0
  -6  18   2    6.94    4.54   0
  -5  18   2    5.24    6.25   0
   5  18  -2    0.58    6.46   0
   5  18  -2    1.06    8.65   0
   4  18  -2    2.37    6.39   0
   4  18  -2    1.76    6.31   0
  -4  18   2    6.29    5.49   0
  -3  18   2    7.15    3.83   0
   3  18  -2   -1.04    5.87   0
   2  18  -2   10.22    5.63   0
  -2  18   2    8.76    3.70   0
   1  18  -2   -2.07    3.73   0
  -1  18   2    1.35    5.32   0
   0  18   2    4.35    3.97   0
   0  18  -2   11.64    5.64   0
  -1  18  -2    1.65    3.81   0
   1  18   2   -1.00    5.37   0
   2  18   2    4.43    3.77   0
   2 -18   2    4.19    3.75   0
   2  18   2   12.45    5.62   0
  -2  18  -2    4.01    5.24   0
   3  18   2    9.72    4.21   0
   3 -18   2    1.73    3.70   0
   3  18   2    4.31    5.60   0
  -3  18  -2    2.06    3.53   0
   4 -18   2   14.76    5.69   0
  -4  18  -2    6.12    4.01   0
   4  18   2    4.52    4.11   0
   4  18   2    8.24    6.71   0
  -5  18  -2    2.28    6.05   0
   5 -18   2    4.94    5.72   0
   5  18   2    7.35    6.27   0
   5  18   2    1.54    5.00   0
  -6  18  -2   -4.29    6.72   0
   6  18   2    2.06    7.66   0
   6 -18   2    4.99    4.98   0
   6  18   2    2.04    5.20   0
  -7  18  -2   -4.84    5.33   0
   7 -18   2    5.57    7.62   0
   7  18   2    2.68   10.18   0
   7  18   2   -1.92    7.67   0
  -7  19   2    6.24    5.42   0
  -6  19   2    7.91    6.83   0
  -5  19   2    1.01    4.52   0
   5  19  -2    3.23    8.17   0
   5  19  -2    3.40    9.25   0
   4  19  -2    3.80    4.02   0
   4  19  -2    1.45    6.39   0
  -4  19   2    0.22    3.74   0
   3  19  -2    3.44    5.68   0
  -3  19   2    4.03    3.80   0
  -2  19   2   -0.88    5.15   0
   2  19  -2    4.53    5.67   0
   1  19  -2   -0.64    3.43   0
  -1  19   2    5.53    4.06   0
   0  19  -2    0.78    3.92   0
   0  19   2    0.46    3.99   0
   1  19   2    4.06    5.13   0
  -1  19  -2    5.89    4.01   0
  -2  19  -2    4.23    4.06   0
   2  19   2   -0.97    5.88   0
   2  19   2   -0.59    5.68   0
   3 -19   2   -0.73    5.48   0
   3  19   2    4.13    5.67   0
   3  19   2    1.98    5.86   0
  -3  19  -2   -2.74    5.20   0
   4  19   2    3.04    4.14   0
   4  19   2   -0.78    4.78   0
   4 -19   2    6.42    5.84   0
  -4  19  -2    0.30    4.19   0
  -5  19  -2   -5.95    4.57   0
   5  19   2    3.31    4.86   0
   5 -19   2    5.50    4.48   0
   5  19   2    5.36    5.05   0
   6  19   2   -0.63    7.36   0
   6  19   2    2.58    8.19   0
   6 -19   2   -0.98    4.90   0
  -6  19  -2    2.10    7.10   0
   6  20  -2    3.01   13.29   0
   6  20  -2    0.72   13.13   0
  -6  20   2   -4.25    7.20   0
  -5  20   2    5.96    6.16   0
   5  20  -2    2.43    7.96   0
   5  20  -2    2.96    6.79   0
   4  20  -2    5.93    6.08   0
   4  20  -2    4.29    6.98   0
  -4  20   2    3.97    5.80   0
   3  20  -2   14.97    6.45   0
  -3  20   2   10.64    4.45   0
   2  20  -2    3.92    5.63   0
  -2  20   2    2.18    5.46   0
  -1  20   2   15.00    3.89   0
   1  20  -2   19.38    4.09   0
   0  20   2   22.68    5.89   0
   0  20  -2   20.80    3.95   0
  -1  20  -2    7.43    5.76   0
   1  20   2   10.08    3.75   0
   2  20   2   36.30    5.87   0
   2  20   2   24.73    5.73   0
  -2  20  -2   26.52    4.64   0
   3  20   2   12.87    6.00   0
  -3  20  -2   18.53    5.91   0
   3  20   2   16.42    6.66   0
   4  20   2    9.99    6.55   0
   4  20   2   11.30    6.67   0
  -4  20  -2    5.91    5.92   0
   5  20   2    9.68    5.48   0
   5 -20   2    7.77    4.65   0
   5  20   2    6.62    5.13   0
  -5  20  -2   12.53    4.40   0
   6  20   2   -1.39    8.20   0
  -6  20  -2    5.69    7.09   0
   6  20   2   -2.24    8.98   0
   6  21  -2    0.47   11.25   0
  -6  21   2   -3.58    5.38   0
   6  21  -2    0.49   12.17   0
   5  21  -2    6.17    6.85   0
   5  21  -2    7.89    8.31   0
  -5  21   2    8.14    4.71   0
  -4  21   2    1.96    4.23   0
   4  21  -2    0.39    6.90   0
   4  21  -2    0.73    6.39   0
   3  21  -2    2.98    4.62   0
  -3  21   2    8.20    3.89   0
   2  21  -2    4.28    3.90   0
  -2  21   2    0.83    6.08   0
  -1  21   2    9.91    5.74   0
   1  21  -2    7.70    4.11   0
   0  21   2   -0.40    4.11   0
   0  21  -2   -0.78    5.89   0
   1  21   2    1.47    4.15   0
  -1  21  -2   -3.62    4.00   0
   2  21   2    2.42    4.68   0
   2  21   2    7.12    4.41   0
  -2  21  -2    7.08    4.23   0
   3  21   2    1.33    6.22   0
  -3  21  -2   -0.74    3.78   0
   3  21   2   -0.91    4.10   0
   4  21   2   -1.56    7.10   0
   4  21   2    4.97    5.01   0
  -4  21  -2    7.23    6.16   0
   5  21   2    4.75    5.53   0
  -5  21  -2    1.85    6.74   0
   5  21   2    5.10    8.32   0
   5  22  -2    7.91    8.67   0
   5  22  -2    6.58    7.60   0
  -5  22   2   -3.45    6.39   0
  -4  22   2    6.79    4.39   0
   4  22  -2    7.33    6.82   0
   4  22  -2    7.71    7.23   0
   3  22  -2    6.01    6.50   0
  -3  22   2   12.86    4.35   0
  -2  22   2   21.93    4.84   0
   2  22  -2   18.30    4.52   0
   1  22  -2   15.35    4.67   0
  -1  22   2   17.40    4.52   0
   0  22  -2   20.12    5.97   0
   0  22   2   19.24    4.42   0
  -1  22  -2   20.38    6.21   0
   1  22   2   17.52    4.69   0
  -2  22  -2    7.94    6.80   0
   2  22   2   18.94    6.30   0
   2  22   2   10.12    4.41   0
   3  22   2   14.68    6.59   0
   3  22   2   19.64    6.46   0
  -3  22  -2   11.16    6.31   0
  -4  22  -2    4.49    4.91   0
   4  22   2    2.99    5.05   0
   4  22   2    7.75    7.48   0
   5  22   2    2.54    7.77   0
   5  22   2    0.34    5.90   0
  -5  22  -2    5.80    6.91   0
   5  23  -2    4.23    9.11   0
  -5  23   2   -0.21    4.95   0
   5  23  -2    5.22    8.11   0
   4  23  -2   -0.15    7.17   0
  -4  23   2    2.07    4.42   0
   4  23  -2   -0.29    7.70   0
  -3  23   2    8.25    4.87   0
   3  23  -2    3.24    5.16   0
   3  23  -2    2.42    6.95   0
   2  23  -2    3.34    6.37   0
  -2  23   2    5.57    4.19   0
  -1  23   2   -4.62    6.57   0
   1  23  -2    3.61    4.54   0
   0  23  -2   -3.48    6.46   0
   0  23   2   -3.11    6.40   0
  -1  23  -2    0.39    6.40   0
   1  23   2    0.67    4.52   0
   2  23   2    2.54    4.22   0
  -2  23  -2    3.43    4.39   0
   2  23   2    4.40    4.91   0
   3  23   2    2.78    6.85   0
  -3  23  -2    6.76    4.27   0
   3  23   2   -3.61    6.50   0
   4  23   2    0.45    7.21   0
   4  23   2    0.78    7.60   0
  -4  23  -2    5.07    4.73   0
  -5  23  -2   -4.82    5.17   0
   4  24  -2    6.79    7.97   0
  -4  24   2   -2.62    6.87   0
   4  24  -2    2.39    7.61   0
   3  24  -2    5.24    5.46   0
  -3  24   2    3.89    4.85   0
   3  24  -2    8.29    5.13   0
   2  24  -2    8.07    6.89   0
  -2  24   2   10.83    4.91   0
   1  24  -2   13.58    4.68   0
  -1  24   2   21.82    4.76   0
   0  24  -2    2.04    6.57   0
   0  24   2   12.20    5.03   0
   1  24   2    8.75    6.63   0
  -1  24  -2   13.07    4.91   0
   2  24   2    8.70    4.74   0
  -2  24  -2   13.41    6.90   0
   2  24   2    9.14    6.74   0
   3  24   2    3.39    5.06   0
   3  24   2    9.37    5.22   0
  -3  24  -2    6.52    6.59   0
   4  24   2    4.20    5.65   0
  -4  24  -2    6.99    6.85   0
   4  24   2    2.18    5.65   0
  -4  25   2    5.25    7.15   0
   4  25  -2    1.72    7.88   0
   3  25  -2    4.87    7.74   0
   3  25  -2   -1.38    6.06   0
  -3  25   2    2.56    4.92   0
  -2  25   2   -3.34    4.95   0
   2  25  -2   -2.90    4.68   0
  -1  25   2    7.22    4.39   0
   1  25  -2    1.79    4.69   0
   0  25  -2    5.12    6.70   0
   0  25   2   10.34    6.66   0
   1  25   2    2.97    6.89   0
  -1  25  -2    3.45    4.79   0
   2  25   2   -0.40    5.38   0
   2  25   2   -1.35    5.26   0
  -2  25  -2   -8.68    7.09   0
  -3  25  -2    5.19    4.81   0
   3  25   2    3.63    7.55   0
   3  25   2   -1.66    5.01   0
  -3  26   2   -0.58    5.16   0
   3  26  -2   -2.69    5.55   0
  -2  26   2    3.56    7.24   0
   2  26  -2   -1.80    4.80   0
   1  26  -2    4.97    7.26   0
  -1  26   2    5.90    7.08   0
   0  26  -2    4.33    7.34   0
   0  26   2   -7.10    5.19   0
  -1  26  -2    6.58    5.37   0
   1  26   2    7.29    5.36   0
   2  26   2   -0.14    5.29   0
   2  26   2    4.17    5.39   0
  -2  26  -2    7.02    5.28   0
  -1  27   2    2.19    5.35   0
   1  27  -2   -1.15    7.33   0
   0  27   2    8.53    7.40   0
   0  27  -2   13.33    7.74   0
   1  27   2    0.94    5.60   0
   1  27   2    4.08    5.34   0
  -1  27  -2    0.22    5.06   0
  -9   0   3    9.24    7.19   0
  -7   0   3    3.94    5.75   0
  -5   0   3   74.86    6.64   0
  -3   0   3  373.92   11.60   0
  -1   0   3  207.91   10.93   0
   1   0  -3  198.52   10.87   0
  -1   0  -3  360.99   10.96   0
   1   0   3  353.83   10.76   0
   3   0   3   10.81    5.03   0
  -3   0  -3    0.18    3.45   0
  -5   0  -3   57.35    5.74   0
   5   0   3   53.76    4.51   0
  -7   0  -3   26.36    4.44   0
   7   0   3   18.92    4.18   0
   9   0   3    2.18    7.81   0
  -9   0  -3    2.07    7.84   0
  -9  -1   3    0.91    8.89   0
  -9   1   3    1.48    6.76   0
  -8  -1   3   36.57    7.00   0
  -8   1   3   24.06    7.22   0
  -7   1   3    5.78    5.52   0
  -7  -1   3    1.69    5.92   0
  -6   1   3  108.91    7.20   0
  -6  -1   3  109.08    7.49   0
  -5  -1   3   -0.03    6.35   0
  -5   1   3    2.51    4.72   0
  -4  -1   3  154.75    9.62   0
  -4   1   3  153.65    7.84   0
  -3  -1   3    1.01    5.28   0
  -3   1   3    0.85    3.61   0
  -2  -1   3  388.36   14.85   0
  -1   1   3  475.53   13.42   0
   1   1  -3  469.55   15.03   0
  -1  -1   3  433.86   14.42   0
   0   1   3  635.85   13.88   0
   0   1  -3  633.63   13.57   0
   0  -1   3  632.57   14.58   0
   0  -1  -3  650.71   13.93   0
  -1  -1  -3   89.43    6.48   0
  -1   1  -3   84.10    8.13   0
   1   1   3   91.86    8.11   0
   1  -1   3   89.02    8.00   0
  -2   1  -3  275.61    8.09   0
  -2  -1  -3  288.57    7.58   0
   2  -1   3  287.52    8.40   0
   2   1   3  296.24    7.54   0
  -3  -1  -3   17.16    5.17   0
  -3   1  -3   13.29    5.10   0
   3   1   3   12.93    3.74   0
   3  -1   3   15.72    5.23   0
   4  -1   3  155.00    5.51   0
  -4   1  -3  150.83    5.46   0
   4   1   3  159.67    5.59   0
  -4  -1  -3  152.77    5.56   0
   5   1   3   -2.36    5.30   0
   5  -1   3   -1.70    3.72   0
  -5   1  -3    3.10    5.34   0
  -5  -1  -3    2.15    5.35   0
  -6  -1  -3   52.02    5.63   0
   6   1   3   39.78    5.61   0
   6  -1   3   39.36    4.29   0
  -6   1  -3   51.15    5.68   0
   7  -1   3   -0.22    3.90   0
  -7  -1  -3    0.04    4.12   0
  -7   1  -3    3.09    5.81   0
   7   1   3   -1.49    5.88   0
   8  -1   3    7.55    4.76   0
  -8  -1  -3    8.72    6.60   0
   8   1   3   10.38    6.50   0
  -8   1  -3    3.11    7.17   0
   9   1   3   -0.64    5.62   0
  -9   1  -3   -5.28    7.26   0
  -9  -1  -3   -3.73    7.77   0
   9  -1   3    5.52    7.36   0
  -9  -2   3    6.37    9.63   0
  -9   2   3    9.26    6.93   0
  -8  -2   3    2.65    6.53   0
  -8   2   3    3.09    5.84   0
  -7   2   3   30.60    6.13   0
  -7  -2   3   29.90    6.59   0
  -6   2   3   20.06    5.73   0
  -6  -2   3   14.86    5.65   0
  -5   2   3    5.86    4.62   0
  -5  -2   3    8.18    6.82   0
  -4  -2   3    1.49    6.23   0
  -4   2   3    0.48    5.17   0
  -3   2   3   13.36    5.15   0
  -3  -2   3    8.94    8.24   0
  -3  -2   3    9.38    7.03   0
  -2  -2   3    9.37    8.33   0
   1   2  -3  529.44   15.98   0
  -1   2   3  525.12   11.86   0
  -1  -2   3  505.05   15.54   0
   0   2   3   25.73    8.41   0
   0  -2  -3   32.44    6.18   0
   0  -2   3   31.07    5.45   0
   0   2  -3   29.47    7.08   0
  -1  -2  -3   43.69    5.08   0
   1   2   3   39.31    5.03   0
  -1   2  -3   37.88    7.16   0
   1  -2   3   44.79    5.35   0
  -2  -2  -3  149.50    7.04   0
   2   2   3  158.58    6.97   0
  -2   2  -3  146.82    6.90   0
   2  -2   3  143.94    5.70   0
  -3   2  -3   70.81    4.55   0
   3  -2   3   73.78    5.84   0
   3   2   3   68.40    4.67   0
  -3  -2  -3   66.52    4.51   0
  -4  -2  -3   48.76    5.37   0
   4   2   3   51.28    5.58   0
   4  -2   3   44.58    4.43   0
  -4   2  -3   49.19    5.65   0
  -5  -2  -3   14.05    5.24   0
   5  -2   3   14.41    3.99   0
   5   2   3   14.13    3.70   0
  -5   2  -3   10.82    5.37   0
   6  -2   3    0.75    5.35   0
  -6  -2  -3   -0.41    3.80   0
  -6   2  -3    2.88    3.78   0
   6   2   3    2.76    3.68   0
   7  -2   3    7.90    4.06   0
  -7  -2  -3    5.92    4.07   0
  -7   2  -3    5.36    4.04   0
   7   2   3    9.20    5.90   0
   8   2   3    0.68    4.76   0
  -8  -2  -3    1.72    6.91   0
  -8   2  -3    3.59    6.41   0
   8  -2   3    8.13    6.18   0
   9   2   3    3.00    7.29   0
  -9   2  -3    1.26    7.53   0
   9  -2   3   -0.45    7.55   0
  -9  -2  -3    2.87    7.29   0
  -9   3   3   -0.46    7.17   0
  -8   3   3    5.71    4.49   0
  -8  -3   3    7.57    9.69   0
  -7  -3   3    3.12    7.70   0
  -7   3   3    1.05    3.90   0
  -6   3   3   19.34    5.55   0
  -6  -3   3   18.60    8.29   0
  -5   3   3    9.63    4.83   0
  -5  -3   3   10.62    8.05   0
  -4   3   3   35.89    5.27   0
  -4  -3   3   38.67   11.37   0
  -3   3   3   11.02    5.22   0
  -2  -3   3    6.90    8.75   0
   1   3  -3    1.80    4.89   0
  -1  -3   3    2.39    6.42   0
   0  -3  -3   34.35    7.68   0
   0   3  -3   35.66    6.77   0
   0   3   3   35.38    5.89   0
   0  -3   3   34.98    6.52   0
   1  -3   3   42.19    5.18   0
  -1   3  -3   44.30    6.85   0
  -1  -3  -3   45.44    6.31   0
   1   3   3   43.46    6.84   0
  -2   3  -3  195.00    6.19   0
   2   3   3  207.21    6.75   0
   2  -3   3  203.26    6.29   0
  -2  -3  -3  218.05    7.80   0
  -3   3  -3    7.40    4.99   0
  -3  -3  -3   11.87    5.11   0
   3  -3   3   13.39    3.34   0
   3   3   3   10.81    4.95   0
  -4   3  -3   71.07    5.82   0
   4   3   3   64.48    4.48   0
  -4  -3  -3   69.60    5.47   0
   4  -3   3   63.44    5.71   0
  -5  -3  -3   10.71    5.25   0
   5   3   3   13.58    5.36   0
   5  -3   3   10.56    3.86   0
  -5   3  -3   14.34    3.99   0
   6  -3   3   31.84    4.17   0
   6   3   3   31.12    5.71   0
  -6  -3  -3   26.81    4.36   0
  -6   3  -3   25.17    5.44   0
   7   3   3    6.07    5.80   0
   7  -3   3    3.10    3.99   0
  -7   3  -3    5.31    4.03   0
  -7  -3  -3    4.75    5.89   0
  -8   3  -3   12.68    6.29   0
  -8  -3  -3    9.89    5.22   0
   8   3   3   14.31    6.84   0
   8  -3   3   13.59    6.62   0
  -9  -3  -3    4.89    7.77   0
   9   3   3    5.35    7.54   0
  -9   3  -3   -1.63    7.26   0
   9  -3   3    1.49    5.26   0
  -9   4   3    8.00    7.09   0
  -8   4   3   -1.20    6.61   0
  -7   4   3   18.81    5.82   0
  -6   4   3    8.21    5.35   0
  -6  -4   3    6.71   11.67   0
  -5   4   3   60.32    5.68   0
  -4   4   3   67.93    5.72   0
  -3   4   3   29.49    5.39   0
  -2   4   3   -0.01    3.62   0
  -2  -4   3    0.04    8.31   0
   2   4  -3    0.99    7.58   0
   1   4  -3   42.50    6.03   0
  -1  -4   3   44.64    6.23   0
   0  -4   3   16.76    6.31   0
   0   4  -3   11.11    6.11   0
   0   4   3   10.19    5.16   0
  -1  -4  -3   67.51    6.54   0
  -1   4  -3   59.07    6.91   0
   1   4   3   69.18    5.22   0
   1  -4   3   61.80    5.37   0
   2   4   3  144.10    6.82   0
  -2  -4  -3  141.29    5.96   0
   2  -4   3  122.41    5.37   0
  -2   4  -3  145.94    5.71   0
  -3  -4  -3   57.23    5.83   0
  -3   4  -3   51.93    5.46   0
   3  -4   3   54.07    5.45   0
   3   4   3   47.76    4.18   0
   4   4   3   23.65    3.81   0
  -4  -4  -3   24.29    5.37   0
  -4   4  -3   23.51    3.97   0
   4  -4   3   19.76    3.81   0
   5  -4   3   57.99    4.37   0
  -5   4  -3   53.18    5.91   0
  -5  -4  -3   62.04    4.56   0
   5   4   3   62.14    4.44   0
   6  -4   3    3.87    5.19   0
  -6  -4  -3    1.58    4.19   0
   6   4   3    0.01    5.72   0
  -6   4  -3    3.20    5.13   0
  -7   4  -3   17.25    4.39   0
   7  -4   3   12.46    4.31   0
   7   4   3   19.15    6.67   0
  -7  -4  -3   20.40    4.92   0
   8   4   3   -0.80    6.70   0
   8  -4   3    3.73    4.73   0
  -8  -4  -3    1.41    6.60   0
  -8   4  -3   -2.40    5.92   0
   9  -4   3    3.80    7.45   0
   9   4   3    3.46    8.00   0
  -9  -4  -3    7.17    8.31   0
  -9   4  -3    9.83    7.41   0
  -9   5   3    4.12    7.36   0
  -8   5   3    3.31    4.92   0
  -7   5   3    0.99    5.63   0
  -6   5   3   41.92    4.51   0
  -5   5   3    1.69    3.37   0
  -4   5   3  200.41    6.04   0
  -3   5   3   40.96    4.19   0
   2   5  -3  291.13   14.95   0
  -2   5   3  284.60    7.33   0
  -2  -5   3  298.02   15.15   0
   1   5  -3  115.69    8.48   0
  -1  -5   3  114.79    8.48   0
   0   5  -3  120.29    6.09   0
   0   5   3  115.58    6.20   0
   0  -5   3  118.55    7.03   0
  -1  -5  -3   28.05    4.06   0
  -1   5  -3   19.45    5.78   0
   1   5   3   27.19    4.38   0
   1  -5   3   27.52    5.78   0
   2   5   3  130.37    5.77   0
  -2   5  -3  121.17    5.30   0
   2  -5   3  100.10    4.94   0
  -2  -5  -3  122.26    5.80   0
  -3   5  -3    5.42    3.36   0
  -3  -5  -3    7.80    3.70   0
   3   5   3    6.51    3.68   0
   3  -5   3    7.74    4.82   0
   4   5   3  129.93    6.42   0
  -4   5  -3  120.55    5.96   0
   4  -5   3  119.69    5.99   0
  -4  -5  -3  130.00    6.31   0
  -5  -5  -3    2.54    5.04   0
  -5   5  -3    4.52    5.33   0
   5   5   3   -0.49    4.83   0
   5  -5   3    0.72    3.62   0
  -6   5  -3   55.41    4.71   0
   6   5   3   61.95    6.32   0
  -6  -5  -3   63.44    4.99   0
   6  -5   3   71.07    4.54   0
  -7   5  -3    2.25    5.84   0
  -7  -5  -3    0.21    6.12   0
   7  -5   3    2.15    4.14   0
   7   5   3   -2.74    4.41   0
   8  -5   3   13.34    6.52   0
   8   5   3   14.29    5.23   0
  -8   5  -3   13.25    4.84   0
  -8  -5  -3   15.65    6.97   0
  -9   5  -3   -3.10    5.05   0
   9  -5   3    1.28    7.54   0
  -9  -5  -3    2.98    5.80   0
   9   5   3    5.73    7.98   0
  -9   6   3   -1.34    7.87   0
  -8   6   3   -0.89    6.23   0
  -7   6   3   11.09    5.98   0
  -6   6   3   10.46    3.87   0
  -5   6   3    5.36    3.49   0
  -4   6   3   28.30    4.10   0
  -3   6   3    8.66    3.30   0
  -2   6   3    7.57    4.87   0
   2   6  -3    3.63    5.38   0
  -2  -6   3    6.99    5.37   0
   1   6  -3   21.70    4.53   0
  -1  -6   3   17.92    5.97   0
   0  -6   3   98.58    5.56   0
   0   6  -3  103.62    6.58   0
   1  -6   3    3.77    3.68   0
  -1   6  -3    8.45    4.94   0
   1   6   3    6.85    5.13   0
  -2  -6  -3  200.69    6.46   0
   2  -6   3  193.21    6.07   0
   2   6   3  213.35    6.49   0
  -2   6  -3  214.48    7.22   0
   3  -6   3   22.73    3.66   0
  -3  -6  -3   28.18    5.38   0
  -3   6  -3   28.88    3.63   0
   3   6   3   27.11    5.34   0
  -4  -6  -3   21.69    4.82   0
   4  -6   3   20.88    5.20   0
  -4   6  -3   22.24    3.80   0
   4   6   3   20.45    4.83   0
  -5   6  -3   17.81    4.03   0
   5   6   3   20.69    4.13   0
  -5  -6  -3   21.17    4.25   0
   5  -6   3   15.92    5.50   0
  -6  -6  -3    1.61    4.08   0
   6  -6   3    3.32    3.83   0
   6   6   3    3.70    5.74   0
  -6   6  -3    5.43    5.54   0
   7   6   3    9.71    6.29   0
  -7  -6  -3   19.16    6.81   0
   7  -6   3   11.52    4.59   0
  -7   6  -3   18.15    4.54   0
   8  -6   3   -0.79    6.82   0
  -8  -6  -3    2.07    7.00   0
  -8   6  -3    1.21    4.77   0
   8   6   3    4.69    7.03   0
   9  -6   3    7.23    5.16   0
  -9  -6  -3    0.71    7.68   0
   9   6   3   -0.20    7.78   0
  -9   6  -3    7.04    5.58   0
  -9   7   3    4.15    7.38   0
  -8   7   3    4.84    4.66   0
  -7   7   3    7.04    5.50   0
  -6   7   3   67.59    4.74   0
  -5   7   3   10.21    3.94   0
  -4   7   3   72.39    4.50   0
  -3   7   3    3.48    4.92   0
  -2   7   3   43.69    4.07   0
   2   7  -3   43.57    6.37   0
  -1  -7   3   62.21    5.17   0
   1   7  -3   65.24    6.32   0
   0  -7   3  256.25    8.19   0
   0   7  -3  262.67    7.36   0
   1  -7   3   80.72    4.73   0
  -1   7  -3   81.04    5.87   0
   1   7   3   82.77    4.68   0
   2  -7   3  293.73    6.74   0
  -2   7  -3  282.07    7.54   0
   2   7   3  319.43    8.28   0
  -3  -7  -3  144.82    6.62   0
   3   7   3  127.97    5.39   0
  -3   7  -3  127.97    6.27   0
   3  -7   3  117.33    4.88   0
   4   7   3   90.92    5.82   0
   4  -7   3   76.56    5.51   0
  -4   7  -3   81.24    5.68   0
  -4  -7  -3   97.35    5.99   0
   5   7   3   10.20    5.30   0
   5  -7   3    6.25    3.83   0
  -5  -7  -3    1.19    5.60   0
  -5   7  -3    7.99    5.22   0
  -6   7  -3   14.40    4.48   0
   6  -7   3   19.57    4.24   0
  -6  -7  -3   22.59    6.14   0
   6   7   3   19.38    4.45   0
  -7   7  -3    1.69    6.09   0
   7  -7   3   -0.07    4.10   0
   7   7   3    2.31    6.42   0
  -7  -7  -3    0.74    6.66   0
   8  -7   3    4.63    4.84   0
  -8   7  -3   12.24    6.72   0
   8   7   3    5.59    7.25   0
  -8  -7  -3    4.93    7.30   0
  -9   8   3    2.47    4.97   0
  -8   8   3   -0.19    4.57   0
  -7   8   3   11.26    4.28   0
  -6   8   3   -0.42    5.32   0
  -5   8   3   11.39    3.72   0
  -4   8   3    0.31    4.74   0
  -3   8   3   16.65    5.53   0
   3   8  -3   19.25    7.40   0
   3   8  -3   17.30    6.55   0
   2   8  -3   95.52    7.18   0
  -2   8   3   89.50    4.56   0
  -1  -8   3   60.67    4.85   0
   1   8  -3   57.60    4.66   0
   0  -8   3  106.67    5.07   0
   0   8  -3   95.64    4.91   0
   1   8   3   83.23    4.76   0
   1  -8   3   81.85    5.80   0
  -1   8  -3   83.38    5.80   0
  -2   8  -3    2.24    3.49   0
   2  -8   3    1.78    3.50   0
   2   8   3    3.18    3.46   0
   3   8   3   18.24    3.93   0
   3  -8   3   18.79    3.80   0
  -3   8  -3   18.37    3.70   0
  -4  -8  -3    4.26    4.77   0
   4  -8   3    2.68    4.54   0
  -4   8  -3    5.52    3.39   0
   4   8   3    2.55    5.01   0
  -5   8  -3   40.34    5.62   0
  -5  -8  -3   41.34    4.66   0
   5  -8   3   40.23    5.66   0
   5   8   3   39.06    5.97   0
   6   8   3    7.33    5.87   0
  -6   8  -3    2.42    4.12   0
   6  -8   3    9.37    5.94   0
  -6  -8  -3    6.45    5.77   0
  -7   8  -3    2.99    4.50   0
  -7  -8  -3    8.43    7.17   0
   7   8   3   11.27    6.81   0
   7  -8   3    6.69    6.07   0
  -8  -8  -3   -3.67    7.63   0
  -8   8  -3   -3.95    7.23   0
   8   8   3    0.84    7.24   0
   8  -8   3    7.26    6.81   0
  -9   9   3    0.70    5.17   0
  -8   9   3    3.76    6.75   0
  -7   9   3    3.29    6.00   0
  -6   9   3    8.51    5.37   0
  -5   9   3   11.11    3.68   0
  -4   9   3   78.48    5.67   0
  -3   9   3    4.76    3.77   0
   3   9  -3    4.97    5.17   0
   2   9  -3  351.40   10.41   0
  -2   9   3  334.17    7.51   0
  -1  -9   3   31.92    5.58   0
   1   9  -3   32.88    5.51   0
   0  -9   3  105.31    5.00   0
   0   9  -3   93.57    6.19   0
   1  -9   3   23.89    5.07   0
  -1   9  -3   25.31    5.12   0
   1   9   3   28.92    5.76   0
   2   9   3    3.00    3.67   0
   2  -9   3    5.71    4.55   0
  -2   9  -3   -0.23    3.29   0
   3  -9   3   -0.42    3.42   0
  -3   9  -3    3.47    3.14   0
   3   9   3    8.80    5.18   0
   4   9   3   52.95    6.03   0
  -4   9  -3   44.58    5.15   0
   4  -9   3   52.59    4.10   0
  -5   9  -3    6.55    3.72   0
   5  -9   3    9.05    4.02   0
   5   9   3    8.83    5.55   0
  -6  -9  -3   23.66    6.06   0
   6  -9   3   21.08    5.85   0
   6   9   3   25.73    6.20   0
  -6   9  -3   26.78    5.75   0
  -7   9  -3    6.67    4.45   0
   7  -9   3   -1.97    6.12   0
   7   9   3    0.94    4.47   0
  -8   9  -3   -2.81    4.95   0
   8  -9   3    1.31    4.97   0
   8   9   3    1.98    7.14   0
  -9  10   3    7.82    7.73   0
  -8  10   3    0.73    4.80   0
  -7  10   3   13.29    4.38   0
  -6  10   3    0.12    5.64   0
  -5  10   3   28.13    5.51   0
  -4  10   3    1.61    3.52   0
  -3  10   3   44.83    5.56   0
   3  10  -3   42.35    7.25   0
  -2  10   3    6.30    3.57   0
   2  10  -3    6.30    5.25   0
  -1 -10   3   31.50    4.10   0
  -1  10   3   30.41    3.79   0
   1  10  -3   27.53    5.30   0
   0 -10   3   29.49    4.03   0
   0  10  -3   28.07    3.99   0
  -1  10  -3    7.09    3.56   0
   1 -10   3    7.49    3.38   0
   1  10   3    6.76    5.24   0
   2  10   3   37.08    4.07   0
  -2  10  -3   35.07    5.29   0
   2 -10   3   25.62    3.52   0
   3 -10   3   16.06    3.46   0
   3  10   3   18.32    5.20   0
  -3  10  -3   16.13    4.83   0
   4 -10   3    8.15    3.44   0
   4  10   3    7.05    3.72   0
  -4  10  -3    7.05    3.45   0
   5  10   3    4.69    5.66   0
  -5  10  -3    2.18    3.94   0
   5 -10   3    1.44    4.92   0
   6  10   3    2.69    5.83   0
  -6  10  -3    2.87    4.26   0
   6 -10   3   -0.40    5.75   0
  -7  10  -3    8.96    6.91   0
   7 -10   3    2.38    6.24   0
   7  10   3    1.13    4.43   0
   8  10   3    0.62    5.53   0
  -8  10  -3   -2.75    7.00   0
   8 -10   3    1.80    6.96   0
  -8  11   3    8.43    6.94   0
  -7  11   3    2.35    4.18   0
  -6  11   3   43.20    4.65   0
  -5  11   3    0.88    4.00   0
  -4  11   3  180.21    6.41   0
   4  11  -3  208.11   13.68   0
   4  11  -3  189.02   13.35   0
  -3  11   3   24.65    5.31   0
   3  11  -3   24.72    5.83   0
  -2  11   3  150.32    5.28   0
   2  11  -3  156.37    6.40   0
  -1  11   3  101.13    4.44   0
   1  11  -3   92.35    4.98   0
  -1 -11   3   96.68    5.03   0
   0 -11   3  194.15    6.78   0
   0  11  -3  191.97    6.84   0
   1  11   3    9.17    3.91   0
  -1  11  -3    5.19    3.65   0
   1 -11   3    6.19    4.99   0
  -2  11  -3  274.36    7.26   0
   2 -11   3  259.64    6.11   0
   2  11   3  299.70    6.92   0
   3  11   3   16.48    3.81   0
  -3  11  -3   13.70    4.99   0
   3 -11   3   15.57    3.53   0
   4 -11   3   38.12    4.02   0
  -4  11  -3   33.66    4.84   0
   4  11   3   45.94    6.04   0
  -5  11  -3   14.82    4.03   0
   5  11   3   14.39    6.10   0
   5 -11   3   11.66    5.60   0
   6 -11   3    9.52    5.87   0
   6  11   3    1.47    6.31   0
  -6  11  -3   10.60    5.70   0
  -7  11  -3    7.19    4.49   0
   7 -11   3    2.12    4.70   0
   7  11   3    3.00    6.64   0
  -8  11  -3    1.84    5.23   0
   8  11   3   -1.00    8.02   0
   8 -11   3    4.15    4.97   0
  -8  12   3   10.24    7.05   0
  -7  12   3   12.28    6.29   0
  -6  12   3    5.04    4.09   0
  -5  12   3   28.40    4.30   0
  -4  12   3   30.33    5.47   0
   4  12  -3   31.46    7.17   0
   4  12  -3   32.73    7.70   0
  -3  12   3    5.64    3.32   0
   3  12  -3    0.93    5.25   0
   2  12  -3    2.06    3.40   0
  -2  12   3    0.59    4.84   0
   1  12  -3   -0.75    4.61   0
  -1 -12   3    1.15    3.34   0
  -1  12   3    1.75    3.50   0
   0 -12   3   33.26    5.28   0
   0  12  -3   40.13    5.30   0
   1  12   3    0.69    3.69   0
  -1  12  -3    2.23    3.38   0
   1 -12   3    2.01    4.89   0
   2 -12   3    7.15    3.34   0
  -2  12  -3    6.34    4.82   0
   2  12   3    7.21    3.66   0
   3 -12   3    8.20    4.98   0
   3  12   3    7.12    5.59   0
  -3  12  -3    6.41    3.43   0
  -4  12  -3   13.13    5.47   0
   4 -12   3    6.85    5.19   0
   4  12   3    4.06    5.40   0
   5 -12   3    5.27    5.28   0
  -5  12  -3    9.49    5.43   0
   5  12   3    5.17    4.47   0
   6  12   3    4.90    4.52   0
  -6  12  -3    2.85    4.37   0
   6 -12   3   -0.66    6.03   0
   7 -12   3    3.67    4.67   0
   7  12   3    2.76    4.69   0
  -7  12  -3    5.69    4.82   0
  -8  12  -3    0.47    4.83   0
   8 -12   3    5.89    7.51   0
   8  12   3    0.00    7.73   0
  -8  13   3    6.44    5.02   0
  -7  13   3   16.68    4.72   0
  -6  13   3   23.94    4.29   0
  -5  13   3   65.74    4.75   0
   4  13  -3  145.02    9.88   0
  -4  13   3  131.63    5.08   0
   4  13  -3  131.97    9.53   0
   3  13  -3   92.64    6.94   0
  -3  13   3   94.32    4.32   0
   2  13  -3  259.79    7.95   0
  -2  13   3  255.78    5.86   0
   1  13  -3   52.61    4.44   0
  -1  13   3   57.09    4.19   0
   0 -13   3  236.00    6.97   0
   0  13  -3  219.12    6.12   0
   1 -13   3   79.07    6.01   0
  -1  13  -3   76.16    4.61   0
  -2  13  -3   64.11    5.32   0
   2 -13   3   60.29    5.24   0
   2  13   3   66.10    4.60   0
   3 -13   3   22.23    3.74   0
   3  13   3   20.90    4.12   0
  -3  13  -3   13.36    5.24   0
   4 -13   3   14.73    3.65   0
  -4  13  -3   10.62    5.16   0
   4  13   3   18.53    5.94   0
   5  13   3    0.66    6.24   0
   5 -13   3   -5.08    3.70   0
  -5  13  -3    1.24    3.79   0
  -6  13  -3   10.66    4.30   0
   6 -13   3   10.87    5.99   0
   6  13   3   16.52    6.87   0
  -7  13  -3    5.18    4.34   0
   7  13   3   -1.80    7.55   0
   7 -13   3    5.98    6.54   0
  -8  13  -3    5.76    7.63   0
   8  13   3    4.56    8.14   0
   8 -13   3    4.19    5.54   0
  -8  14   3   -3.36    5.27   0
  -7  14   3    2.70    6.97   0
  -6  14   3    2.75    6.13   0
  -5  14   3   35.31    4.52   0
   4  14  -3    0.21    5.30   0
   4  14  -3    0.29    6.86   0
  -4  14   3   -2.76    5.30   0
   3  14  -3   78.89    6.92   0
  -3  14   3   71.06    5.33   0
   2  14  -3   74.21    6.34   0
  -2  14   3   67.76    4.29   0
   1  14  -3   25.35    5.18   0
  -1  14   3   32.21    5.05   0
   0 -14   3  112.36    4.85   0
   0  14  -3  112.56    4.96   0
   0  14   3  107.37    6.10   0
  -1  14  -3    8.04    4.76   0
   1 -14   3    5.19    3.22   0
   2 -14   3   27.47    3.47   0
  -2  14  -3   25.52    3.69   0
   2  14   3   36.69    5.75   0
  -3  14  -3   -0.20    3.67   0
   3  14   3    0.48    3.75   0
   3 -14   3    2.36    4.88   0
   4 -14   3   10.84    3.91   0
  -4  14  -3   11.95    3.80   0
   4  14   3   11.48    6.07   0
   5 -14   3    8.25    3.77   0
  -5  14  -3    6.91    4.21   0
   5  14   3   11.71    6.32   0
  -6  14  -3   -0.29    4.45   0
   6  14   3    4.15    6.85   0
   6 -14   3   -1.00    4.48   0
   7  14   3    7.93    7.65   0
  -7  14  -3    4.96    4.81   0
   7 -14   3    2.16    4.50   0
  -8  15   3    9.78    7.63   0
  -7  15   3    5.75    4.78   0
  -6  15   3    5.67    6.31   0
   5  15  -3   15.37    9.48   0
  -5  15   3   18.39    4.17   0
   5  15  -3   13.71   10.28   0
   4  15  -3   71.21    7.33   0
   4  15  -3   65.48    7.91   0
  -4  15   3   70.70    4.54   0
   3  15  -3   61.75    6.56   0
  -3  15   3   58.74    5.24   0
   2  15  -3  169.87    7.34   0
  -2  15   3  177.54    6.24   0
   1  15  -3   60.50    5.77   0
  -1  15   3   57.57    5.09   0
   0 -15   3  144.43    6.41   0
   0  15   3  121.78    5.20   0
   0  15  -3  124.74    6.25   0
   1 -15   3   44.40    5.45   0
  -1  15  -3   48.03    5.38   0
  -2  15  -3   59.55    5.63   0
   2  15   3   58.69    4.66   0
   2 -15   3   61.92    5.62   0
   3  15   3   10.37    3.76   0
   3 -15   3   11.14    3.77   0
  -3  15  -3   10.66    3.74   0
   4 -15   3   22.64    5.34   0
  -4  15  -3   22.62    3.91   0
   4  15   3   28.29    4.69   0
  -5  15  -3    3.68    4.16   0
   5  15   3    0.15    6.54   0
   5 -15   3    1.68    4.19   0
  -6  15  -3   11.36    6.49   0
   6 -15   3    1.21    4.69   0
   6  15   3    6.58    6.70   0
   7  15   3    0.98    7.53   0
  -7  15  -3    6.59    4.75   0
   7 -15   3    0.63    4.99   0
  -7  16   3    5.82    5.00   0
  -6  16   3    2.54    6.58   0
   5  16  -3    5.77    8.77   0
   5  16  -3    4.73    7.66   0
  -5  16   3    8.28    5.87   0
  -4  16   3   -3.58    5.11   0
   4  16  -3    0.27    5.94   0
   4  16  -3    0.86    6.65   0
   3  16  -3   10.96    5.25   0
  -3  16   3   10.00    5.32   0
   2  16  -3    2.41    3.67   0
  -2  16   3    1.19    5.33   0
   1  16  -3   12.92    4.92   0
  -1  16   3   14.80    3.48   0
   0 -16   3    4.90    5.26   0
   0  16   3    4.83    3.80   0
   0  16  -3    3.51    5.28   0
   1  16   3    1.92    3.80   0
   1 -16   3    2.20    3.83   0
  -1  16  -3    1.63    5.28   0
  -2  16  -3   15.83    5.39   0
   2  16   3    7.99    3.96   0
   2 -16   3   10.82    3.63   0
   3  16   3    7.54    5.44   0
  -3  16  -3    0.56    3.76   0
   3 -16   3    7.72    3.78   0
   4  16   3    6.46    5.85   0
  -4  16  -3    4.60    3.83   0
   4 -16   3    2.48    5.60   0
  -5  16  -3    3.49    4.15   0
   5  16   3    8.14    4.79   0
   5 -16   3    4.67    4.02   0
  -6  16  -3    2.47    4.36   0
   6 -16   3   -2.64    4.56   0
   6  16   3    2.98    7.14   0
  -7  16  -3    5.02    7.10   0
   7  16   3   -0.18    8.66   0
   7 -16   3    2.66    7.01   0
  -7  17   3   -0.67    4.80   0
  -6  17   3   13.33    4.83   0
  -5  17   3    2.86    3.88   0
   5  17  -3    1.35    7.53   0
   5  17  -3    3.41    7.98   0
  -4  17   3   11.93    3.61   0
   4  17  -3   12.17    6.20   0
   4  17  -3   12.25    6.59   0
   3  17  -3    1.14    4.22   0
  -3  17   3    6.40    5.23   0
  -2  17   3   29.10    3.86   0
   2  17  -3   24.60    5.68   0
   1  17  -3    0.72    3.75   0
  -1  17   3    7.44    4.86   0
   0  17  -3   28.25    4.00   0
   0  17   3   28.69    4.29   0
   1 -17   3    3.22    4.14   0
   1  17   3    8.17    5.14   0
  -1  17  -3    3.50    5.62   0
   2  17   3    2.26    3.58   0
   2  17   3    5.02    5.40   0
   2 -17   3   -0.86    3.65   0
  -2  17  -3   12.59    5.44   0
   3 -17   3    3.62    3.66   0
  -3  17  -3    8.00    3.60   0
   3  17   3    6.30    3.77   0
   4 -17   3    0.73    5.82   0
  -4  17  -3    0.32    5.82   0
   4  17   3    2.82    6.25   0
   5 -17   3    1.89    5.81   0
  -5  17  -3    7.86    5.77   0
   5  17   3    6.38    7.14   0
   6  17   3    3.66    7.63   0
   6 -17   3    1.36    6.92   0
  -6  17  -3    3.07    6.89   0
   7  17   3    0.34    8.54   0
  -7  17  -3   -1.21    5.27   0
   7 -17   3   -0.98    5.26   0
  -7  18   3    0.39    4.78   0
  -6  18   3    6.76    4.76   0
  -5  18   3    2.85    4.68   0
   5  18  -3    3.39    7.35   0
   5  18  -3    3.58    6.81   0
  -4  18   3    6.81    5.55   0
   4  18  -3    6.27    6.46   0
   4  18  -3    6.65    6.23   0
   3  18  -3    5.79    5.73   0
  -3  18   3    3.09    3.70   0
   2  18  -3    5.76    5.73   0
  -2  18   3    4.86    3.73   0
   1  18  -3   -2.35    5.04   0
  -1  18   3    3.20    3.88   0
   0  18  -3    2.82    3.69   0
   0  18   3    1.22    3.89   0
   1  18   3    3.29    3.95   0
   1 -18   3    5.82    3.86   0
  -1  18  -3    3.11    5.40   0
  -2  18  -3    3.49    5.49   0
   2 -18   3    6.49    3.63   0
   2  18   3    0.51    5.23   0
   2  18   3    0.75    5.35   0
   3  18   3    4.20    5.95   0
   3 -18   3    0.75    3.60   0
  -3  18  -3    1.18    5.18   0
   3  18   3   -3.71    3.68   0
   4 -18   3   -7.28    5.92   0
   4  18   3    2.45    6.03   0
  -4  18  -3    6.28    3.85   0
   5 -18   3   -0.52    5.85   0
  -5  18  -3    3.10    4.06   0
   5  18   3   -3.43    7.16   0
   6 -18   3   -0.79    6.89   0
   6  18   3    4.03    7.72   0
  -6  18  -3    1.21    4.48   0
  -7  19   3    0.24    5.17   0
  -6  19   3    1.82    4.79   0
  -5  19   3    3.58    4.09   0
   5  19  -3    2.03    6.99   0
   5  19  -3    3.84    9.40   0
   4  19  -3    6.24    6.71   0
  -4  19   3    3.14    6.13   0
   4  19  -3    7.92    5.97   0
  -3  19   3    5.56    4.05   0
   3  19  -3   11.19    6.21   0
   2  19  -3    5.44    5.75   0
  -2  19   3    4.01    5.18   0
  -1  19   3   15.19    3.78   0
   1  19  -3   11.78    3.76   0
   0  19  -3    6.05    5.16   0
   0  19   3    9.50    5.55   0
   1  19   3   -0.24    4.27   0
  -1  19  -3    2.01    4.09   0
   2  19   3   17.69    5.95   0
   2  19   3   12.22    4.12   0
  -2  19  -3   16.09    5.41   0
   2 -19   3   12.10    4.20   0
   3 -19   3    7.49    5.57   0
   3  19   3   -1.99    4.14   0
  -3  19  -3   -4.56    5.16   0
   3  19   3    6.75    5.94   0
   4 -19   3    2.49    5.79   0
  -4  19  -3    1.24    4.12   0
   4  19   3   12.83    6.55   0
   4  19   3    2.92    6.16   0
   5 -19   3    2.50    6.59   0
  -5  19  -3    4.32    4.67   0
   5  19   3    5.39    7.40   0
   5  19   3    5.06    5.09   0
   6 -19   3   -0.79    4.82   0
  -6  19  -3    5.89    5.01   0
   6  19   3    1.93    8.41   0
   6  19   3    3.32    5.59   0
  -6  20   3   -5.54    7.18   0
  -5  20   3    1.79    4.67   0
   5  20  -3    1.46    8.45   0
   5  20  -3    3.02    9.70   0
   4  20  -3    1.42    6.84   0
   4  20  -3    4.08    6.25   0
  -4  20   3    2.01    4.02   0
  -3  20   3    4.66    4.28   0
   3  20  -3   -1.31    4.57   0
  -2  20   3    6.46    5.87   0
   2  20  -3   -0.12    3.97   0
  -1  20   3    3.60    5.46   0
   1  20  -3    3.95    5.57   0
   0  20   3    4.65    5.66   0
   0  20  -3    2.55    3.93   0
   1  20   3    3.53    4.00   0
  -1  20  -3   -1.12    4.10   0
  -2  20  -3    5.08    4.11   0
   2  20   3   -0.81    6.18   0
   2  20   3    8.86    5.92   0
   3  20   3   12.29    6.77   0
  -3  20  -3    7.96    4.54   0
   3  20   3    3.97    5.97   0
   3 -20   3    0.28    4.33   0
  -4  20  -3    8.66    4.20   0
   4  20   3    1.75    4.64   0
   4  20   3    3.43    4.54   0
   4 -20   3    5.98    6.01   0
   5  20   3    2.66    4.99   0
   5  20   3    7.89    7.70   0
  -5  20  -3    6.57    4.76   0
   5 -20   3   -2.34    4.89   0
   6 -20   3    3.62    5.14   0
   6  20   3    2.23    7.81   0
   6  20   3    4.66    9.30   0
  -6  20  -3    7.33    5.32   0
  -6  21   3    2.43    5.21   0
  -5  21   3    1.50    4.84   0
   5  21  -3    1.77   10.13   0
   5  21  -3    3.99    7.45   0
   4  21  -3    9.19    7.20   0
  -4  21   3    8.48    4.29   0
   4  21  -3    8.52    6.64   0
  -3  21   3   12.21    5.65   0
   3  21  -3   12.77    4.92   0
   2  21  -3    4.75    4.27   0
  -2  21   3    9.38    4.52   0
  -1  21   3   15.74    4.58   0
   1  21  -3   20.91    6.06   0
   0  21  -3   23.65    6.24   0
   0  21   3   17.23    4.56   0
   1  21   3   26.45    4.64   0
  -1  21  -3   28.94    6.05   0
   2  21   3   15.31    5.89   0
  -2  21  -3   16.93    4.31   0
   2  21   3   13.83    6.18   0
  -3  21  -3   14.05    4.19   0
   3  21   3   13.90    4.65   0
   3  21   3   12.40    6.45   0
   4 -21   3    6.14    4.80   0
   4  21   3    2.96    7.12   0
  -4  21  -3    2.69    4.80   0
   4  21   3    6.85    5.03   0
   5 -21   3    2.43    4.58   0
   5  21   3    3.05    5.00   0
   5  21   3   -2.32    6.10   0
  -5  21  -3   -0.11    4.73   0
  -5  22   3    4.40    6.70   0
   5  22  -3    1.93   11.17   0
   5  22  -3    1.11    9.01   0
   4  22  -3    3.29    7.44   0
  -4  22   3    2.97    4.74   0
   4  22  -3    4.73    7.11   0
  -3  22   3   -1.00    6.00   0
   3  22  -3    1.62    4.59   0
  -2  22   3    6.60    4.52   0
   2  22  -3    1.33    4.20   0
   1  22  -3   -1.69    4.33   0
  -1  22   3    1.87    6.17   0
   0  22   3    0.86    4.47   0
   0  22  -3    7.74    6.21   0
   1  22   3   -0.54    4.04   0
  -1  22  -3    5.44    4.27   0
   2  22   3    2.18    4.52   0
   2  22   3   -5.66    4.72   0
  -2  22  -3   -3.02    6.63   0
  -3  22  -3    9.08    6.49   0
   3  22   3    0.57    6.58   0
   3  22   3    2.69    6.75   0
   4  22   3    5.49    7.20   0
  -4  22  -3    9.48    6.63   0
   4  22   3   10.25    7.63   0
   5  22   3    5.26    5.71   0
   5  22   3    6.67    8.54   0
  -5  22  -3    2.20    4.92   0
  -5  23   3    0.69    4.73   0
   5  23  -3    1.59    9.43   0
   5  23  -3    4.00    9.55   0
   4  23  -3    8.28    5.64   0
   4  23  -3    6.20    5.20   0
  -4  23   3    8.21    4.78   0
  -3  23   3    4.71    6.46   0
   3  23  -3    5.00    5.16   0
   2  23  -3   22.41    5.15   0
  -2  23   3   27.44    6.62   0
  -1  23   3   12.29    4.55   0
   1  23  -3    9.09    4.53   0
   0  23  -3   12.41    4.76   0
   0  23   3    5.47    4.45   0
   1  23   3   12.93    4.65   0
  -1  23  -3    6.67    4.52   0
   1  23   3   12.69    4.66   0
   2  23   3    8.35    4.97   0
   2  23   3    9.02    5.11   0
  -2  23  -3    8.94    4.61   0
   3  23   3    6.27    6.90   0
   3  23   3   10.23    6.66   0
  -3  23  -3   11.26    7.02   0
  -4  23  -3    6.17    4.98   0
   4  23   3    5.16    5.94   0
   4  23   3    8.10    5.05   0
   4  24  -3    0.54    7.59   0
  -4  24   3   -1.22    7.04   0
   4  24  -3    3.42    7.78   0
  -3  24   3    5.11    6.63   0
   3  24  -3    1.15    4.94   0
  -2  24   3   -5.16    4.65   0
   2  24  -3    1.72    4.74   0
  -1  24   3   -1.23    6.78   0
   1  24  -3    1.76    4.76   0
   0  24  -3   -0.96    5.03   0
   0  24   3    2.56    6.40   0
  -1  24  -3    1.83    6.34   0
   1  24   3   -4.89    7.07   0
   1  24   3    5.84    4.31   0
   2  24   3    1.45    6.92   0
   2  24   3   -0.23    4.77   0
  -2  24  -3    5.49    6.84   0
   3  24   3   -0.89    5.20   0
   3  24   3    3.24    7.48   0
  -3  24  -3   -1.12    4.93   0
   4  24   3    0.18    7.68   0
  -4  24  -3    3.52    5.31   0
   4  24   3   -0.60    5.60   0
   3  25  -3   -1.96    7.48   0
  -3  25   3    5.87    4.67   0
  -2  25   3    1.29    4.99   0
   2  25  -3    2.74    5.45   0
  -1  25   3    5.30    5.06   0
   1  25  -3    1.48    4.89   0
   0  25  -3    4.25    6.85   0
   0  25   3   11.94    4.93   0
   1  25   3   10.87    6.96   0
  -1  25  -3    3.55    4.92   0
   1  25   3    4.71    4.74   0
   2  25   3   -0.65    5.10   0
  -2  25  -3    9.45    5.26   0
   2  25   3    8.22    5.46   0
   3  25   3    5.03    5.40   0
  -3  25  -3    5.98    7.64   0
   3  25   3    7.75    5.74   0
   2  26  -3    1.20    5.00   0
  -2  26   3   -1.50    7.53   0
   1  26  -3    3.54    4.85   0
  -1  26   3    4.40    7.02   0
   0  26   3    2.64    5.23   0
   0  26  -3   -1.89    7.26   0
   1  26   3   -1.45    5.25   0
  -1  26  -3   -1.03    5.36   0
   1  26   3    4.18    7.27   0
  -2  26  -3   -0.31    5.16   0
   2  26   3    4.92    5.23   0
   2  26   3    3.18    5.75   0
   0  27   3    0.30    7.45   0
   0  27  -3   -2.71    8.04   0
  -8   0   4   10.75    6.61   0
  -6   0   4   70.44    6.98   0
  -4   0   4   37.29    5.94   0
  -2   0   4   26.74    5.03   0
   0   0  -4  523.23   11.33   0
   0   0   4  511.09   11.21   0
   2   0   4   69.43    5.76   0
  -2   0  -4   70.89    4.52   0
   4   0   4   19.18    5.12   0
  -4   0  -4   18.14    5.08   0
  -6   0  -4   35.29    4.40   0
   6   0   4   31.82    4.27   0
   8   0   4    3.70    4.20   0
  -8   0  -4    2.05    4.33   0
  -9  -1   4    6.40   11.03   0
  -9   1   4    8.65    8.85   0
  -8  -1   4    2.59    7.98   0
  -8   1   4   -1.68    5.66   0
  -7   1   4   30.63    6.17   0
  -7  -1   4   37.75    6.82   0
  -6  -1   4   -0.99    5.27   0
  -6   1   4    0.71    5.60   0
  -5  -1   4   37.45    6.05   0
  -5   1   4   38.56    5.96   0
  -4  -1   4    1.81    6.32   0
  -4   1   4    2.78    5.33   0
  -3  -1   4    0.65    6.31   0
  -3   1   4    0.01    5.04   0
  -3  -1   4    1.30    6.34   0
  -2   1   4   48.57    5.27   0
  -2  -1   4   51.18    7.14   0
   1  -1  -4    2.05    5.85   0
   1   1  -4    1.20    6.18   0
  -1   1   4    2.02    5.78   0
  -1  -1   4    1.73    5.89   0
   0   1   4   23.52    6.71   0
   0  -1  -4   22.86    5.11   0
   0   1  -4   25.44    6.37   0
   0  -1   4   20.77    4.42   0
   1  -1   4   11.70    6.08   0
  -1  -1  -4   13.07    4.62   0
   1   1   4   14.08    4.43   0
  -1   1  -4   11.22    6.27   0
  -2  -1  -4    8.42    3.53   0
  -2   1  -4    6.26    3.51   0
   2  -1   4   12.01    3.56   0
   2   1   4   11.19    5.10   0
   3   1   4   20.96    3.96   0
  -3  -1  -4   22.08    5.24   0
   3  -1   4   19.92    3.90   0
  -3   1  -4   17.23    3.95   0
   4  -1   4   18.91    5.17   0
  -4  -1  -4   19.51    3.79   0
   4   1   4   17.14    3.75   0
  -4   1  -4   21.42    3.77   0
   5  -1   4   19.91    5.46   0
   5   1   4   19.86    5.58   0
  -5  -1  -4   21.08    4.09   0
  -5   1  -4   18.59    3.77   0
  -6  -1  -4    4.78    3.83   0
   6  -1   4    5.18    5.38   0
   6   1   4    6.94    5.48   0
  -6   1  -4   10.28    5.43   0
   7  -1   4   17.09    6.00   0
  -7  -1  -4   16.76    6.01   0
  -7   1  -4   12.19    4.25   0
   7   1   4   15.27    6.04   0
   8   1   4    2.42    6.58   0
  -8   1  -4    3.28    6.33   0
  -8  -1  -4   -0.41    6.79   0
   8  -1   4   -4.75    6.47   0
  -9  -1  -4    1.70    7.57   0
   9  -1   4    2.88    5.53   0
  -9   1  -4    2.75    5.59   0
   9   1   4    1.40    8.05   0
  -9   2   4   -2.70    7.36   0
  -8   2   4    9.69    6.67   0
  -8  -2   4   13.07    9.94   0
  -7  -2   4    0.41    7.64   0
  -7   2   4    0.42    5.49   0
  -6   2   4  110.18    6.88   0
  -6  -2   4  116.28    9.66   0
  -5  -2   4    0.74    7.33   0
  -5   2   4    1.99    3.74   0
  -4  -2   4  504.70   16.89   0
  -4  -2   4  466.20   16.26   0
  -4   2   4  472.11   10.41   0
  -3  -2   4   35.61    7.70   0
  -3   2   4   37.64    5.65   0
  -3  -2   4   34.05    6.78   0
  -2  -2   4  454.86   14.05   0
   2   2  -4  463.22   14.29   0
   1   2  -4   15.42    6.44   0
  -1   2   4   15.49    4.34   0
  -1  -2   4   15.90    6.59   0
   0  -2  -4   28.17    7.18   0
   0  -2   4   30.66    5.96   0
   0   2  -4   31.65    4.51   0
   0   2   4   34.21    5.42   0
   1  -2   4   26.16    5.95   0
  -1   2  -4   27.14    6.09   0
   1   2   4   31.25    4.60   0
  -1  -2  -4   29.30    4.67   0
  -2  -2  -4  126.45    6.46   0
   2  -2   4  117.52    5.33   0
   2   2   4  116.44    5.18   0
  -2   2  -4  119.71    6.21   0
   3  -2   4    8.06    4.75   0
   3   2   4   12.30    3.76   0
  -3  -2  -4    7.94    3.44   0
  -3   2  -4    9.52    4.78   0
   4  -2   4  108.79    4.71   0
   4   2   4  103.87    4.92   0
  -4  -2  -4  114.95    4.97   0
  -4   2  -4  110.56    4.86   0
   5   2   4    0.52    3.55   0
  -5  -2  -4    5.43    5.33   0
  -5   2  -4   -2.38    3.82   0
   5  -2   4   -1.29    5.22   0
  -6  -2  -4   20.05    4.26   0
   6   2   4   18.36    4.32   0
  -6   2  -4   17.03    4.09   0
   6  -2   4   19.86    4.36   0
   7  -2   4    0.06    6.42   0
  -7  -2  -4    1.15    5.94   0
  -7   2  -4    4.92    5.98   0
   7   2   4    3.21    5.83   0
   8   2   4    7.83    6.64   0
  -8  -2  -4    7.49    4.72   0
   8  -2   4    1.26    6.59   0
  -8   2  -4    9.13    6.45   0
  -9   2  -4    7.29    7.93   0
  -9  -2  -4    1.92    5.61   0
   9   2   4   -3.02    5.52   0
   9  -2   4    0.80    7.99   0
  -9   3   4   10.89    7.24   0
  -8   3   4   -0.67    6.42   0
  -7   3   4   14.30    5.78   0
  -6   3   4    4.81    5.44   0
  -5   3   4   12.46    5.12   0
  -4   3   4  133.73    6.73   0
  -3  -3   4   43.65   10.36   0
  -3  -3   4   41.67   10.42   0
  -3   3   4   41.08    5.53   0
   2   3  -4   75.43    8.07   0
  -2  -3   4   71.36    8.71   0
  -1  -3   4    6.48    5.99   0
   1   3  -4    7.88    6.21   0
  -1   3   4    7.12    4.24   0
   0  -3   4   20.66    4.27   0
   0   3   4   18.83    4.88   0
   0  -3  -4   17.76    4.88   0
   0   3  -4   19.23    4.24   0
  -1   3  -4   15.16    5.59   0
  -1  -3  -4   13.86    4.19   0
   1  -3   4   13.12    5.55   0
   1   3   4   17.81    4.16   0
  -2   3  -4   -1.25    5.01   0
   2  -3   4    1.77    3.60   0
  -2  -3  -4    2.50    3.68   0
   2   3   4   -1.47    4.91   0
  -3   3  -4   21.07    3.83   0
   3  -3   4   24.30    3.86   0
  -3  -3  -4   25.24    3.81   0
   3   3   4   22.01    5.40   0
  -4  -3  -4   22.24    3.85   0
   4   3   4   22.52    3.91   0
   4  -3   4   25.98    3.70   0
  -4   3  -4   21.88    3.73   0
  -5  -3  -4   10.96    3.77   0
   5  -3   4   11.41    5.26   0
   5   3   4   12.42    3.62   0
  -5   3  -4    8.68    3.81   0
  -6   3  -4    6.61    3.91   0
  -6  -3  -4    9.22    5.44   0
   6   3   4    7.89    3.47   0
   6  -3   4    8.18    5.32   0
   7  -3   4   10.04    4.26   0
  -7  -3  -4    7.30    5.93   0
   7   3   4    8.06    4.29   0
  -7   3  -4    2.78    6.11   0
   8  -3   4    2.52    4.19   0
  -8  -3  -4    0.02    7.10   0
  -8   3  -4   -1.56    4.17   0
   8   3   4    4.06    4.57   0
  -9  -3  -4    7.73    8.05   0
   9   3   4    3.20    8.03   0
  -9   3  -4    1.20    7.27   0
   9  -3   4    4.32    5.57   0
  -9   4   4   -2.47    7.09   0
  -8   4   4   10.38    6.38   0
  -7   4   4   11.34    5.70   0
  -6   4   4   47.74    4.38   0
  -5   4   4   35.65    5.25   0
  -4   4   4  329.47    7.59   0
  -3   4   4   35.85    3.97   0
   2   4  -4  871.65   20.03   0
  -2  -4   4  883.08   20.04   0
  -1   4   4    5.98    4.17   0
  -1  -4   4    5.66    5.78   0
   1   4  -4    8.33    5.84   0
   0   4   4  647.58   11.79   0
   0   4  -4  600.74   10.88   0
   0  -4   4  588.86   11.41   0
  -1   4  -4   28.25    4.11   0
   1   4   4   28.22    5.55   0
   1  -4   4   26.85    4.11   0
  -1  -4  -4   31.17    4.22   0
  -2   4  -4  228.62    6.55   0
   2  -4   4  255.14    7.42   0
  -2  -4  -4  241.20    6.65   0
   2   4   4  254.67    7.54   0
  -3   4  -4   24.23    5.04   0
  -3  -4  -4   20.09    5.24   0
   3   4   4   20.22    3.99   0
   3  -4   4   19.50    3.66   0
  -4   4  -4   67.98    5.61   0
   4   4   4   69.51    5.80   0
  -4  -4  -4   63.70    5.72   0
   4  -4   4   64.97    4.33   0
   5   4   4    6.01    4.97   0
  -5  -4  -4    2.60    3.44   0
   5  -4   4    2.42    5.29   0
  -5   4  -4    1.17    5.19   0
   6  -4   4   19.41    4.30   0
  -6   4  -4   12.83    4.30   0
  -6  -4  -4   18.08    5.90   0
   6   4   4   10.81    5.52   0
   7  -4   4    1.51    4.18   0
  -7  -4  -4   -1.65    5.73   0
   7   4   4   -2.55    3.91   0
  -7   4  -4   -3.61    4.39   0
  -8  -4  -4    6.27    7.01   0
   8  -4   4    6.42    5.27   0
  -8   4  -4    6.00    6.60   0
   8   4   4    3.30    4.83   0
  -9  -4  -4    1.02    8.05   0
  -9   4  -4   -1.09    4.92   0
  -9   5   4    2.77    4.95   0
  -8   5   4    1.89    6.62   0
  -7   5   4   15.32    5.93   0
  -6   5   4   13.41    5.47   0
  -5   5   4   72.15    5.76   0
  -4   5   4    2.77    4.92   0
  -3   5   4    9.56    3.50   0
  -2  -5   4   22.77    6.11   0
   2   5  -4   23.61    7.29   0
   1   5  -4   38.15    6.22   0
  -1  -5   4   39.41    6.16   0
   0   5  -4   57.06    5.93   0
   0  -5   4   60.06    5.87   0
   0   5   4   59.30    4.97   0
  -1   5  -4   94.22    5.92   0
  -1  -5  -4   92.54    4.91   0
   1   5   4   93.30    6.23   0
   1  -5   4   87.57    4.78   0
  -2  -5  -4    9.84    5.25   0
  -2   5  -4   11.15    3.78   0
   2  -5   4    8.41    3.56   0
   2   5   4    9.69    5.04   0
  -3   5  -4   17.77    3.75   0
  -3  -5  -4   15.11    5.21   0
   3  -5   4   22.59    3.72   0
   3   5   4   16.76    5.27   0
   4  -5   4    0.55    5.29   0
  -4  -5  -4    3.23    5.07   0
  -4   5  -4    2.17    5.14   0
   4   5   4    6.02    5.03   0
  -5   5  -4   44.98    4.25   0
   5   5   4   51.40    5.59   0
  -5  -5  -4   48.23    5.65   0
   5  -5   4   46.16    4.10   0
   6  -5   4   -2.66    6.04   0
  -6  -5  -4    5.28    5.62   0
   6   5   4   -0.90    3.96   0
  -6   5  -4   -0.02    5.68   0
  -7   5  -4   29.41    6.49   0
   7  -5   4   28.98    4.90   0
   7   5   4   26.19    6.46   0
  -7  -5  -4   29.62    5.21   0
   8  -5   4   -1.53    6.62   0
  -8  -5  -4    6.17    7.13   0
  -8   5  -4    7.19    4.65   0
   8   5   4    1.66    7.05   0
  -9   6   4    1.62    5.38   0
  -8   6   4    3.72    6.28   0
  -7   6   4    4.67    5.66   0
  -6   6   4   16.49    5.40   0
  -5   6   4   15.36    3.64   0
  -4   6   4   70.15    4.59   0
  -3   6   4  138.43    6.33   0
  -2  -6   4  261.10   10.74   0
   2   6  -4  255.56   10.77   0
   1   6  -4   30.56    5.65   0
  -1  -6   4   28.79    5.58   0
   0   6   4  174.90    7.39   0
   0   6  -4  170.62    7.21   0
   0  -6   4  180.51    7.34   0
  -1   6  -4    2.86    3.61   0
   1   6   4    1.24    5.47   0
   1  -6   4   -1.12    4.96   0
  -2   6  -4   76.97    5.82   0
   2   6   4   91.35    4.97   0
   2  -6   4   78.29    5.83   0
  -2  -6  -4   77.55    4.93   0
  -3   6  -4   44.00    4.19   0
   3  -6   4   42.63    4.08   0
  -3  -6  -4   36.93    4.17   0
   3   6   4   43.76    5.65   0
  -4   6  -4   56.86    4.24   0
  -4  -6  -4   65.77    4.41   0
   4   6   4   70.66    4.46   0
   4  -6   4   63.91    5.51   0
  -5   6  -4   10.82    3.80   0
   5  -6   4   15.60    3.69   0
   5   6   4   13.15    5.31   0
  -5  -6  -4   14.03    5.29   0
  -6   6  -4   14.04    4.39   0
  -6  -6  -4   16.55    4.41   0
   6  -6   4   23.88    6.01   0
   6   6   4   23.08    5.89   0
  -7  -6  -4    2.30    6.22   0
   7   6   4   -0.36    6.16   0
  -7   6  -4   -0.86    3.97   0
   7  -6   4    0.59    4.32   0
   8   6   4    8.59    7.29   0
  -8  -6  -4    3.25    4.87   0
   8  -6   4    3.96    4.72   0
  -8   6  -4    7.75    7.10   0
  -9   7   4    7.41    7.50   0
  -8   7   4   -1.93    6.38   0
  -7   7   4   16.72    5.92   0
  -6   7   4   -0.08    3.97   0
  -5   7   4    8.58    4.03   0
  -4   7   4    8.83    4.89   0
  -3   7   4    9.99    5.30   0
  -2  -7   4    7.60    5.21   0
   2   7  -4    7.32    5.32   0
   1   7  -4   54.51    5.92   0
  -1  -7   4   52.14    4.74   0
   0  -7   4   27.82    5.12   0
   0   7  -4   29.87    4.85   0
   0   7   4   28.06    5.63   0
  -1   7  -4   57.15    4.21   0
   1   7   4   56.80    4.63   0
   1  -7   4   54.95    5.41   0
   2   7   4   37.31    5.25   0
  -2   7  -4   26.03    5.17   0
  -2  -7  -4   38.45    5.21   0
   2  -7   4   36.71    3.93   0
   3  -7   4   90.52    5.38   0
   3   7   4  103.99    5.06   0
  -3  -7  -4  111.34    6.28   0
  -3   7  -4  102.68    4.72   0
   4  -7   4   -1.74    4.58   0
  -4   7  -4    4.40    4.51   0
  -4  -7  -4    5.02    3.56   0
   4   7   4    2.36    5.44   0
   5   7   4   15.99    5.49   0
  -5  -7  -4   21.04    5.57   0
  -5   7  -4   16.12    4.32   0
   5  -7   4   18.68    5.31   0
  -6   7  -4   -0.71    4.21   0
  -6  -7  -4    1.49    5.72   0
   6  -7   4    4.06    3.98   0
   6   7   4   -0.12    5.84   0
   7   7   4   19.64    6.73   0
  -7  -7  -4   18.83    6.75   0
   7  -7   4   18.07    6.09   0
  -7   7  -4   13.45    4.51   0
   8  -7   4    2.46    4.84   0
  -8  -7  -4   -0.54    7.56   0
   8   7   4   -0.75    7.43   0
  -8   7  -4    0.08    6.68   0
  -9   8   4    2.39    5.53   0
  -8   8   4    0.98    6.52   0
  -7   8   4   -1.60    5.80   0
  -6   8   4   44.69    4.39   0
  -5   8   4    1.77    5.06   0
  -4   8   4  181.90    6.60   0
   3   8  -4   17.60    7.69   0
  -3   8   4   21.42    5.18   0
   2   8  -4  329.13   10.58   0
  -2  -8   4  350.05   10.78   0
   1   8  -4    8.17    5.16   0
  -1  -8   4    6.04    5.14   0
   0  -8   4  546.36    9.49   0
   0   8   4  594.36    9.05   0
   0   8  -4  568.02    9.66   0
   1  -8   4   17.24    3.64   0
   1   8   4   22.20    3.87   0
  -1   8  -4   12.53    3.91   0
   2  -8   4  107.37    4.64   0
   2   8   4  109.09    5.22   0
  -2   8  -4  100.09    4.54   0
   3  -8   4   25.65    3.67   0
   3   8   4   36.46    5.47   0
  -3   8  -4   32.61    3.69   0
  -3  -8  -4   33.86    5.45   0
   4  -8   4    6.89    4.71   0
   4   8   4   14.06    4.02   0
  -4  -8  -4   10.79    3.62   0
  -4   8  -4    8.52    3.66   0
   5   8   4   10.66    5.27   0
  -5  -8  -4   15.44    5.55   0
  -5   8  -4    9.67    4.08   0
   5  -8   4   11.26    3.98   0
   6   8   4   15.26    4.31   0
  -6   8  -4   17.68    4.30   0
  -6  -8  -4   14.97    4.26   0
   6  -8   4   12.65    4.23   0
   7   8   4    4.20    6.72   0
  -7  -8  -4    7.59    6.50   0
  -7   8  -4    8.41    4.39   0
   7  -8   4    2.08    6.10   0
  -8  -8  -4    2.14    7.56   0
   8   8   4    4.39    7.41   0
   8  -8   4    3.01    7.12   0
  -8   8  -4   -1.75    7.26   0
  -9   9   4    3.21    5.17   0
  -8   9   4   -0.77    4.84   0
  -7   9   4   13.99    6.02   0
  -6   9   4   -2.70    3.42   0
  -5   9   4   31.14    4.14   0
  -4   9   4    2.71    3.34   0
   3   9  -4   25.24    6.86   0
  -3   9   4   20.65    3.69   0
  -2  -9   4    4.05    5.33   0
   2   9  -4    3.05    5.26   0
  -2   9   4    9.28    4.75   0
   1   9  -4   13.39    3.82   0
  -1  -9   4   14.67    5.14   0
   0  -9   4   75.58    5.79   0
   0   9  -4   67.43    4.69   0
  -1   9  -4   63.30    5.41   0
   1  -9   4   60.50    5.40   0
   1   9   4   65.05    4.57   0
   2  -9   4   65.34    5.13   0
  -2   9  -4   67.52    4.26   0
   2   9   4   75.81    4.79   0
   3   9   4   15.85    3.84   0
  -3   9  -4   19.12    3.71   0
   3  -9   4   15.55    3.42   0
   4  -9   4   34.06    4.96   0
  -4  -9  -4   18.35    3.76   0
  -4   9  -4   24.82    5.11   0
   4   9   4   24.71    4.26   0
  -5   9  -4    7.95    4.00   0
   5   9   4    9.98    5.72   0
  -5  -9  -4    7.63    4.00   0
   5  -9   4   12.09    5.34   0
  -6   9  -4    8.20    4.28   0
   6   9   4    0.64    5.71   0
  -6  -9  -4    7.89    5.84   0
   6  -9   4    4.65    5.75   0
  -7   9  -4    6.13    6.87   0
   7   9   4    4.92    6.60   0
  -7  -9  -4    8.52    6.72   0
   7  -9   4    3.47    6.23   0
  -8   9  -4   -1.56    5.14   0
   8   9   4   -1.45    5.10   0
   8  -9   4   -0.25    5.26   0
  -9  10   4    5.86    7.38   0
  -8  10   4    5.94    6.60   0
  -7  10   4    2.16    6.29   0
  -6  10   4    5.72    3.71   0
  -5  10   4    2.66    3.61   0
  -4  10   4   69.91    4.79   0
   3  10  -4   12.24    6.63   0
  -3  10   4   13.39    3.67   0
   2  10  -4  133.99    7.38   0
  -2  10   4  134.23    5.14   0
  -2 -10   4  135.85    7.34   0
   1  10  -4   23.32    5.27   0
  -1 -10   4   21.26    3.82   0
   0 -10   4   72.02    4.65   0
   0  10  -4   74.96    4.55   0
   1 -10   4    5.56    4.92   0
   1  10   4    4.62    4.07   0
  -1  10  -4    2.94    5.07   0
  -2  10  -4   78.17    4.22   0
   2  10   4   86.49    6.00   0
   2 -10   4   90.95    4.59   0
   3  10   4   -0.38    5.27   0
   3 -10   4   -0.45    3.41   0
  -3  10  -4   -0.44    3.35   0
   4  10   4   38.34    5.67   0
   4 -10   4   28.96    3.62   0
  -4  10  -4   26.84    3.58   0
  -5  10  -4    6.07    5.37   0
   5  10   4    5.25    4.15   0
   5 -10   4    4.99    3.74   0
  -6  10  -4    1.73    6.06   0
   6 -10   4    6.21    6.07   0
   6  10   4    6.28    5.96   0
  -7  10  -4    5.84    4.48   0
   7  10   4   -1.21    6.70   0
   7 -10   4   -0.08    6.32   0
   8  10   4    0.49    7.67   0
   8 -10   4   11.98    5.42   0
  -8  10  -4    8.98    7.13   0
  -8  11   4    4.86    6.92   0
  -7  11   4   -1.59    6.42   0
  -6  11   4   10.88    5.94   0
  -5  11   4    8.61    5.16   0
  -4  11   4    8.28    5.19   0
  -3  11   4   25.88    4.01   0
   3  11  -4   30.49    6.02   0
  -2  11   4   14.22    3.34   0
   2  11  -4   18.89    5.20   0
  -2 -11   4   12.54    3.90   0
   1  11  -4   35.02    5.27   0
  -1 -11   4   32.73    4.02   0
   0  11  -4    1.76    3.57   0
   0 -11   4    7.47    3.54   0
  -1  11  -4    2.23    3.40   0
   1 -11   4    3.55    3.40   0
   1  11   4    5.55    5.09   0
   2 -11   4    0.51    3.41   0
  -2  11  -4    1.00    4.81   0
   2  11   4    1.97    5.21   0
   3 -11   4   12.65    3.64   0
  -3  11  -4    7.28    3.34   0
   3  11   4   11.52    4.15   0
   4 -11   4    6.51    5.14   0
  -4  11  -4    2.59    3.31   0
   4  11   4    4.75    3.86   0
   5 -11   4    2.89    3.91   0
  -5  11  -4    8.40    3.87   0
   5  11   4    2.11    6.17   0
  -6  11  -4   -1.54    4.19   0
   6 -11   4    6.63    6.20   0
   6  11   4    0.67    4.06   0
  -7  11  -4   -4.85    6.27   0
   7  11   4    1.36    7.01   0
   7 -11   4    2.18    4.46   0
  -8  11  -4    5.26    4.81   0
   8 -11   4    8.67    7.06   0
   8  11   4   -1.01    5.35   0
  -8  12   4    7.38    6.96   0
  -7  12   4   -6.75    4.49   0
  -6  12   4    7.88    5.93   0
  -5  12   4    8.10    5.70   0
   4  12  -4   25.57    8.71   0
   4  12  -4   28.65   10.29   0
  -4  12   4   22.62    4.16   0
  -3  12   4   54.78    4.23   0
   3  12  -4   57.46    6.46   0
  -2  12   4  145.52    6.19   0
   2  12  -4  132.36    6.87   0
  -1 -12   4   68.58    5.52   0
   1  12  -4   62.53    5.54   0
   0  12  -4  222.70    7.45   0
   0 -12   4  218.25    7.02   0
   1  12   4   56.97    4.33   0
  -1  12  -4   50.52    4.25   0
   1 -12   4   55.98    4.45   0
   2 -12   4  123.30    4.62   0
   2  12   4  127.59    6.30   0
  -2  12  -4  120.99    5.66   0
  -3  12  -4   24.60    5.26   0
   3  12   4   32.48    4.39   0
   3 -12   4   33.60    5.22   0
   4 -12   4   38.40    3.97   0
  -4  12  -4   30.37    3.91   0
   4  12   4   39.91    5.73   0
  -5  12  -4    7.89    3.90   0
   5  12   4    3.70    6.21   0
   5 -12   4    2.75    5.24   0
   6 -12   4   12.01    6.40   0
  -6  12  -4    4.95    4.56   0
   6  12   4    7.95    5.06   0
  -7  12  -4   -0.64    4.51   0
   7 -12   4   -5.21    4.79   0
   7  12   4    1.01    7.07   0
  -8  12  -4    6.57    5.27   0
   8 -12   4    2.40    5.42   0
   8  12   4    2.49    7.84   0
  -8  13   4   -3.12    6.93   0
  -7  13   4    0.51    6.69   0
  -6  13   4    4.37    4.04   0
  -5  13   4   21.94    4.10   0
   4  13  -4    2.49    7.22   0
   4  13  -4    1.87    6.51   0
  -4  13   4    1.87    5.41   0
  -3  13   4   32.87    3.64   0
   3  13  -4   26.31    5.94   0
  -2  13   4   14.56    3.76   0
   2  13  -4   14.22    4.96   0
  -1  13   4    5.45    3.49   0
   1  13  -4    7.36    4.70   0
  -1 -13   4    9.60    4.91   0
   0  13  -4   43.91    5.37   0
   0 -13   4   43.84    5.39   0
   1 -13   4   14.59    5.01   0
   1  13   4   12.73    3.94   0
  -1  13  -4   13.99    3.77   0
   2  13   4   18.58    4.19   0
  -2  13  -4   18.30    4.56   0
   2 -13   4   14.27    3.31   0
   3  13   4    4.17    3.83   0
  -3  13  -4   -1.07    5.08   0
   3 -13   4    3.52    3.92   0
   4  13   4   18.53    5.32   0
  -4  13  -4   15.38    3.97   0
   4 -13   4   17.17    5.34   0
  -5  13  -4    2.06    3.62   0
   5 -13   4   10.40    5.42   0
   5  13   4    5.55    6.10   0
   6 -13   4    3.12    6.15   0
  -6  13  -4    5.26    4.50   0
   6  13   4    5.85    4.85   0
  -7  13  -4    1.31    4.42   0
   7 -13   4    2.51    4.79   0
   7  13   4    2.13    5.13   0
  -8  14   4    4.18    5.24   0
  -7  14   4    2.62    4.92   0
  -6  14   4   13.56    4.31   0
  -5  14   4    2.63    3.87   0
   4  14  -4   75.10    8.79   0
   4  14  -4   83.59    9.22   0
  -4  14   4   69.41    4.52   0
  -3  14   4   30.23    3.78   0
   3  14  -4   35.85    6.39   0
  -2  14   4  261.00    6.99   0
   2  14  -4  252.03    8.19   0
   1  14  -4   91.22    5.10   0
  -1  14   4   91.17    4.31   0
  -1 -14   4   93.77    6.31   0
   0  14  -4  288.26    6.71   0
   0 -14   4  287.70    7.69   0
   1 -14   4   40.18    4.20   0
  -1  14  -4   44.01    4.15   0
   1  14   4   48.22    6.03   0
   2 -14   4  119.53    4.87   0
   2  14   4  122.48    5.29   0
  -2  14  -4  122.82    6.03   0
   3 -14   4   14.00    3.85   0
  -3  14  -4   10.28    3.88   0
   3  14   4   14.56    5.25   0
   4 -14   4   26.93    4.07   0
   4  14   4   31.96    6.12   0
  -4  14  -4   33.79    4.06   0
   5 -14   4   -0.62    3.72   0
  -5  14  -4    5.96    4.24   0
   5  14   4    6.36    6.36   0
  -6  14  -4    7.76    4.03   0
   6 -14   4   11.55    6.47   0
   6  14   4    5.70    6.83   0
  -7  14  -4   -1.00    4.95   0
   7 -14   4   -1.10    7.05   0
   7  14   4    6.71    7.30   0
  -8  15   4    6.82    7.39   0
  -7  15   4    2.20    4.43   0
  -6  15   4    2.71    4.56   0
  -5  15   4    6.59    5.63   0
   4  15  -4    9.69    7.46   0
   4  15  -4    9.36    5.72   0
  -4  15   4   13.30    3.82   0
   3  15  -4    3.42    5.57   0
  -3  15   4    9.54    5.25   0
   2  15  -4   11.65    5.16   0
  -2  15   4    9.80    4.08   0
   1  15  -4   29.61    5.38   0
  -1 -15   4   31.66    4.21   0
  -1  15   4   27.87    3.82   0
   0 -15   4   45.83    5.66   0
   0  15  -4   39.13    5.72   0
   1  15   4    4.61    3.75   0
   1 -15   4    2.20    3.85   0
  -1  15  -4    6.55    5.25   0
   2  15   4   28.36    4.01   0
   2 -15   4   31.54    5.52   0
  -2  15  -4   23.28    4.04   0
  -3  15  -4    3.12    3.69   0
   3  15   4   -0.15    3.76   0
   3 -15   4   -0.18    3.79   0
   4 -15   4   16.96    4.06   0
  -4  15  -4   17.08    5.49   0
   4  15   4   21.47    4.35   0
  -5  15  -4    2.26    4.19   0
   5 -15   4    2.21    4.18   0
   5  15   4    1.88    6.24   0
   6  15   4    0.82    6.89   0
   6 -15   4    2.79    4.56   0
  -6  15  -4    3.72    4.43   0
  -7  15  -4   -2.83    7.14   0
   7 -15   4    6.72    7.06   0
   7  15   4    1.66    8.15   0
  -7  16   4    8.20    4.81   0
  -6  16   4   12.12    4.59   0
  -5  16   4   22.17    4.13   0
  -4  16   4   40.79    5.33   0
   4  16  -4   32.67    7.51   0
   4  16  -4   34.93    6.84   0
  -3  16   4   58.29    5.66   0
   3  16  -4   57.88    6.21   0
  -2  16   4   51.22    5.51   0
   2  16  -4   41.62    5.95   0
   1  16  -4   35.70    4.15   0
  -1  16   4   39.90    4.12   0
   0  16   4  122.21    6.15   0
   0  16  -4  114.11    5.12   0
   0 -16   4  127.02    5.07   0
   1 -16   4   15.93    5.55   0
   1  16   4   22.77    5.36   0
  -1  16  -4   17.82    3.72   0
   2  16   4   92.25    4.81   0
  -2  16  -4   95.69    6.02   0
   2 -16   4   94.82    4.78   0
   3  16   4   13.32    4.29   0
   3 -16   4    7.91    5.23   0
  -3  16  -4   12.89    5.18   0
   4 -16   4   28.87    5.75   0
   4  16   4   17.98    4.48   0
  -4  16  -4   15.89    4.15   0
  -5  16  -4    3.42    5.85   0
   5 -16   4    7.71    4.22   0
   5  16   4   -2.89    4.47   0
  -6  16  -4   10.18    6.88   0
   6 -16   4    5.20    4.95   0
   6  16   4    4.70    5.59   0
   7  16   4    2.14    8.12   0
  -7  16  -4    7.72    7.18   0
   7 -16   4   -2.21    5.26   0
  -7  17   4    6.99    5.03   0
  -6  17   4    2.66    6.28   0
   5  17  -4    1.09   12.28   0
  -5  17   4    5.31    6.14   0
   5  17  -4    1.15   13.38   0
   4  17  -4    5.88    6.40   0
   4  17  -4    2.36    5.91   0
  -4  17   4    6.27    5.35   0
  -3  17   4   23.57    5.31   0
   3  17  -4   17.33    6.00   0
  -2  17   4    4.25    3.71   0
   2  17  -4    5.37    4.04   0
  -1  17   4   52.53    5.70   0
   1  17  -4   46.68    4.10   0
   0 -17   4    4.62    5.40   0
   0  17   4   11.95    3.78   0
   0  17  -4   10.02    3.79   0
   1 -17   4   15.67    4.05   0
  -1  17  -4   16.25    3.96   0
   1  17   4   12.77    4.19   0
   2  17   4   52.02    6.05   0
  -2  17  -4   47.21    5.92   0
   2 -17   4   46.49    5.74   0
   3  17   4    1.11    3.99   0
   3 -17   4   -2.91    3.60   0
  -3  17  -4    2.49    3.65   0
  -4  17  -4   17.70    6.12   0
   4  17   4   16.55    6.21   0
   4 -17   4    6.92    6.00   0
   5 -17   4    1.40    4.08   0
   5  17   4    0.74    5.01   0
  -5  17  -4    2.38    4.18   0
  -6  17  -4    2.29    4.59   0
   6 -17   4   -0.11    4.90   0
   6  17   4    4.16    7.84   0
  -7  18   4    7.97    5.03   0
  -6  18   4   -1.14    4.76   0
  -5  18   4   10.89    3.85   0
   5  18  -4    4.50   10.41   0
   5  18  -4    4.04    9.82   0
  -4  18   4    3.17    4.29   0
   4  18  -4    9.49    6.33   0
   4  18  -4    8.05    6.51   0
   3  18  -4    1.46    4.02   0
  -3  18   4    2.83    5.49   0
  -2  18   4   16.28    5.32   0
   2  18  -4   17.83    4.30   0
   1  18  -4   23.20    4.12   0
  -1  18   4   19.64    5.59   0
   0 -18   4   34.22    5.67   0
   0  18   4   30.69    4.27   0
   0  18  -4   28.15    4.08   0
   1  18   4   41.73    4.73   0
   1  18   4   54.06    4.68   0
   1 -18   4   56.28    6.16   0
  -1  18  -4   44.04    4.46   0
   2  18   4   40.76    6.04   0
  -2  18  -4   35.42    4.40   0
   2 -18   4   22.11    5.78   0
   3 -18   4   11.63    4.24   0
   3  18   4   13.48    5.99   0
  -3  18  -4    6.19    3.72   0
   4  18   4   14.75    6.50   0
  -4  18  -4   15.09    4.17   0
   4 -18   4   10.24    5.93   0
   5 -18   4   -0.56    4.40   0
   5  18   4    8.31    7.20   0
  -5  18  -4   -1.16    4.36   0
  -6  18  -4    3.97    6.74   0
   6 -18   4    2.67    5.07   0
   6  18   4    3.57    8.66   0
  -7  19   4    3.53    5.57   0
  -6  19   4    4.39    4.92   0
  -5  19   4   -1.37    6.28   0
   5  19  -4    2.53   10.75   0
   5  19  -4    0.02    8.38   0
   4  19  -4    5.08    6.60   0
   4  19  -4    2.22    5.92   0
  -4  19   4    7.30    4.24   0
   3  19  -4    3.90    5.62   0
  -3  19   4    7.57    3.97   0
  -2  19   4    7.93    3.60   0
   2  19  -4    4.93    5.66   0
  -1  19   4    3.03    3.88   0
   1  19  -4    7.13    5.53   0
   0  19   4    7.71    4.21   0
   0  19  -4    7.51    4.18   0
   1 -19   4    5.30    6.04   0
   1  19   4   -1.61    4.37   0
   1  19   4    5.47    4.20   0
  -1  19  -4    4.71    4.16   0
  -2  19  -4   -3.55    3.96   0
   2  19   4    3.26    4.08   0
   2  19   4    4.00    4.29   0
   2 -19   4    0.61    4.01   0
  -3  19  -4    0.30    3.91   0
   3  19   4   -2.63    4.55   0
   3 -19   4   -0.50    3.92   0
   4 -19   4    1.90    5.79   0
  -4  19  -4    4.90    3.98   0
   4  19   4    3.18    4.57   0
   5 -19   4   10.49    4.41   0
  -5  19  -4    7.85    6.48   0
   5  19   4    5.24    7.13   0
  -6  19  -4    2.61    5.38   0
   6  19   4    2.70    8.50   0
   6 -19   4    2.00    6.91   0
  -6  20   4    4.10    7.25   0
  -5  20   4    5.93    4.68   0
   5  20  -4   -0.22    9.49   0
   5  20  -4    2.56    8.47   0
  -4  20   4   17.32    4.34   0
   4  20  -4    7.57    6.67   0
   4  20  -4   12.64    7.06   0
   3  20  -4   10.92    6.81   0
  -3  20   4   12.24    4.39   0
  -2  20   4   19.63    4.28   0
   2  20  -4   17.15    5.81   0
  -1  20   4   10.15    4.03   0
   1  20  -4   13.50    5.79   0
   0  20  -4    5.14    5.70   0
   0  20   4    7.01    4.16   0
   1  20   4   14.52    5.83   0
   1 -20   4    6.88    3.98   0
  -1  20  -4   10.89    3.94   0
   1  20   4    5.50    5.90   0
   2 -20   4   10.06    4.44   0
  -2  20  -4    9.21    4.39   0
   2  20   4    4.57    4.56   0
   2  20   4    1.01    6.36   0
   3 -20   4   15.56    5.93   0
   3  20   4   15.96    6.43   0
  -3  20  -4    6.46    4.21   0
   3  20   4    5.62    6.29   0
  -4  20  -4    1.99    4.56   0
   4  20   4    6.01    7.25   0
   4  20   4    0.97    5.28   0
   4 -20   4    1.96    6.43   0
  -5  20  -4    5.71    6.25   0
   5  20   4    5.68    5.63   0
   5 -20   4   -2.78    6.61   0
  -6  21   4    0.06    5.24   0
  -5  21   4    3.49    4.68   0
   5  21  -4   -0.04    8.93   0
   5  21  -4    0.13   10.28   0
   4  21  -4    4.41    6.82   0
  -4  21   4    9.89    4.64   0
   4  21  -4    3.51    7.12   0
  -3  21   4   -0.38    4.05   0
   3  21  -4    0.38    4.66   0
  -2  21   4    2.53    5.80   0
   2  21  -4   -0.75    5.97   0
   1  21  -4   -0.72    4.12   0
  -1  21   4    0.51    5.78   0
   0  21  -4    1.52    4.18   0
   0  21   4    0.93    5.87   0
   1  21   4    1.23    5.90   0
  -1  21  -4    4.41    5.81   0
   1  21   4    1.42    5.90   0
   2  21   4   -1.70    4.43   0
   2  21   4    1.14    4.36   0
  -2  21  -4    5.49    6.24   0
   2 -21   4    3.86    4.58   0
   3 -21   4    2.68    6.55   0
   3  21   4    2.61    4.61   0
   3  21   4   -3.13    6.53   0
  -3  21  -4    7.58    4.15   0
   4  21   4    2.43    5.18   0
  -4  21  -4    1.45    4.50   0
   4 -21   4    6.32    6.57   0
   4  21   4    4.97    4.60   0
  -5  21  -4    8.13    7.11   0
   5 -21   4   -3.83    7.21   0
   5  21   4    2.58    8.12   0
   5  21   4   -0.21    5.58   0
   5  22  -4    0.76   11.01   0
  -5  22   4    5.77    6.97   0
   5  22  -4   -0.83    7.66   0
   4  22  -4    3.12    4.98   0
  -4  22   4    9.25    4.86   0
   4  22  -4    9.04    7.16   0
  -3  22   4    5.21    4.43   0
   3  22  -4    5.17    6.91   0
   2  22  -4    7.78    4.25   0
  -2  22   4    9.29    4.36   0
  -1  22   4   12.57    4.67   0
   1  22  -4   16.73    6.22   0
   0  22   4    7.55    6.60   0
   0  22  -4   11.89    4.35   0
   1  22   4   21.11    4.86   0
   1  22   4   10.48    6.35   0
  -1  22  -4   17.21    6.28   0
   2  22   4    6.68    4.59   0
   2  22   4    7.79    4.73   0
  -2  22  -4    5.27    4.77   0
   3  22   4    7.09    7.10   0
  -3  22  -4   10.90    4.75   0
   3  22   4   -2.60    6.12   0
   3 -22   4    4.90    6.70   0
   4 -22   4   10.02    6.60   0
  -4  22  -4    7.28    4.74   0
   4  22   4   -1.26    7.40   0
   4  22   4    7.37    7.54   0
   5 -22   4    4.72    7.09   0
  -5  22  -4    3.14    7.09   0
   5  22   4   -1.90    7.79   0
   5  22   4    3.28    6.27   0
  -5  23   4    2.83    7.13   0
   5  23  -4   -0.51    9.38   0
   5  23  -4   -0.27    7.55   0
  -4  23   4    0.83    4.73   0
   4  23  -4    4.84    7.61   0
   4  23  -4    4.35    7.25   0
  -3  23   4   -0.90    6.39   0
   3  23  -4    0.45    6.79   0
   2  23  -4    1.43    6.63   0
  -2  23   4    0.63    6.33   0
  -1  23   4   10.93    6.46   0
   1  23  -4   -1.31    4.21   0
   0  23   4   -0.34    6.34   0
   0  23  -4    1.33    4.42   0
   1  23   4    4.24    6.21   0
   1  23   4   -4.97    6.48   0
  -1  23  -4   -4.25    4.21   0
   2  23   4   10.63    6.74   0
  -2  23  -4    7.93    4.85   0
   2  23   4   -3.08    7.27   0
   3  23   4    0.75    4.86   0
   3  23   4    0.80    7.10   0
  -3  23  -4    2.48    7.01   0
   4  23   4   11.24    7.90   0
  -4  23  -4    4.34    6.77   0
   4  23   4    0.58    7.53   0
   4  24  -4    4.83    8.28   0
  -4  24   4   10.53    4.84   0
   4  24  -4    1.79    8.12   0
  -3  24   4    3.29    6.38   0
   3  24  -4    1.38    7.57   0
   2  24  -4    1.65    6.87   0
  -2  24   4    3.87    4.88   0
   1  24  -4    1.90    4.62   0
  -1  24   4    1.38    4.98   0
   0  24   4    5.86    5.01   0
   0  24  -4    9.63    6.92   0
   1  24   4    2.85    4.79   0
   1  24   4    5.03    6.96   0
  -1  24  -4    2.99    6.58   0
   2  24   4   10.78    7.15   0
  -2  24  -4    6.78    7.21   0
   2  24   4    9.03    6.96   0
  -3  24  -4    4.70    4.96   0
   3  24   4    5.13    7.25   0
   3  24   4    9.74    7.19   0
  -3  25   4   -3.23    4.73   0
   3  25  -4   -1.35    7.68   0
  -2  25   4    3.33    4.84   0
   2  25  -4   -0.95    7.33   0
  -1  25   4   -1.60    4.91   0
   1  25  -4   -2.18    6.79   0
   0  25   4   -1.59    5.01   0
   0  25  -4    2.86    4.87   0
   1  25   4    3.48    7.26   0
   1  25   4    2.97    6.83   0
  -1  25  -4   -0.49    7.27   0
   2  25   4   -0.90    5.06   0
   2  25   4   -2.54    5.14   0
  -2  25  -4    8.45    5.24   0
   3  25   4    2.31    8.04   0
  -3  25  -4   -1.06    7.48   0
  -2  26   4   -2.47    7.53   0
   2  26  -4    2.55    5.02   0
   1  26  -4    2.52    7.13   0
  -1  26   4    6.99    7.19   0
   0  26   4   -1.61    5.17   0
   0  26  -4   -0.29    4.85   0
   0  26   4    3.42    4.98   0
  -1  26  -4    4.12    5.27   0
   1  26   4    1.04    5.46   0
   1  26   4    1.12    7.42   0
  -9   0   5    3.24    9.21   0
  -7   0   5   23.69    6.34   0
  -5   0   5   45.42    6.29   0
  -3   0   5   -0.37    3.76   0
  -1   0   5   36.24    4.62   0
   1   0  -5   39.73    4.68   0
  -1   0  -5   82.31    5.04   0
   1   0   5   82.74    5.11   0
   3   0   5   75.90    5.97   0
  -3   0  -5   79.32    5.82   0
   5   0   5   78.73    4.78   0
  -5   0  -5   90.77    6.06   0
   7   0   5    5.78    4.35   0
  -7   0  -5    8.63    6.32   0
  -9   1   5    0.55    8.69   0
  -8   1   5    2.44    6.24   0
  -8  -1   5    2.62    8.17   0
  -8  -1   5    2.59    9.51   0
  -7   1   5    0.85    5.60   0
  -7  -1   5    1.55    7.50   0
  -6  -1   5   33.65    6.32   0
  -6   1   5   34.58    6.09   0
  -5   1   5    0.96    5.26   0
  -5  -1   5    3.40    6.26   0
  -5  -1   5    0.07    6.72   0
  -4  -1   5  316.95   11.16   0
  -4   1   5  294.90    9.24   0
  -4  -1   5  303.17   11.04   0
  -3   1   5    4.33    5.33   0
  -3  -1   5    2.55    5.22   0
  -2   1   5  536.18   11.32   0
  -2  -1   5  533.22   12.41   0
  -1   1   5   53.60    6.11   0
   1  -1  -5   54.21    6.17   0
   1   1  -5   55.41    5.28   0
  -1  -1   5   50.55    5.11   0
   0   1   5  350.35    9.11   0
   0  -1  -5  338.22    8.26   0
   0   1  -5  336.87    8.30   0
   0  -1   5  327.67    8.14   0
   1  -1   5   11.89    3.85   0
  -1  -1  -5   13.98    4.00   0
  -1   1  -5    9.75    3.97   0
   1   1   5   11.90    3.99   0
   2  -1   5  305.30    6.83   0
  -2  -1  -5  303.11    6.84   0
  -2   1  -5  286.18    6.77   0
   2   1   5  299.00    6.85   0
   3  -1   5    2.30    5.15   0
   3   1   5    2.11    3.75   0
  -3  -1  -5   -0.38    3.91   0
  -3   1  -5    1.70    3.60   0
  -4   1  -5  112.02    6.07   0
   4  -1   5   97.63    4.67   0
   4   1   5   95.72    4.74   0
  -4  -1  -5   97.94    6.05   0
  -5   1  -5    4.82    3.65   0
   5   1   5    2.87    3.70   0
   5  -1   5    3.81    3.66   0
  -5  -1  -5    4.53    5.21   0
  -6  -1  -5   25.15    4.20   0
   6  -1   5   20.46    4.44   0
  -6   1  -5   25.85    5.53   0
   6   1   5   20.27    4.33   0
  -7   1  -5    2.95    4.22   0
   7   1   5    1.91    6.11   0
  -7  -1  -5   -1.23    5.95   0
   7  -1   5    5.23    4.38   0
   8   1   5    2.32    6.82   0
   8  -1   5    4.61    4.65   0
  -8   1  -5    6.72    6.87   0
  -8  -1  -5    2.49    4.80   0
  -9   2   5    7.28    9.07   0
  -8   2   5    3.64    6.12   0
  -7   2   5   24.87    5.88   0
  -7  -2   5   26.57   12.73   0
  -7  -2   5   25.73   13.35   0
  -6  -2   5    3.05    7.88   0
  -6   2   5    3.88    5.47   0
  -6  -2   5    1.94    7.68   0
  -5  -2   5   62.50    8.50   0
  -5  -2   5   61.84    9.48   0
  -5   2   5   61.44    6.07   0
  -4  -2   5   35.57    7.23   0
  -4  -2   5   36.52    6.60   0
  -4   2   5   34.06    5.33   0
  -3  -2   5  126.96    8.35   0
   2   2  -5  152.94    8.20   0
  -2  -2   5  152.30    8.15   0
  -2   2   5  157.72    6.22   0
   1  -2  -5   24.44    4.17   0
   1   2  -5   20.89    4.46   0
  -1   2   5   23.34    5.44   0
  -1  -2   5   23.63    5.94   0
   0  -2   5   91.23    5.19   0
   0  -2  -5  104.31    5.35   0
   0   2   5  101.60    6.61   0
   0   2  -5   98.50    5.34   0
   1  -2   5   63.42    4.56   0
  -1  -2  -5   61.00    4.74   0
   1   2   5   59.91    4.56   0
  -1   2  -5   68.12    4.82   0
  -2  -2  -5   95.85    4.95   0
   2  -2   5   86.52    4.71   0
  -2   2  -5   86.39    5.87   0
   2   2   5   89.06    4.85   0
   3   2   5    9.22    3.63   0
  -3  -2  -5    8.45    3.55   0
   3  -2   5   11.72    3.59   0
  -3   2  -5    9.10    3.71   0
   4   2   5    6.23    5.15   0
  -4   2  -5    4.89    3.55   0
  -4  -2  -5    7.93    3.65   0
   4  -2   5   -0.86    4.97   0
  -5   2  -5    3.44    5.32   0
   5   2   5    2.54    3.73   0
   5  -2   5    0.56    3.64   0
  -5  -2  -5    4.23    5.23   0
  -6  -2  -5    3.13    4.15   0
   6   2   5    4.36    5.71   0
   6  -2   5    6.90    5.10   0
  -6   2  -5    3.45    3.67   0
  -7  -2  -5    7.05    4.18   0
  -7   2  -5    8.59    6.57   0
   7   2   5    8.82    6.28   0
   7  -2   5   10.19    4.57   0
   8  -2   5    9.66    7.02   0
  -8  -2  -5   -3.53    6.64   0
  -8   2  -5   -1.27    4.55   0
   8   2   5   -0.99    4.64   0
  -9   3   5    1.75    6.87   0
  -8   3   5    4.33    6.35   0
  -7   3   5    1.40    5.71   0
  -6   3   5   31.40    4.45   0
  -5   3   5   -0.16    5.28   0
  -4  -3   5   36.17   12.57   0
  -4   3   5   35.82    5.06   0
  -3  -3   5   49.75    7.73   0
  -2   3   5  174.10    6.49   0
   2   3  -5  180.74    8.87   0
  -2  -3   5  171.70    8.53   0
  -1  -3   5    6.48    5.49   0
  -1   3   5    7.32    3.72   0
   1   3  -5   10.10    4.12   0
   0   3   5  548.57   10.46   0
   0  -3   5  524.53   10.11   0
   0  -3  -5  576.40   10.42   0
   0   3  -5  528.06   10.16   0
  -1  -3  -5   14.43    3.80   0
  -1   3  -5   16.41    3.81   0
   1  -3   5   14.58    3.79   0
   1   3   5   14.97    3.69   0
   2  -3   5  157.60    5.49   0
  -2  -3  -5  161.69    6.70   0
  -2   3  -5  158.66    5.53   0
   2   3   5  165.73    6.78   0
  -3  -3  -5    1.13    3.61   0
   3  -3   5    0.52    3.51   0
  -3   3  -5    1.53    3.42   0
   3   3   5    0.70    3.78   0
   4   3   5   55.36    4.28   0
  -4  -3  -5   56.47    5.58   0
  -4   3  -5   58.94    5.66   0
   4  -3   5   51.81    4.22   0
   5   3   5    2.47    3.78   0
   5  -3   5    0.29    3.73   0
  -5  -3  -5    1.06    5.27   0
  -5   3  -5    5.45    5.41   0
  -6  -3  -5   18.84    5.73   0
  -6   3  -5   18.18    4.02   0
   6  -3   5   13.65    3.94   0
   6   3   5   17.99    4.17   0
   7  -3   5    3.29    4.31   0
   7   3   5   -2.37    6.18   0
  -7  -3  -5    1.60    5.78   0
  -7   3  -5    6.76    6.27   0
  -8  -3  -5   -1.52    6.68   0
   8   3   5   -0.11    4.83   0
   8  -3   5    6.95    6.93   0
  -8   3  -5    7.07    6.85   0
  -9   4   5    2.33    7.20   0
  -8   4   5    3.42    4.37   0
  -7   4   5   12.25    4.43   0
  -6   4   5    4.94    5.49   0
  -5   4   5   28.85    5.15   0
  -4   4   5    7.38    4.90   0
  -3  -4   5   40.47    7.61   0
  -2  -4   5   18.91    5.53   0
   2   4  -5   18.31    5.75   0
   1   4  -5    2.88    3.78   0
  -1  -4   5    0.05    5.17   0
  -1   4   5   -1.95    5.23   0
   0  -4   5  156.74    5.99   0
   0   4  -5  154.26    6.90   0
   0   4   5  171.61    6.13   0
   0  -4  -5  166.28    6.19   0
   1  -4   5    0.71    3.61   0
  -1  -4  -5    6.35    5.26   0
   1   4   5    4.27    3.82   0
  -1   4  -5    2.28    3.60   0
  -2  -4  -5   75.04    4.62   0
   2  -4   5   81.24    4.55   0
   2   4   5   82.61    4.82   0
  -2   4  -5   73.33    4.52   0
  -3  -4  -5    2.32    3.54   0
   3   4   5   -0.03    3.54   0
   3  -4   5   -0.84    3.44   0
  -3   4  -5    1.15    4.87   0
  -4   4  -5    4.00    3.20   0
   4   4   5   -0.29    5.27   0
  -4  -4  -5    0.76    3.68   0
   4  -4   5   -1.65    3.60   0
   5   4   5   38.16    4.23   0
  -5  -4  -5   38.70    3.95   0
   5  -4   5   34.07    5.85   0
  -5   4  -5   30.23    5.60   0
   6   4   5    1.20    5.42   0
  -6  -4  -5    1.28    5.60   0
  -6   4  -5   -1.61    5.76   0
   6  -4   5    5.90    4.21   0
   7  -4   5   16.31    4.76   0
  -7  -4  -5   17.22    6.18   0
   7   4   5   12.88    6.33   0
  -7   4  -5   19.85    4.79   0
  -8  -4  -5   -0.35    7.03   0
   8  -4   5   -3.90    4.98   0
  -8   4  -5    3.22    4.81   0
   8   4   5    0.11    7.15   0
  -9   5   5    0.70    5.35   0
  -8   5   5   -0.10    6.75   0
  -7   5   5   12.35    4.45   0
  -6   5   5    6.55    3.93   0
  -5   5   5   57.74    4.48   0
  -4   5   5   91.48    5.79   0
  -3   5   5   10.51    4.90   0
  -3  -5   5   12.28    7.51   0
  -2  -5   5  525.34   13.14   0
   2   5  -5  578.04   13.57   0
  -1  -5   5   19.84    5.28   0
   1   5  -5   17.44    4.04   0
  -1   5   5   16.98    3.75   0
   0   5  -5  877.52   11.76   0
   0   5   5  953.69   12.22   0
   0  -5   5  898.02   12.42   0
   1  -5   5   40.63    5.47   0
  -1   5  -5   35.75    5.27   0
  -1  -5  -5   35.66    4.23   0
   1   5   5   34.37    4.17   0
  -2   5  -5  407.96    7.59   0
  -2  -5  -5  448.75    8.92   0
   2  -5   5  341.73    6.71   0
   2   5   5  424.31    7.91   0
  -3   5  -5   -1.49    3.51   0
  -3  -5  -5    2.29    3.73   0
   3  -5   5    6.44    4.60   0
   3   5   5   -2.06    5.29   0
  -4   5  -5  123.89    4.99   0
  -4  -5  -5  128.49    5.37   0
   4  -5   5  132.69    6.22   0
   4   5   5  132.83    5.39   0
   5   5   5    0.81    3.77   0
  -5  -5  -5    3.92    3.89   0
   5  -5   5    1.13    5.54   0
  -5   5  -5   -1.63    3.87   0
   6  -5   5   25.46    5.94   0
  -6   5  -5   18.26    4.50   0
  -6  -5  -5   21.35    5.76   0
   6   5   5   20.27    4.17   0
   7   5   5    1.39    6.23   0
  -7  -5  -5    0.17    6.28   0
   7  -5   5    0.17    4.31   0
  -7   5  -5    0.55    5.95   0
  -8  -5  -5    1.43    5.15   0
   8  -5   5    3.77    4.84   0
   8   5   5   -2.31    7.05   0
  -8   5  -5    3.86    7.16   0
  -9   6   5    1.80    5.80   0
  -8   6   5    0.53    4.40   0
  -7   6   5   16.35    4.21   0
  -6   6   5    3.48    5.30   0
  -5   6   5   22.42    5.34   0
  -4   6   5   48.47    5.38   0
   3   6  -5  117.75   11.57   0
  -3  -6   5  113.61   11.05   0
  -3   6   5  110.36    5.12   0
   2   6  -5  284.79   10.09   0
  -2  -6   5  308.36   10.45   0
   1   6  -5  169.54    7.57   0
  -1  -6   5  171.90    6.75   0
  -1   6   5  183.66    6.10   0
   0   6  -5  247.53    6.62   0
   0   6   5  262.80    6.80   0
   0  -6   5  241.38    6.51   0
  -1  -6  -5    0.44    3.47   0
  -1   6  -5   -0.26    4.63   0
   1   6   5   -0.83    3.44   0
   1  -6   5   -1.11    3.35   0
  -2   6  -5    0.11    3.30   0
   2   6   5    0.37    3.88   0
  -2  -6  -5    1.49    5.30   0
   2  -6   5   -0.33    4.64   0
  -3  -6  -5    9.56    3.61   0
  -3   6  -5    8.41    3.58   0
   3  -6   5    5.89    3.20   0
   3   6   5    2.75    5.28   0
  -4   6  -5    0.75    4.49   0
  -4  -6  -5    1.86    5.37   0
   4  -6   5    6.17    4.79   0
   4   6   5    0.37    3.87   0
  -5   6  -5    3.64    5.45   0
   5   6   5    5.41    5.22   0
  -5  -6  -5    0.71    5.29   0
   5  -6   5    5.21    4.01   0
   6  -6   5    7.40    4.07   0
   6   6   5   -6.64    5.62   0
  -6  -6  -5    3.28    4.04   0
  -6   6  -5    2.33    5.97   0
   7   6   5   14.09    6.39   0
   7  -6   5   14.27    4.43   0
  -7  -6  -5    8.16    6.40   0
  -7   6  -5    7.22    6.28   0
  -8  -6  -5   -0.75    5.21   0
   8  -6   5   -2.60    7.31   0
   8   6   5   -1.02    5.42   0
  -8   6  -5    5.51    7.21   0
  -9   7   5    0.22    7.71   0
  -8   7   5    3.26    6.72   0
  -7   7   5   -1.08    4.27   0
  -6   7   5    1.70    3.62   0
  -5   7   5    2.60    5.19   0
  -4   7   5   33.38    5.12   0
  -3  -7   5   29.16    7.23   0
   3   7  -5   31.06    8.38   0
  -3   7   5   25.16    4.08   0
  -2  -7   5  346.72   10.64   0
   2   7  -5  346.66   10.58   0
   1   7  -5   71.81    5.07   0
  -1   7   5   66.38    5.92   0
  -1  -7   5   61.46    6.17   0
   0   7  -5  566.98    9.44   0
   0   7   5  603.05    9.10   0
   0  -7   5  564.06    9.57   0
  -1   7  -5    3.23    3.71   0
   1   7   5    3.31    5.04   0
   1  -7   5    4.75    3.41   0
  -2  -7  -5  346.71    8.07   0
  -2   7  -5  320.66    6.53   0
   2   7   5  333.84    7.91   0
   2  -7   5  305.10    6.46   0
  -3   7  -5    5.27    4.66   0
   3   7   5    2.93    5.27   0
  -3  -7  -5    4.82    3.81   0
   3  -7   5    5.12    3.29   0
  -4   7  -5   52.26    4.08   0
  -4  -7  -5   55.93    4.64   0
   4   7   5   58.04    4.71   0
   4  -7   5   58.22    5.39   0
  -5   7  -5   13.68    4.03   0
   5   7   5   11.23    5.56   0
   5  -7   5    7.38    5.44   0
  -5  -7  -5   12.94    4.04   0
  -6  -7  -5    5.61    4.19   0
   6  -7   5    4.59    3.91   0
   6   7   5   11.35    4.02   0
  -6   7  -5    2.04    5.88   0
   7  -7   5   -2.91    4.37   0
  -7  -7  -5    4.72    6.18   0
   7   7   5    5.61    6.37   0
  -7   7  -5   -3.03    6.18   0
  -8  -7  -5    1.24    7.80   0
  -8   7  -5    4.31    6.95   0
   8  -7   5    1.91    7.08   0
   8   7   5    1.16    7.74   0
  -9   8   5    2.96    5.63   0
  -8   8   5    0.44    4.56   0
  -7   8   5    8.97    5.61   0
  -6   8   5    4.00    3.99   0
  -5   8   5   31.88    5.50   0
  -4   8   5    0.75    3.49   0
   3   8  -5   17.82    6.84   0
  -3   8   5   11.22    5.11   0
   2   8  -5   53.34    6.30   0
  -2  -8   5   54.80    6.41   0
  -1  -8   5    1.54    3.69   0
   1   8  -5    4.38    5.06   0
   0  -8   5    5.82    4.95   0
   0   8  -5    7.96    4.66   0
   0   8   5    5.98    5.08   0
   1   8   5    1.70    3.51   0
  -1   8  -5   -0.76    3.30   0
   1  -8   5   -1.16    4.80   0
  -2   8  -5   33.26    4.92   0
   2   8   5   35.73    5.79   0
   2  -8   5   38.71    5.06   0
   3  -8   5   33.34    3.92   0
  -3   8  -5   31.31    5.05   0
  -3  -8  -5   35.43    5.42   0
   3   8   5   41.12    5.46   0
  -4   8  -5   -1.95    3.46   0
  -4  -8  -5   -0.38    3.75   0
   4   8   5    3.23    3.81   0
   4  -8   5    3.10    4.97   0
  -5   8  -5   26.54    4.31   0
   5  -8   5   28.70    4.26   0
  -5  -8  -5   26.18    5.84   0
   5   8   5   24.82    4.32   0
  -6   8  -5    4.54    5.70   0
   6   8   5    5.08    4.13   0
   6  -8   5   -6.33    5.67   0
  -6  -8  -5    3.52    5.87   0
   7  -8   5    3.61    4.76   0
  -7  -8  -5    3.73    6.72   0
   7   8   5    8.26    6.52   0
  -7   8  -5    7.96    6.72   0
  -8  -8  -5    5.53    8.14   0
   8   8   5    2.45    5.65   0
   8  -8   5    2.56    5.22   0
  -8   8  -5    9.35    7.22   0
  -9   9   5    2.24    7.77   0
  -8   9   5   -0.49    6.73   0
  -7   9   5    9.07    5.60   0
  -6   9   5   22.49    5.82   0
  -5   9   5    2.60    3.62   0
  -4   9   5  118.56    6.44   0
   3   9  -5    6.06    6.34   0
  -3   9   5   -1.52    3.66   0
  -2  -9   5   76.25    6.54   0
   2   9  -5   74.10    6.42   0
   1   9  -5    6.28    4.82   0
  -1  -9   5    1.39    4.70   0
   0   9  -5   91.03    5.88   0
   0   9   5  100.99    5.86   0
   0  -9   5   98.23    5.89   0
   1  -9   5   41.95    5.45   0
  -1   9  -5   36.20    5.41   0
   1   9   5   35.78    5.66   0
   2  -9   5  157.31    6.12   0
  -2   9  -5  141.75    4.97   0
   2   9   5  168.43    5.54   0
   3  -9   5    7.91    4.87   0
  -3   9  -5   14.45    3.54   0
   3   9   5   16.01    5.60   0
  -4  -9  -5   26.39    4.18   0
  -4   9  -5   26.04    3.78   0
   4  -9   5   27.47    3.80   0
   4   9   5   26.44    4.10   0
  -5   9  -5    0.92    3.63   0
  -5  -9  -5    1.26    5.40   0
   5  -9   5    3.25    5.65   0
   5   9   5    5.66    5.51   0
  -6   9  -5    5.63    4.51   0
   6   9   5    5.77    5.90   0
  -6  -9  -5    4.89    5.89   0
   6  -9   5    8.03    5.68   0
  -7  -9  -5    6.08    6.86   0
   7   9   5   -2.89    7.33   0
   7  -9   5    1.35    4.70   0
  -7   9  -5   -1.25    4.39   0
   8   9   5    0.62    7.71   0
  -8  -9  -5   -0.59    7.57   0
   8  -9   5    9.47    5.29   0
  -8   9  -5   -4.17    5.40   0
  -9  10   5   -2.89    7.79   0
  -8  10   5   -1.61    4.65   0
  -7  10   5    3.93    6.01   0
  -6  10   5   21.57    4.14   0
  -5  10   5   14.73    3.76   0
  -4  10   5   19.69    3.88   0
   3  10  -5   29.19    7.21   0
  -3  10   5   30.30    3.78   0
   2  10  -5    6.15    5.03   0
  -2 -10   5    8.34    4.93   0
   1  10  -5    2.40    3.51   0
  -1 -10   5    2.03    4.71   0
   0 -10   5   10.14    3.68   0
   0  10  -5    8.22    3.64   0
   0  10   5   10.19    3.63   0
   1  10   5   27.43    5.41   0
  -1  10  -5   23.68    5.24   0
   1 -10   5   25.83    5.05   0
  -2  10  -5   18.12    3.67   0
   2 -10   5   26.49    3.58   0
   2  10   5   23.39    5.38   0
   3 -10   5   30.77    5.03   0
   3  10   5   33.63    4.30   0
  -3  10  -5   36.10    5.23   0
   4 -10   5   -2.40    3.51   0
   4  10   5    4.59    5.31   0
  -4  10  -5    2.22    4.82   0
  -5  10  -5   15.00    5.37   0
   5 -10   5   17.96    4.01   0
   5  10   5   12.43    4.32   0
   6 -10   5    5.34    5.99   0
  -6  10  -5   -0.66    4.21   0
   6  10   5    7.94    5.97   0
  -7  10  -5    1.43    4.46   0
   7  10   5    7.20    6.96   0
   7 -10   5    2.27    4.86   0
   8  10   5    0.78    5.67   0
  -8  10  -5   -0.92    7.45   0
   8 -10   5    5.20    7.50   0
  -8  11   5   -0.55    4.77   0
  -7  11   5   -1.91    4.57   0
  -6  11   5    4.61    5.77   0
  -5  11   5    6.70    5.63   0
  -4  11   5   18.53    3.83   0
   3  11  -5   11.07    5.47   0
  -3  11   5    9.04    5.18   0
  -2  11   5  176.53    5.43   0
  -2 -11   5  175.00    7.44   0
   2  11  -5  172.53    6.42   0
   1  11  -5   21.25    5.08   0
  -1 -11   5   21.11    3.78   0
   0  11  -5  237.83    6.48   0
   0 -11   5  249.76    6.53   0
   0  11   5  288.53    7.31   0
   1 -11   5   38.35    4.22   0
   1  11   5   47.68    5.72   0
  -1  11  -5   40.00    4.19   0
   2 -11   5   90.04    4.30   0
   2  11   5   94.35    6.11   0
  -2  11  -5   90.00    5.44   0
  -3  11  -5   15.25    3.71   0
   3  11   5   20.54    4.01   0
   3 -11   5   14.42    5.23   0
   4  11   5   42.67    5.97   0
   4 -11   5   36.84    5.41   0
  -4  11  -5   32.33    4.04   0
  -5  11  -5    1.98    3.43   0
   5 -11   5   -3.50    4.82   0
   5  11   5    3.83    4.23   0
   6  11   5    3.56    6.52   0
  -6  11  -5    6.33    4.24   0
   6 -11   5    9.27    4.17   0
  -7  11  -5    1.60    4.80   0
   7  11   5   -0.20    5.10   0
   7 -11   5    2.41    4.87   0
   8 -11   5    3.39    5.16   0
  -8  11  -5    4.08    5.11   0
  -8  12   5    1.04    6.91   0
  -7  12   5   12.27    6.87   0
  -6  12   5    4.64    5.88   0
  -5  12   5    6.28    5.76   0
  -4  12   5    9.58    5.42   0
  -3  12   5    2.56    4.45   0
   3  12  -5    1.92    5.39   0
  -2  12   5   15.59    3.64   0
   2  12  -5   11.31    5.52   0
  -2 -12   5   14.12    5.47   0
   1  12  -5    5.51    4.57   0
  -1 -12   5    1.61    3.06   0
   0  12   5   13.44    5.02   0
   0  12  -5    6.53    3.58   0
   0 -12   5    2.88    3.57   0
   1 -12   5    1.60    5.06   0
  -1  12  -5    1.78    3.63   0
   1  12   5    0.66    3.38   0
   2  12   5   15.70    5.78   0
  -2  12  -5   12.55    3.77   0
   2 -12   5   10.98    4.64   0
   3  12   5   -0.25    3.86   0
  -3  12  -5   -0.26    4.83   0
   3 -12   5    1.67    3.37   0
  -4  12  -5   -3.68    5.17   0
   4 -12   5   -3.20    3.68   0
   4  12   5    3.64    5.36   0
  -5  12  -5   -1.02    3.59   0
   5 -12   5    3.28    5.63   0
   5  12   5    6.58    4.26   0
   6  12   5   -0.43    6.37   0
  -6  12  -5    8.47    6.02   0
   6 -12   5   -2.57    4.49   0
  -7  12  -5    3.93    7.03   0
   7  12   5    8.19    7.56   0
   7 -12   5    3.84    6.86   0
  -8  13   5    2.65    7.43   0
  -7  13   5   -2.11    4.51   0
  -6  13   5   11.55    5.92   0
  -5  13   5    1.72    3.95   0
  -4  13   5   21.65    5.56   0
   4  13  -5   22.35    8.89   0
   4  13  -5   22.43    8.39   0
   3  13  -5    7.68    5.74   0
  -3  13   5    8.13    3.65   0
  -2 -13   5   65.87    6.16   0
  -2  13   5   58.26    5.44   0
   2  13  -5   64.63    4.98   0
   1  13  -5   97.76    4.95   0
  -1 -13   5   95.94    6.14   0
   0 -13   5  113.68    6.20   0
   0  13   5  116.59    4.98   0
   0  13  -5  112.27    5.17   0
   1  13   5   51.89    4.47   0
   1 -13   5   48.48    4.04   0
  -1  13  -5   47.96    4.32   0
  -2  13  -5   60.52    4.37   0
   2  13   5   67.01    4.61   0
   2 -13   5   60.83    5.63   0
   3  13   5    2.80    3.80   0
   3 -13   5    1.07    3.64   0
  -3  13  -5    5.95    5.20   0
  -4  13  -5   21.71    5.57   0
   4 -13   5   22.67    5.39   0
   4  13   5   38.12    6.04   0
  -5  13  -5    2.19    4.09   0
   5 -13   5    4.34    4.26   0
   5  13   5    4.54    4.41   0
  -6  13  -5    4.97    5.99   0
   6 -13   5    4.54    4.49   0
   6  13   5    7.65    6.98   0
  -7  13  -5   -7.23    7.13   0
   7 -13   5   -5.71    7.10   0
   7  13   5   -1.35    8.05   0
  -8  14   5    6.75    5.22   0
  -7  14   5   10.68    4.48   0
  -6  14   5    7.70    6.12   0
  -5  14   5    5.04    6.15   0
  -4  14   5   30.37    4.19   0
   4  14  -5   27.59    7.97   0
   4  14  -5   31.85    8.51   0
  -3  14   5   -0.82    3.33   0
   3  14  -5    5.20    5.54   0
   2  14  -5   40.09    5.99   0
  -2  14   5   36.07    5.50   0
  -1 -14   5    1.55    5.29   0
   1  14  -5    2.32    4.98   0
   0  14   5    8.78    3.63   0
   0 -14   5    1.24    5.47   0
   0  14  -5    5.68    3.95   0
   1 -14   5    4.11    3.58   0
  -1  14  -5    1.62    3.54   0
   1  14   5   -1.45    3.95   0
   2  14   5    1.98    3.88   0
  -2  14  -5    3.48    3.81   0
   2 -14   5    4.35    3.32   0
  -3  14  -5    2.43    5.11   0
   3  14   5    0.41    5.63   0
   3 -14   5    4.04    5.14   0
  -4  14  -5   11.73    5.42   0
   4  14   5   15.27    4.15   0
   4 -14   5   10.62    4.00   0
   5  14   5    2.23    6.06   0
   5 -14   5   -3.50    3.88   0
  -5  14  -5    5.73    4.17   0
   6 -14   5    3.75    4.43   0
  -6  14  -5   12.92    6.21   0
   6  14   5    6.97    5.44   0
  -7  14  -5    0.90    7.11   0
   7  14   5    0.15    7.78   0
   7 -14   5   -0.12    5.04   0
  -8  15   5    2.15    5.80   0
  -7  15   5    3.76    5.19   0
  -6  15   5   11.27    4.38   0
  -5  15   5    4.32    4.23   0
   4  15  -5   50.20    8.66   0
   4  15  -5   53.47    7.78   0
  -4  15   5   44.35    4.55   0
   3  15  -5   23.96    5.75   0
  -3  15   5   32.66    5.43   0
   2  15  -5   86.06    6.40   0
  -2  15   5   84.72    4.74   0
   1  15  -5   37.77    4.19   0
  -1 -15   5   41.87    5.44   0
  -1  15   5   42.89    3.84   0
   0  15   5  105.71    4.89   0
   0  15  -5   87.68    4.74   0
   0 -15   5   99.84    6.05   0
   1 -15   5   36.04    4.13   0
   1  15   5   33.03    5.56   0
  -1  15  -5   34.24    5.52   0
   2 -15   5   94.86    4.84   0
   2  15   5  109.09    5.23   0
  -2  15  -5   95.62    6.15   0
   3 -15   5   13.23    3.82   0
   3  15   5   23.54    6.06   0
  -3  15  -5   17.28    3.80   0
  -4  15  -5   36.26    4.40   0
   4 -15   5   36.03    4.41   0
   4  15   5   56.23    6.29   0
   5 -15   5    1.07    4.32   0
  -5  15  -5    2.39    4.07   0
   5  15   5    5.38    4.80   0
  -6  15  -5    7.11    4.89   0
   6 -15   5   10.93    4.35   0
   6  15   5    3.06    7.36   0
  -7  15  -5    2.11    7.28   0
   7  15   5   -1.00    5.88   0
   7 -15   5    1.48    5.27   0
  -7  16   5    1.71    5.14   0
  -6  16   5    5.15    4.67   0
  -5  16   5   -0.19    5.93   0
   4  16  -5    3.38    7.54   0
   4  16  -5    5.26    6.42   0
  -4  16   5    6.56    3.99   0
   3  16  -5    2.19    5.44   0
  -3  16   5   -0.88    3.89   0
  -2  16   5    3.13    3.68   0
   2  16  -5    1.62    5.03   0
  -1  16   5    2.22    3.77   0
   1  16  -5    4.11    3.58   0
  -1 -16   5    4.23    5.03   0
   0 -16   5   10.48    5.20   0
   0  16  -5    8.33    5.19   0
   1 -16   5    2.36    5.41   0
   1  16   5    2.35    4.04   0
  -1  16  -5    2.12    3.84   0
   2  16   5   36.29    4.42   0
  -2  16  -5   33.86    4.40   0
   2 -16   5   34.24    5.47   0
   3  16   5   -0.56    3.89   0
   3 -16   5    3.85    5.21   0
  -3  16  -5    0.87    3.84   0
   4 -16   5   16.06    5.74   0
  -4  16  -5   22.36    4.35   0
   4  16   5   21.91    4.49   0
   5 -16   5   -3.86    5.79   0
   5  16   5    8.91    6.91   0
  -5  16  -5    1.03    5.93   0
  -6  16  -5    2.38    4.86   0
   6 -16   5    4.24    4.82   0
   6  16   5    9.44    7.82   0
  -7  17   5    3.66    5.16   0
  -6  17   5    1.13    6.40   0
  -5  17   5    2.28    4.44   0
   4  17  -5    9.49    6.88   0
  -4  17   5   13.86    3.99   0
   4  17  -5    7.55    6.63   0
  -3  17   5    9.92    3.68   0
   3  17  -5    9.68    5.60   0
   2  17  -5   18.49    4.44   0
  -2  17   5   18.99    5.39   0
   1  17  -5   15.36    5.40   0
  -1  17   5   12.30    3.85   0
  -1 -17   5   13.66    3.93   0
   0  17  -5   70.25    4.68   0
   0 -17   5   77.23    4.51   0
   0  17   5   73.25    4.73   0
   1  17   5   29.00    5.67   0
  -1  17  -5   21.86    5.76   0
   1 -17   5   29.27    5.64   0
  -2  17  -5   82.79    4.94   0
   2 -17   5   84.26    5.04   0
   2  17   5   94.89    6.21   0
   3  17   5   20.53    6.09   0
   3 -17   5   14.65    4.43   0
  -3  17  -5   19.62    4.46   0
   4 -17   5   27.86    4.52   0
   4  17   5   42.94    4.91   0
  -4  17  -5   42.36    5.89   0
  -5  17  -5    3.58    4.53   0
   5 -17   5   -2.10    6.19   0
   5  17   5    9.38    6.97   0
   6 -17   5   11.14    7.23   0
   6  17   5   13.85    5.85   0
  -6  17  -5   17.15    6.98   0
  -7  18   5    4.97    5.46   0
  -6  18   5   -0.02    4.86   0
  -5  18   5    1.42    3.98   0
   4  18  -5    7.38    6.14   0
  -4  18   5    4.99    3.86   0
   4  18  -5    7.79    6.58   0
  -3  18   5    4.35    4.00   0
   3  18  -5    0.92    5.89   0
  -2  18   5    9.25    3.80   0
   2  18  -5   14.23    5.91   0
  -1  18   5    7.41    3.92   0
   1  18  -5    0.90    5.70   0
   0  18   5    9.20    5.60   0
   0 -18   5    8.98    3.57   0
   0  18  -5   10.41    4.33   0
   1 -18   5    8.39    4.22   0
  -1  18  -5   10.44    4.22   0
   1  18   5   16.71    4.32   0
  -2  18  -5   -2.71    4.04   0
   2  18   5    2.64    4.28   0
   2 -18   5    2.35    5.53   0
   3  18   5    8.94    6.27   0
   3 -18   5    1.41    4.52   0
  -3  18  -5    1.18    5.55   0
  -4  18  -5    4.33    4.24   0
   4  18   5    6.56    4.80   0
   4 -18   5    8.32    4.08   0
  -5  18  -5    1.70    6.52   0
   5  18   5    2.00    7.19   0
   5 -18   5    6.34    6.45   0
   6 -18   5   -0.67    7.15   0
  -6  18  -5   -1.86    4.66   0
   6  18   5    4.07    5.84   0
  -6  19   5   11.52    7.07   0
  -5  19   5    3.24    6.22   0
   4  19  -5   17.42    6.44   0
   4  19  -5   17.35    6.90   0
  -4  19   5   12.31    4.13   0
  -3  19   5   11.74    5.82   0
   3  19  -5    7.19    6.25   0
   2  19  -5   14.94    5.94   0
  -2  19   5   18.31    5.52   0
  -1  19   5   10.67    4.09   0
   1  19  -5   10.12    5.47   0
   0 -19   5    4.62    3.88   0
   0  19   5   11.28    5.74   0
   0  19  -5    3.59    5.47   0
   1  19   5   37.56    4.58   0
   1 -19   5   26.56    4.47   0
  -1  19  -5   29.14    4.25   0
   1  19   5   33.92    6.15   0
   2  19   5    4.15    6.06   0
  -2  19  -5    6.75    4.07   0
   2 -19   5    3.52    4.29   0
   3 -19   5   28.11    6.50   0
   3  19   5   30.80    4.52   0
  -3  19  -5   24.86    4.88   0
  -4  19  -5   10.89    4.61   0
   4  19   5   16.66    6.67   0
   4 -19   5    7.83    4.52   0
   5 -19   5   10.95    6.61   0
  -5  19  -5    5.83    4.56   0
   5  19   5    8.28    7.62   0
   6 -19   5    3.56    7.22   0
  -6  19  -5    7.71    7.27   0
   6  19   5   -0.05    6.34   0
  -6  20   5    3.07    5.12   0
  -5  20   5    2.10    4.83   0
   5  20  -5    1.41   12.57   0
   5  20  -5    2.04   12.55   0
   4  20  -5    5.25    6.48   0
  -4  20   5    1.61    4.34   0
   4  20  -5    3.73    6.95   0
   3  20  -5    1.36    6.65   0
  -3  20   5    5.42    4.13   0
  -2  20   5   -2.31    4.00   0
   2  20  -5   -0.18    5.91   0
   1  20  -5    6.28    5.69   0
  -1  20   5    0.86    5.79   0
   0  20   5    3.93    4.15   0
   0  20  -5    0.26    3.87   0
   0  20   5    0.43    5.63   0
   1  20   5   11.23    4.06   0
  -1  20  -5    4.95    4.14   0
   1 -20   5    6.74    5.99   0
   1  20   5    9.22    4.50   0
   2  20   5    3.03    4.16   0
   2  20   5    8.29    6.15   0
  -2  20  -5   -0.59    4.41   0
   2 -20   5    0.22    4.30   0
   3  20   5   -1.26    6.46   0
   3 -20   5    1.78    5.79   0
  -3  20  -5    2.16    4.05   0
   4 -20   5    1.60    4.57   0
  -4  20  -5    2.60    4.31   0
   4  20   5    3.34    6.89   0
   5 -20   5   -5.85    6.58   0
   5  20   5    3.33    7.08   0
  -5  20  -5   -0.42    4.90   0
  -6  21   5    1.21    7.64   0
   5  21  -5    3.18   10.95   0
  -5  21   5    5.44    4.83   0
   5  21  -5    2.34   13.15   0
   4  21  -5    8.98    7.21   0
   4  21  -5    7.61    6.84   0
  -4  21   5    5.65    4.54   0
  -3  21   5    9.68    4.15   0
   3  21  -5    8.22    6.35   0
  -2  21   5    6.74    5.93   0
   2  21  -5   10.50    6.16   0
   1  21  -5   17.39    6.65   0
  -1  21   5   17.39    4.41   0
   0  21   5   19.64    4.63   0
   0  21   5   19.65    6.42   0
   0  21  -5   19.44    4.45   0
   1  21   5    8.96    4.18   0
   1 -21   5    8.69    4.13   0
  -1  21  -5    9.41    4.34   0
   1  21   5   13.33    4.17   0
   2 -21   5    3.72    4.57   0
  -2  21  -5   11.81    4.40   0
   2  21   5   14.44    6.80   0
   2  21   5   17.76    6.80   0
   3  21   5    8.04    6.77   0
  -3  21  -5    6.77    4.39   0
   3  21   5    5.48    6.54   0
   3 -21   5   10.13    4.68   0
  -4  21  -5    5.78    4.69   0
   4  21   5    3.77    7.13   0
   4 -21   5   -0.60    4.35   0
  -5  21  -5    2.29    4.88   0
   5  21   5    3.34    5.60   0
   5 -21   5   -3.02    5.19   0
  -5  22   5    1.25    5.06   0
   5  22  -5    2.17   11.02   0
   5  22  -5    0.96   12.86   0
   4  22  -5    4.12    6.81   0
  -4  22   5    5.01    4.84   0
   4  22  -5   -0.88    7.32   0
   3  22  -5   -3.07    6.75   0
  -3  22   5   -0.80    6.44   0
  -2  22   5    1.43    4.20   0
   2  22  -5    2.13    4.52   0
  -1  22   5    5.16    4.05   0
   1  22  -5   -1.08    4.01   0
   0  22   5    1.88    6.29   0
   0  22  -5    1.49    4.39   0
   0  22   5    7.88    6.26   0
   1  22   5    2.92    6.42   0
   1  22   5    1.10    6.60   0
  -1  22  -5   -2.39    6.34   0
   2 -22   5   -0.26    6.56   0
   2  22   5   -0.60    6.95   0
  -2  22  -5    2.64    4.23   0
   2  22   5   -0.38    4.82   0
   3  22   5    4.38    6.56   0
   3  22   5    0.99    4.94   0
   3 -22   5   -3.95    4.78   0
  -3  22  -5    0.97    4.77   0
   4 -22   5    1.96    5.05   0
  -4  22  -5    4.21    5.00   0
   4  22   5   -4.09    5.20   0
   4  22   5    8.48    7.19   0
  -5  23   5   -2.11    5.23   0
   4  23  -5   10.20    8.07   0
   4  23  -5   11.75    7.28   0
  -4  23   5    4.73    4.96   0
   3  23  -5    3.36    5.03   0
  -3  23   5   -2.37    6.50   0
  -2  23   5   12.91    6.59   0
   2  23  -5    6.75    6.48   0
  -1  23   5   -1.07    4.54   0
   1  23  -5    4.25    6.29   0
   0  23   5   11.35    6.28   0
   0  23  -5    3.02    6.59   0
   0  23   5    9.02    4.77   0
   1  23   5    2.23    6.54   0
   1  23   5    2.22    4.32   0
  -1  23  -5   -0.70    6.38   0
   2  23   5    3.02    6.91   0
   2  23   5    5.74    6.86   0
  -2  23  -5   -0.18    5.01   0
   3  23   5    1.85    5.40   0
  -3  23  -5   -0.23    7.24   0
   3  23   5    4.81    5.46   0
   3 -23   5    7.30    5.07   0
   4  23   5    9.36    8.05   0
  -4  23  -5    5.14    5.15   0
   4 -23   5   -4.86    5.22   0
   4  23   5    1.05    5.46   0
   4  24  -5    1.52    9.58   0
  -4  24   5   -0.32    5.07   0
   4  24  -5    0.07    8.23   0
  -3  24   5    1.20    4.85   0
   3  24  -5    1.58    7.40   0
   2  24  -5   -0.36    4.99   0
  -2  24   5   -2.41    4.80   0
  -1  24   5   10.15    6.72   0
   1  24  -5   -1.54    4.76   0
   0  24   5    1.56    6.70   0
   0  24   5   -2.95    5.06   0
   0  24  -5   -1.87    5.09   0
   1  24   5   -0.43    4.83   0
  -1  24  -5   -0.34    4.77   0
   1  24   5   -0.06    6.89   0
   2  24   5    3.65    7.58   0
   2  24   5    3.63    5.42   0
  -2  24  -5   -0.90    7.01   0
   3  24   5   -0.21    5.16   0
   3  24   5    1.98    7.49   0
  -3  24  -5    4.30    7.21   0
   3  25  -5    5.73    7.83   0
  -3  25   5    3.69    5.32   0
   2  25  -5    0.16    7.16   0
  -2  25   5    5.38    7.14   0
  -1  25   5    1.71    5.11   0
   1  25  -5    2.06    7.33   0
   0  25  -5    0.41    7.12   0
   0  25   5    3.27    7.20   0
   0  25   5    2.19    5.12   0
  -1  25  -5    1.29    7.38   0
   1  25   5    7.10    6.86   0
   1  25   5   -0.19    5.42   0
   2  25   5   -1.33    5.46   0
  -2  25  -5    1.99    4.99   0
   2  25   5    1.44    5.29   0
  -2  26   5   -2.83    5.33   0
   1  26  -5    2.66    6.98   0
  -1  26   5    5.84    5.40   0
   0  26   5    3.44    5.44   0
   0  26   5   -1.33    5.00   0
   0  26  -5    6.23    7.59   0
   1  26   5    7.51    7.45   0
   1  26   5    6.74    7.46   0
  -1  26  -5    1.33    5.22   0
  -8   0   6    6.46    9.08   0
  -8   0   6    4.10    9.08   0
  -6   0   6   60.09    7.71   0
  -6   0   6   66.45    8.18   0
  -4   0   6  352.17   10.23   0
  -4   0   6  339.58    9.24   0
  -2   0   6  270.69    8.62   0
   0   0  -6   42.32    5.67   0
   0   0   6   39.19    5.51   0
   2   0   6  153.66    6.18   0
  -2   0  -6  145.57    6.20   0
   4   0   6   87.66    4.49   0
  -4   0  -6   89.66    5.77   0
   6   0   6   17.68    5.77   0
  -6   0  -6   22.85    4.32   0
  -8   0  -6    9.48    7.07   0
   8   0   6    4.97    5.08   0
  -9   1   6    8.57    9.89   0
  -9   1   6    6.95    9.85   0
  -8   1   6    0.39    7.65   0
  -7  -1   6   11.50    9.22   0
  -7   1   6    9.36    7.43   0
  -7  -1   6   11.48    8.95   0
  -6  -1   6    2.31    6.44   0
  -6  -1   6    0.27    6.29   0
  -6   1   6   -1.50    5.42   0
  -5   1   6   25.09    5.89   0
  -5  -1   6   25.36    6.91   0
  -5  -1   6   25.92    6.04   0
  -5   1   6   24.37    5.65   0
  -4  -1   6    0.99    6.35   0
  -4   1   6    0.14    4.95   0
  -4  -1   6    0.18    5.12   0
  -4   1   6   -0.73    3.41   0
  -3  -1   6   19.43    5.69   0
  -3   1   6   22.42    5.55   0
  -2   1   6   14.13    4.03   0
   2   1  -6   14.16    5.52   0
  -2  -1   6   11.58    5.36   0
   1   1  -6   20.59    5.55   0
  -1   1   6   18.78    5.11   0
  -1  -1   6   14.94    4.00   0
   1  -1  -6   17.76    5.16   0
   0  -1  -6    3.61    3.28   0
   0   1   6    1.08    5.02   0
   0   1  -6    2.05    3.38   0
   0  -1   6    4.54    4.81   0
   1  -1   6    2.03    5.16   0
  -1  -1  -6    2.45    3.75   0
   1   1   6    2.38    3.68   0
  -1   1  -6    2.49    5.18   0
   2  -1   6   24.60    3.70   0
  -2  -1  -6   22.34    3.72   0
  -2   1  -6   19.23    3.74   0
   2   1   6   16.39    3.70   0
   3   1   6    0.58    5.20   0
   3  -1   6   -0.76    3.35   0
  -3   1  -6    1.81    5.14   0
  -3  -1  -6   -1.08    3.62   0
   4   1   6   14.54    5.42   0
   4  -1   6    2.87    3.66   0
  -4  -1  -6    7.71    4.03   0
  -4   1  -6    5.49    3.69   0
   5   1   6   16.88    5.79   0
   5  -1   6    7.01    3.75   0
  -5  -1  -6   15.75    3.99   0
  -5   1  -6   10.82    4.18   0
   6  -1   6    5.70    4.25   0
   6   1   6   -1.50    4.06   0
  -6  -1  -6    0.74    3.98   0
  -6   1  -6    1.25    3.88   0
  -7  -1  -6   11.28    6.10   0
  -7   1  -6    9.81    6.30   0
   7   1   6    7.83    6.02   0
   7  -1   6   12.45    4.58   0
   8  -1   6    3.64    5.13   0
  -8  -1  -6    8.48    6.66   0
  -8   1  -6   -2.54    5.24   0
   8   1   6    4.91    7.04   0
  -9   2   6    1.05    8.89   0
  -8   2   6    4.31    6.41   0
  -7   2   6    2.06    5.61   0
  -6  -2   6   16.28    9.84   0
  -6  -2   6   16.56    9.32   0
  -6   2   6   14.83    5.74   0
  -5  -2   6    1.78    6.47   0
  -5   2   6    1.53    5.32   0
  -5  -2   6    2.03    6.41   0
  -4  -2   6   63.67    7.73   0
  -4   2   6   59.36    5.92   0
  -4   2   6   68.75    4.63   0
  -4  -2   6   64.25    7.66   0
  -3   2   6   47.46    4.52   0
  -3  -2   6   54.61    6.61   0
   2   2  -6  365.71   10.12   0
  -2   2   6  378.38    8.98   0
  -2  -2   6  362.37   10.09   0
   1  -2  -6   -0.73    3.35   0
  -1   2   6   -1.64    4.69   0
  -1  -2   6   -0.91    3.79   0
   1   2  -6    1.29    5.50   0
   0  -2   6  224.13    6.26   0
   0   2  -6  231.39    6.52   0
   0  -2  -6  228.56    6.55   0
   0   2   6  215.92    6.45   0
   1  -2   6    9.34    3.74   0
  -1  -2  -6    7.71    3.65   0
   1   2   6    7.47    3.84   0
  -1   2  -6    5.97    5.17   0
  -2  -2  -6   74.51    4.53   0
  -2   2  -6   78.05    4.41   0
   2   2   6   84.30    4.50   0
   2  -2   6   84.22    5.61   0
   3   2   6    5.25    3.47   0
   3  -2   6    8.59    3.52   0
  -3  -2  -6    3.38    3.59   0
  -3   2  -6    4.44    3.42   0
   4   2   6  128.34    6.33   0
   4  -2   6  114.77    6.40   0
  -4  -2  -6  113.10    4.96   0
  -4   2  -6  106.39    6.46   0
  -5   2  -6    4.02    3.86   0
   5   2   6    4.56    5.45   0
  -5  -2  -6    9.89    5.08   0
   5  -2   6   -3.22    3.95   0
  -6  -2  -6   40.95    6.00   0
  -6   2  -6   34.72    4.43   0
   6  -2   6   40.61    6.18   0
   6   2   6   38.09    5.97   0
  -7  -2  -6    2.07    6.27   0
   7   2   6    2.26    6.43   0
  -7   2  -6    3.79    4.44   0
   7  -2   6    2.98    4.40   0
   8  -2   6    6.51    7.15   0
  -8  -2  -6   12.43    7.62   0
  -8   2  -6   -1.11    4.87   0
   8   2   6   13.99    7.53   0
  -9   3   6    4.36    7.62   0
  -8   3   6    4.40    6.60   0
  -7   3   6   17.18    6.17   0
  -6   3   6   -1.25    5.34   0
  -5   3   6   22.27    5.29   0
  -4   3   6    1.42    3.36   0
  -4  -3   6    0.04    7.19   0
  -4  -3   6   -0.66    6.27   0
  -3  -3   6   14.80    6.71   0
  -3   3   6   16.80    5.17   0
  -2   3   6   72.68    5.97   0
   2   3  -6   72.11    6.61   0
  -2  -3   6   68.95    5.40   0
  -1  -3   6   55.38    4.73   0
  -1   3   6   56.63    5.64   0
   1   3  -6   55.82    4.83   0
   0  -3   6  352.20    8.36   0
   0  -3  -6  366.88    7.72   0
   0   3   6  370.76    7.59   0
   0   3  -6  370.47    8.46   0
   1  -3   6    2.29    3.32   0
  -1  -3  -6    5.63    3.64   0
   1   3   6   -1.51    5.28   0
  -1   3  -6    0.50    3.58   0
   2  -3   6   53.62    4.13   0
  -2  -3  -6   52.27    4.02   0
   2   3   6   62.85    5.58   0
  -2   3  -6   44.80    3.89   0
  -3  -3  -6    1.61    5.27   0
   3  -3   6   10.83    4.82   0
  -3   3  -6    8.73    4.73   0
   3   3   6    1.11    3.70   0
   4   3   6    4.33    4.01   0
  -4  -3  -6    5.94    3.66   0
   4  -3   6    1.03    5.07   0
  -4   3  -6    2.37    3.94   0
  -5  -3  -6    1.97    3.68   0
   5  -3   6   -0.82    5.58   0
   5   3   6   -2.21    3.63   0
  -5   3  -6    2.12    3.91   0
   6   3   6    1.30    5.78   0
  -6  -3  -6   -3.47    3.99   0
  -6   3  -6   -0.38    4.31   0
   6  -3   6    6.62    5.86   0
   7   3   6    8.60    6.25   0
  -7   3  -6    4.00    5.02   0
  -7  -3  -6   -0.33    4.44   0
   7  -3   6    6.86    4.68   0
   8  -3   6   -1.40    6.93   0
  -8  -3  -6   -0.93    5.20   0
  -8   3  -6    3.07    7.03   0
   8   3   6    2.72    4.88   0
  -9   4   6    0.88    7.33   0
  -8   4   6    4.94    4.42   0
  -7   4   6    2.12    3.91   0
  -6   4   6   18.56    5.71   0
  -5   4   6    3.55    5.25   0
  -4   4   6    2.80    4.61   0
  -3  -4   6    1.10    5.13   0
  -3   4   6    0.11    3.46   0
  -2  -4   6   32.10    5.76   0
  -2   4   6   34.46    5.26   0
   2   4  -6   37.98    4.51   0
  -1  -4   6   71.80    5.01   0
  -1   4   6   77.92    4.90   0
   1   4  -6   81.72    6.31   0
   0  -4   6  102.94    5.14   0
   0  -4  -6  106.03    5.33   0
   0   4   6  112.80    5.47   0
   0   4  -6  101.68    6.12   0
  -1  -4  -6    6.00    3.54   0
   1  -4   6   10.94    4.95   0
   1   4   6   10.24    5.07   0
  -1   4  -6    7.97    5.14   0
   2  -4   6  186.06    5.29   0
  -2  -4  -6  191.51    6.96   0
   2   4   6  187.52    7.06   0
  -2   4  -6  181.04    5.45   0
  -3  -4  -6   -2.18    3.50   0
   3  -4   6    1.40    4.84   0
   3   4   6    2.61    4.95   0
  -3   4  -6    0.36    3.46   0
   4   4   6   47.05    4.50   0
  -4  -4  -6   39.75    5.70   0
   4  -4   6   44.61    4.34   0
  -4   4  -6   38.56    4.18   0
   5   4   6    3.67    3.90   0
  -5  -4  -6    1.00    3.87   0
   5  -4   6    1.52    3.90   0
  -5   4  -6   -0.90    3.76   0
   6   4   6   21.36    4.23   0
  -6  -4  -6   16.74    4.10   0
  -6   4  -6   18.61    5.81   0
   6  -4   6   24.84    4.31   0
   7  -4   6    2.12    4.42   0
   7   4   6    0.35    6.26   0
  -7  -4  -6   -1.64    6.21   0
  -7   4  -6   -0.08    4.56   0
   8  -4   6    2.85    5.15   0
  -8   4  -6    5.88    7.27   0
  -8  -4  -6    2.96    5.01   0
   8   4   6    5.23    7.33   0
  -9   5   6    5.69    7.37   0
  -8   5   6    1.39    6.73   0
  -7   5   6   22.23    6.47   0
  -6   5   6    4.20    5.45   0
  -5   5   6   28.08    3.83   0
  -4   5   6   37.33    3.89   0
   3   5  -6    1.31    6.44   0
  -3  -5   6   -0.27    5.86   0
  -2   5   6  259.65    6.77   0
  -2  -5   6  244.97    8.97   0
   2   5  -6  257.90    9.23   0
  -1  -5   6   13.71    3.74   0
  -1   5   6   17.54    5.30   0
   1   5  -6    9.91    5.27   0
   0  -5   6   78.77    4.89   0
   0   5   6   77.83    4.78   0
   0  -5  -6   80.45    4.79   0
   0   5  -6   83.30    5.99   0
  -1  -5  -6   56.42    4.23   0
   1  -5   6   52.69    5.23   0
   1   5   6   58.30    5.51   0
  -1   5  -6   60.17    5.40   0
  -2  -5  -6   14.34    4.00   0
   2  -5   6    6.76    4.70   0
   2   5   6   15.19    4.06   0
  -2   5  -6   20.01    4.77   0
  -3  -5  -6   -5.08    4.97   0
   3  -5   6   -3.03    3.58   0
   3   5   6    0.47    3.55   0
  -3   5  -6   -0.67    3.44   0
  -4  -5  -6   16.41    5.56   0
   4  -5   6    9.58    3.33   0
  -4   5  -6   20.89    5.33   0
   4   5   6   14.69    4.04   0
   5   5   6    7.67    5.55   0
   5  -5   6    4.38    3.97   0
  -5  -5  -6    5.21    4.10   0
  -5   5  -6    5.49    5.56   0
   6   5   6    1.37    5.85   0
  -6  -5  -6    5.69    5.67   0
  -6   5  -6    4.64    3.99   0
   6  -5   6   10.98    5.93   0
   7  -5   6   -0.90    4.22   0
  -7  -5  -6    8.70    4.58   0
   7   5   6   12.59    6.59   0
  -7   5  -6   -0.96    6.08   0
  -8  -5  -6   -1.67    6.63   0
   8  -5   6   -2.53    7.50   0
   8   5   6    2.54    7.52   0
  -8   5  -6    3.58    5.27   0
  -9   6   6    0.99    5.46   0
  -8   6   6    5.17    6.81   0
  -7   6   6   -1.45    5.73   0
  -6   6   6   16.96    5.76   0
  -5   6   6   24.70    5.26   0
  -4   6   6   58.36    5.41   0
  -3  -6   6   16.19    5.54   0
   3   6  -6   17.80    5.96   0
  -2   6   6  143.68    6.46   0
  -2  -6   6  126.83    7.60   0
   2   6  -6  148.83    7.89   0
  -1   6   6    5.48    4.89   0
  -1  -6   6    1.12    3.55   0
   1   6  -6   -0.25    3.63   0
   0   6   6  161.56    6.77   0
   0  -6   6  160.03    5.77   0
   0   6  -6  159.22    6.68   0
  -1   6  -6   13.19    3.54   0
  -1  -6  -6   14.24    5.37   0
   1   6   6   12.83    3.65   0
   1  -6   6   12.29    3.41   0
  -2   6  -6  195.44    6.59   0
  -2  -6  -6  182.82    5.71   0
   2  -6   6  185.94    6.23   0
   2   6   6  184.05    6.79   0
  -3   6  -6    5.50    3.47   0
  -3  -6  -6    3.15    3.57   0
   3  -6   6    3.43    4.77   0
   3   6   6    7.52    3.56   0
  -4  -6  -6   79.57    4.75   0
   4  -6   6   94.91    4.64   0
   4   6   6   94.20    4.73   0
  -4   6  -6   98.48    4.64   0
   5   6   6    4.73    4.25   0
  -5  -6  -6    3.63    3.87   0
   5  -6   6    8.48    5.40   0
  -5   6  -6   -3.65    3.84   0
   6  -6   6   15.33    5.95   0
   6   6   6   10.43    6.05   0
  -6   6  -6    2.56    4.44   0
  -6  -6  -6    9.63    5.93   0
   7  -6   6   -2.03    4.48   0
  -7  -6  -6    6.61    6.58   0
  -7   6  -6   -1.86    6.40   0
   7   6   6    3.24    6.40   0
  -8  -6  -6    2.92    5.17   0
   8  -6   6    1.59    7.23   0
   8   6   6   -0.59    5.01   0
  -8   6  -6   -2.82    5.29   0
  -9   7   6    4.90    7.53   0
  -8   7   6    0.38    4.81   0
  -7   7   6    3.09    4.05   0
  -6   7   6    3.93    5.51   0
  -5   7   6    5.11    4.89   0
  -4   7   6    3.50    3.48   0
   3   7  -6   89.11    8.79   0
  -3  -7   6   75.14    7.97   0
   2   7  -6   47.62    6.17   0
  -2  -7   6   46.71    6.14   0
  -1  -7   6   27.69    3.97   0
  -1   7   6   25.49    3.83   0
   1   7  -6   26.52    4.09   0
   0   7  -6    0.84    4.91   0
   0   7   6    4.65    4.89   0
   0  -7   6    1.39    4.68   0
  -1   7  -6   65.82    5.89   0
   1   7   6   59.99    4.47   0
   1  -7   6   49.77    4.37   0
  -2   7  -6   89.23    5.26   0
  -2  -7  -6   96.24    5.12   0
   2   7   6   83.56    5.82   0
   2  -7   6   95.64    5.80   0
  -3   7  -6   56.29    5.32   0
   3  -7   6   52.25    4.07   0
   3   7   6   53.96    4.41   0
  -3  -7  -6   54.22    5.67   0
  -4   7  -6   15.92    5.03   0
  -4  -7  -6   20.10    3.97   0
   4  -7   6   12.83    3.70   0
   4   7   6   12.81    5.43   0
   5   7   6   28.49    5.68   0
  -5  -7  -6   23.48    4.02   0
  -5   7  -6   22.77    4.24   0
   5  -7   6   21.94    4.06   0
   6  -7   6    2.27    4.09   0
   6   7   6    0.39    4.17   0
  -6  -7  -6    4.58    4.57   0
  -6   7  -6    1.53    4.03   0
   7  -7   6   12.14    5.05   0
   7   7   6    7.94    5.11   0
  -7   7  -6   15.27    6.96   0
  -7  -7  -6   12.63    6.77   0
   8  -7   6    1.49    5.14   0
  -8  -7  -6   12.76    7.69   0
   8   7   6   -3.64    7.36   0
  -8   7  -6    5.72    5.13   0
  -9   8   6    2.95    5.25   0
  -8   8   6    7.90    7.41   0
  -7   8   6    9.16    5.64   0
  -6   8   6   23.21    5.51   0
  -5   8   6    8.02    4.92   0
  -4   8   6   61.05    4.48   0
  -3  -8   6   33.45    6.08   0
   3   8  -6   32.68    7.41   0
  -2  -8   6  173.27    6.86   0
   2   8  -6  187.31    8.09   0
   1   8  -6   63.23    5.69   0
  -1   8   6   70.36    4.24   0
  -1  -8   6   60.39    5.59   0
   0   8  -6  261.53    6.76   0
   0   8   6  272.85    6.22   0
   0  -8   6  251.83    6.66   0
  -1   8  -6   39.65    5.29   0
   1   8   6   36.79    4.09   0
   1  -8   6   38.85    5.55   0
  -2   8  -6  303.34    6.44   0
   2   8   6  334.87    6.80   0
  -2  -8  -6  318.42    7.63   0
   2  -8   6  297.19    7.12   0
  -3   8  -6   24.10    5.09   0
   3   8   6   21.73    5.62   0
   3  -8   6   26.39    3.55   0
  -3  -8  -6   25.45    5.75   0
  -4   8  -6  132.21    5.87   0
  -4  -8  -6  149.18    5.46   0
   4   8   6  130.63    5.36   0
   4  -8   6  129.17    5.86   0
   5  -8   6   -1.01    5.52   0
  -5  -8  -6    9.34    4.21   0
  -5   8  -6    6.69    4.04   0
   5   8   6    9.29    3.91   0
   6   8   6   15.90    4.46   0
   6  -8   6   18.94    4.55   0
  -6  -8  -6   21.55    4.30   0
  -6   8  -6   19.92    4.44   0
  -7  -8  -6   -0.10    4.94   0
   7  -8   6    1.36    4.92   0
   7   8   6    3.98    4.82   0
  -7   8  -6    3.36    6.49   0
   8   8   6    3.64    5.66   0
   8  -8   6    2.12    5.29   0
  -8  -8  -6    1.08    7.84   0
  -8   8  -6    0.60    7.44   0
  -9   9   6    5.42    7.79   0
  -8   9   6    2.92    4.85   0
  -7   9   6   10.09    5.96   0
  -6   9   6    2.77    3.95   0
  -5   9   6   17.21    5.36   0
  -4   9   6    3.82    3.85   0
  -3   9   6    3.20    3.53   0
   3   9  -6    1.54    6.45   0
  -3  -9   6    0.46    5.17   0
  -2  -9   6    5.98    4.89   0
   2   9  -6    5.15    3.53   0
   1   9  -6   -1.29    3.28   0
  -1  -9   6    1.49    3.20   0
  -1   9   6   -0.46    3.35   0
   0  -9   6    9.49    5.06   0
   0   9  -6   11.24    3.62   0
   0   9   6    7.05    3.84   0
  -1   9  -6   56.96    4.53   0
   1   9   6   52.86    4.39   0
   1  -9   6   61.75    5.75   0
  -2   9  -6    2.78    3.30   0
   2   9   6    4.54    3.77   0
   2  -9   6    3.08    3.52   0
   3  -9   6    5.97    4.93   0
  -3   9  -6    1.98    3.44   0
   3   9   6    4.59    3.59   0
  -3  -9  -6   -0.21    5.09   0
  -4   9  -6    2.43    5.11   0
   4  -9   6    4.77    5.37   0
  -4  -9  -6    6.29    3.78   0
   4   9   6    4.56    5.46   0
  -5   9  -6   34.06    4.20   0
   5  -9   6   26.07    4.34   0
  -5  -9  -6   25.64    4.35   0
   5   9   6   29.88    4.32   0
   6   9   6    3.44    4.74   0
   6  -9   6    4.46    4.28   0
  -6  -9  -6    4.77    4.78   0
  -6   9  -6    0.08    6.21   0
  -7  -9  -6    1.17    5.00   0
   7   9   6    8.49    6.99   0
   7  -9   6    3.47    4.70   0
  -7   9  -6    6.57    4.70   0
   8   9   6    4.66    8.16   0
   8  -9   6    7.28    7.39   0
  -8  -9  -6    2.11    5.60   0
  -8   9  -6    3.79    5.09   0
  -8  10   6    5.46    4.93   0
  -7  10   6   -0.45    4.22   0
  -6  10   6   15.80    4.12   0
  -5  10   6    2.97    3.86   0
  -4  10   6   18.16    3.91   0
  -3 -10   6    0.60    6.60   0
   3  10  -6   -0.33    5.39   0
  -3  10   6   -2.26    5.21   0
   2  10  -6   95.31    6.42   0
  -2 -10   6   98.11    6.43   0
   1  10  -6    1.32    4.65   0
  -1  10   6    4.85    5.19   0
  -1 -10   6    1.88    3.35   0
   0 -10   6  189.31    5.83   0
   0  10  -6  184.10    6.82   0
   0  10   6  212.41    5.71   0
   1 -10   6   28.04    5.23   0
  -1  10  -6   27.25    4.01   0
   1  10   6   33.91    4.34   0
   2 -10   6  157.24    6.03   0
  -2  10  -6  163.50    4.99   0
   2  10   6  185.00    5.60   0
   3 -10   6   54.13    5.54   0
  -3  10  -6   67.83    5.58   0
   3  10   6   62.87    6.05   0
  -4  10  -6   77.47    4.51   0
   4 -10   6   82.02    4.40   0
   4  10   6   88.26    5.12   0
  -5  10  -6   21.48    5.70   0
  -5 -10  -6   26.05    4.43   0
   5 -10   6   18.83    5.71   0
   5  10   6   19.61    6.19   0
  -6  10  -6   13.75    4.77   0
   6  10   6    9.81    4.52   0
   6 -10   6   14.02    6.07   0
  -6 -10  -6   13.51    6.23   0
   7 -10   6    3.66    6.66   0
  -7  10  -6    6.77    7.02   0
   7  10   6    1.31    7.22   0
  -8  11   6    0.38    5.10   0
  -7  11   6    3.34    6.17   0
  -6  11   6    4.81    4.12   0
  -5  11   6    0.36    5.64   0
  -4  11   6   19.54    5.46   0
   3  11  -6   11.24    5.48   0
  -3  11   6    6.63    3.16   0
  -3 -11   6   12.14    5.59   0
   2  11  -6   41.71    5.63   0
  -2 -11   6   36.43    5.47   0
  -1  11   6   36.11    5.21   0
  -1 -11   6   26.71    3.89   0
   1  11  -6   27.26    3.83   0
   0  11  -6  104.26    4.93   0
   0  11   6  103.45    4.73   0
   0 -11   6  100.99    6.10   0
   1 -11   6   22.80    3.69   0
   1  11   6   23.09    4.00   0
  -1  11  -6   18.60    3.93   0
  -2  11  -6   52.55    4.14   0
   2  11   6   54.49    4.33   0
   2 -11   6   49.73    4.14   0
  -3  11  -6   34.97    4.03   0
   3  11   6   33.07    5.73   0
   3 -11   6   28.92    5.56   0
  -4  11  -6    4.11    5.20   0
   4 -11   6    5.42    3.75   0
   4  11   6    2.88    4.00   0
  -5  11  -6    8.17    4.37   0
   5 -11   6    4.85    4.02   0
   5  11   6    3.03    6.01   0
  -6  11  -6    7.86    6.21   0
   6  11   6   11.62    6.28   0
   6 -11   6    1.88    6.26   0
   7  11   6    1.44    5.42   0
   7 -11   6    7.31    7.11   0
  -7  11  -6   -0.40    5.10   0
  -8  12   6    1.99    4.81   0
  -7  12   6    3.85    4.54   0
  -6  12   6   16.80    4.68   0
  -5  12   6   -2.23    4.15   0
  -4  12   6   43.52    6.19   0
  -3  12   6    1.91    5.14   0
   3  12  -6    1.24    5.50   0
  -2 -12   6   88.64    6.37   0
   2  12  -6   85.88    6.62   0
   1  12  -6   38.39    5.30   0
  -1 -12   6   47.38    4.28   0
   0  12  -6  178.04    5.84   0
   0 -12   6  176.75    5.61   0
   0  12   6  197.01    6.28   0
  -1  12  -6   50.93    5.83   0
   1 -12   6   58.60    4.43   0
   1  12   6   44.60    5.61   0
  -2  12  -6   91.77    5.87   0
   2  12   6  109.18    6.36   0
   2 -12   6   88.54    4.62   0
   3 -12   6   27.00    3.61   0
  -3  12  -6   23.31    5.16   0
   3  12   6   31.95    6.20   0
  -4  12  -6   23.61    3.87   0
   4 -12   6   32.21    5.33   0
   4  12   6   35.36    4.49   0
  -5  12  -6   11.20    4.40   0
   5 -12   6    5.75    3.80   0
   5  12   6    5.93    6.28   0
   6  12   6   12.53    6.44   0
  -6  12  -6    7.61    4.70   0
   6 -12   6   13.12    6.32   0
   7  12   6    2.33    8.19   0
   7 -12   6    0.81    7.05   0
  -7  12  -6    4.04    4.98   0
  -8  13   6   -0.24    7.32   0
  -7  13   6   10.49    4.33   0
  -6  13   6    2.73    4.44   0
  -5  13   6   10.21    4.35   0
  -4  13   6   -3.45    5.39   0
   4  13  -6    0.70    8.81   0
   3  13  -6    0.22    5.68   0
  -3  13   6    5.58    3.34   0
  -2 -13   6    6.77    5.44   0
   2  13  -6    5.05    3.52   0
  -2  13   6    9.53    3.62   0
  -1 -13   6    2.50    3.61   0
   1  13  -6    2.37    4.86   0
   0  13  -6   -1.78    5.39   0
   0 -13   6   -2.32    3.73   0
   0  13   6   -2.07    4.77   0
  -1  13  -6    5.36    3.67   0
   1 -13   6    4.51    3.71   0
   1  13   6    5.30    5.49   0
   2 -13   6    8.57    3.73   0
   2  13   6    3.83    3.80   0
  -2  13  -6   10.61    5.01   0
   3 -13   6    7.42    3.78   0
   3  13   6   10.50    4.23   0
  -3  13  -6   12.90    5.25   0
  -4  13  -6   -3.46    3.89   0
   4 -13   6    1.47    3.76   0
   4  13   6    0.99    5.91   0
  -5  13  -6    7.57    4.22   0
   5 -13   6    7.66    5.88   0
   5  13   6    5.59    4.20   0
  -6  13  -6    2.31    4.57   0
   6 -13   6    2.33    6.33   0
   6  13   6    2.04    5.01   0
  -7  13  -6   10.13    5.06   0
   7  13   6   -4.09    5.89   0
   7 -13   6   -5.62    7.08   0
  -8  14   6    4.87    7.39   0
  -7  14   6    7.07    6.66   0
  -6  14   6    1.33    4.42   0
  -5  14   6   14.46    4.09   0
  -4  14   6    8.88    5.63   0
   4  14  -6    5.96    8.70   0
   3  14  -6    8.43    5.48   0
  -3  14   6   10.54    5.29   0
  -2  14   6   28.32    3.75   0
   2  14  -6   18.87    4.10   0
  -2 -14   6   28.62    5.72   0
   1  14  -6   12.21    3.75   0
  -1 -14   6   10.99    5.10   0
   0 -14   6   93.27    6.10   0
   0  14   6   99.34    4.61   0
   0  14  -6   97.45    6.07   0
   1  14   6   40.73    5.80   0
  -1  14  -6   36.84    4.12   0
   1 -14   6   25.24    5.47   0
   2  14   6  148.86    6.64   0
   2 -14   6  143.99    5.24   0
  -2  14  -6  135.97    5.19   0
  -3  14  -6   13.39    3.87   0
   3  14   6    6.94    5.69   0
   3 -14   6   10.53    5.18   0
  -4  14  -6   46.45    4.50   0
   4  14   6   39.50    4.51   0
   4 -14   6   52.28    6.09   0
  -5  14  -6    2.90    4.33   0
   5 -14   6    2.84    4.01   0
   5  14   6    5.48    6.34   0
  -6  14  -6    7.23    4.79   0
   6 -14   6   11.51    7.00   0
   6  14   6   10.14    7.23   0
  -7  14  -6    1.21    5.37   0
   7 -14   6    0.59    5.05   0
   7  14   6    7.17    8.29   0
  -7  15   6    3.35    5.05   0
  -6  15   6    5.79    6.64   0
  -5  15   6   18.52    5.90   0
  -4  15   6    8.76    5.65   0
   4  15  -6    5.69    7.59   0
   3  15  -6    3.70    5.37   0
  -3  15   6    2.11    3.61   0
  -2 -15   6    1.58    5.31   0
   2  15  -6    0.61    5.30   0
  -2  15   6   -0.57    5.29   0
   1  15  -6    5.04    3.66   0
  -1 -15   6    3.94    3.59   0
   0 -15   6   12.44    5.23   0
   0  15  -6   19.76    5.32   0
   0  15   6   19.02    5.76   0
   1 -15   6    9.97    5.60   0
   1  15   6    4.95    5.69   0
  -1  15  -6   -4.59    4.06   0
   2  15   6    1.50    5.71   0
   2 -15   6    2.28    5.56   0
  -2  15  -6    2.09    5.21   0
   3  15   6   -0.83    4.35   0
  -3  15  -6    2.84    5.05   0
   3 -15   6   -0.87    3.52   0
  -4  15  -6    5.76    4.27   0
   4  15   6    8.67    6.31   0
   4 -15   6    4.81    4.01   0
  -5  15  -6    1.68    4.13   0
   5  15   6    1.97    4.74   0
   5 -15   6    0.20    3.93   0
   6 -15   6   -0.85    6.78   0
  -6  15  -6    3.67    4.67   0
   6  15   6   -2.02    5.12   0
  -7  16   6    1.38    5.14   0
  -6  16   6   -2.20    4.42   0
  -5  16   6    1.35    4.11   0
  -4  16   6   -3.17    6.01   0
   4  16  -6    3.02    7.61   0
   3  16  -6   -0.67    5.41   0
  -3  16   6   -2.73    5.08   0
   2  16  -6   43.05    6.28   0
  -2  16   6   41.91    5.55   0
   1  16  -6    1.98    3.70   0
  -1 -16   6   -0.47    3.79   0
  -1  16   6    1.20    3.66   0
   0  16   6   46.20    4.47   0
   0 -16   6   35.19    5.53   0
   0  16  -6   37.15    5.97   0
   1 -16   6    2.11    3.89   0
  -1  16  -6    2.98    3.78   0
   1  16   6    3.93    4.19   0
   2 -16   6   20.70    5.82   0
  -2  16  -6   16.42    5.70   0
   2  16   6   20.89    6.23   0
   3 -16   6   15.29    4.42   0
   3  16   6    9.71    4.28   0
  -3  16  -6   19.40    4.20   0
   4 -16   6   10.01    4.10   0
   4  16   6   14.47    6.72   0
  -4  16  -6   17.62    4.31   0
   5 -16   6    6.68    4.51   0
   5  16   6    6.47    4.76   0
  -5  16  -6   -0.79    4.39   0
  -6  16  -6    5.17    6.70   0
   6 -16   6    9.10    7.18   0
   6  16   6   -2.22    5.17   0
  -7  17   6    5.38    4.87   0
  -6  17   6    1.99    6.37   0
  -5  17   6   21.11    4.57   0
  -4  17   6    3.91    4.44   0
   4  17  -6    5.61    7.54   0
   3  17  -6   20.24    6.05   0
  -3  17   6   15.13    3.94   0
   2  17  -6   13.69    5.95   0
  -2  17   6    6.63    3.81   0
  -1  17   6   -0.32    3.94   0
  -1 -17   6    2.98    3.86   0
   1  17  -6   -1.33    5.40   0
   0  17   6    3.74    3.93   0
   0  17  -6    3.59    4.04   0
   0 -17   6    0.97    5.54   0
   1  17   6   14.09    5.86   0
  -1  17  -6    5.88    5.85   0
   1 -17   6    6.61    3.97   0
  -2  17  -6    5.33    4.05   0
   2  17   6   -3.88    4.24   0
   2 -17   6    2.04    3.76   0
   3  17   6   -0.35    4.35   0
   3 -17   6    3.52    3.63   0
  -3  17  -6    0.25    3.72   0
   4 -17   6    1.52    3.98   0
   4  17   6   -0.56    4.80   0
  -4  17  -6    7.42    5.82   0
   5 -17   6    3.72    4.32   0
  -5  17  -6    5.39    6.36   0
   5  17   6   -0.65    6.97   0
  -6  17  -6    2.52    4.92   0
   6 -17   6   -1.32    6.60   0
   6  17   6    6.38    8.27   0
  -7  18   6    4.77    7.57   0
  -6  18   6   -0.75    5.04   0
  -5  18   6   -1.58    4.57   0
   4  18  -6   14.48    6.52   0
  -4  18   6   12.21    4.32   0
   3  18  -6    4.82    4.16   0
  -3  18   6    8.54    3.73   0
  -2  18   6   18.86    4.09   0
   2  18  -6   21.96    5.91   0
   1  18  -6   13.52    4.05   0
  -1 -18   6   17.95    5.78   0
  -1  18   6   16.36    3.81   0
   0 -18   6   27.16    4.04   0
   0  18   6   32.42    5.80   0
   0  18  -6   28.44    5.80   0
   1 -18   6   16.29    5.81   0
  -1  18  -6    5.97    4.32   0
   1  18   6   11.01    4.48   0
   2  18   6   40.52    5.97   0
   2 -18   6   21.33    5.79   0
  -2  18  -6   21.15    5.69   0
   3 -18   6   10.40    6.53   0
   3  18   6    4.66    6.33   0
  -3  18  -6    1.49    4.18   0
  -4  18  -6   13.18    4.47   0
   4  18   6   12.78    6.83   0
   4 -18   6   13.20    6.31   0
  -5  18  -6    3.86    4.65   0
   5  18   6    4.37    7.41   0
   5 -18   6    7.55    4.84   0
  -6  18  -6    4.70    7.19   0
   6 -18   6    8.87    7.24   0
   6  18   6   -1.40    8.53   0
  -6  19   6    0.44    7.25   0
  -5  19   6   -1.59    6.69   0
   4  19  -6    4.57    8.26   0
  -4  19   6    2.49    3.89   0
   3  19  -6    1.17    6.71   0
  -3  19   6   11.69    5.42   0
   2  19  -6    5.62    6.15   0
  -2  19   6    5.25    5.55   0
   1  19  -6   -0.51    5.49   0
  -1 -19   6    0.35    3.86   0
  -1  19   6   -0.90    5.41   0
   0  19   6    1.68    5.71   0
   0  19  -6    1.87    4.00   0
   0  19   6   -3.97    6.16   0
   0 -19   6    9.77    5.82   0
   1 -19   6    0.66    4.02   0
   1  19   6    6.85    4.14   0
  -1  19  -6    1.58    4.13   0
  -2  19  -6    4.58    5.83   0
   2  19   6    1.01    4.44   0
   2 -19   6    2.96    4.36   0
   3  19   6    5.10    4.62   0
  -3  19  -6    3.30    5.78   0
   3 -19   6    6.15    4.16   0
  -4  19  -6    3.45    4.74   0
   4  19   6    9.10    7.70   0
   4 -19   6   -2.44    6.21   0
  -5  19  -6    2.06    4.82   0
   5 -19   6    5.03    4.81   0
   5  19   6   -1.03    5.23   0
  -6  20   6   -0.91    5.06   0
  -5  20   6    5.98    7.09   0
   4  20  -6    6.68    6.93   0
  -4  20   6    2.76    4.55   0
  -3  20   6    9.75    4.33   0
   3  20  -6    3.90    6.77   0
   2  20  -6   11.62    4.86   0
  -2  20   6   14.34    4.46   0
   1  20  -6    5.86    6.30   0
  -1  20   6    8.27    6.05   0
   0  20  -6   20.24    4.58   0
   0  20   6   14.03    6.31   0
   0 -20   6   14.38    4.45   0
   0  20   6   18.67    6.30   0
   1  20   6    8.05    4.54   0
   1  20   6   14.99    4.66   0
  -1  20  -6   10.50    4.37   0
   1 -20   6    4.33    5.88   0
  -2  20  -6    1.34    4.43   0
   2 -20   6    7.03    6.32   0
   2  20   6   13.90    6.43   0
  -3  20  -6    6.09    4.32   0
   3  20   6    6.50    7.22   0
   3 -20   6    9.43    4.61   0
   4  20   6    7.50    4.86   0
  -4  20  -6   12.78    6.48   0
   4 -20   6    4.44    4.64   0
  -5  20  -6    3.96    7.06   0
   5  20   6    5.73    8.14   0
   5 -20   6    6.23    4.93   0
  -5  21   6    7.00    6.96   0
   4  21  -6    2.05    7.00   0
  -4  21   6   -0.79    4.26   0
  -3  21   6    5.73    4.31   0
   3  21  -6   -1.30    6.49   0
   2  21  -6    3.47    4.84   0
  -2  21   6    9.51    5.86   0
  -1  21   6    3.78    5.92   0
   1  21  -6    0.95    6.01   0
   0  21   6    0.33    4.17   0
   0  21  -6    3.17    4.37   0
   0 -21   6    2.04    6.15   0
   0  21   6    0.06    6.72   0
   1  21   6   -7.15    6.34   0
   1 -21   6    3.19    4.43   0
   1  21   6    2.74    4.79   0
  -1  21  -6   -0.31    4.43   0
   2  21   6   -1.27    4.51   0
   2  21   6    0.59    6.39   0
   2 -21   6    5.47    6.34   0
  -2  21  -6   -0.80    4.64   0
   3 -21   6   -9.03    6.76   0
   3  21   6   -1.11    5.28   0
  -3  21  -6   -4.60    4.74   0
   4 -21   6    9.99    4.91   0
   4  21   6   -2.81    7.40   0
  -4  21  -6    6.66    6.93   0
  -5  22   6    7.32    7.55   0
   4  22  -6    8.15    7.36   0
   4  22  -6   15.22    8.00   0
  -4  22   6    8.87    6.94   0
  -3  22   6    6.83    6.49   0
   3  22  -6    0.38    7.24   0
   2  22  -6   10.10    4.73   0
  -2  22   6   12.15    4.53   0
   1  22  -6   10.49    6.59   0
  -1  22   6   10.33    4.69   0
   0  22   6   10.16    4.57   0
   0  22   6    7.11    6.57   0
   0  22  -6    6.41    4.78   0
   1 -22   6    6.72    4.86   0
   1  22   6    7.19    6.89   0
  -1  22  -6    5.84    5.07   0
   1  22   6   12.78    5.00   0
   2 -22   6    3.76    4.81   0
   2  22   6    0.86    6.71   0
  -2  22  -6    3.86    4.89   0
   2  22   6    3.50    5.04   0
   3  22   6   -3.09    5.22   0
  -3  22  -6    1.71    4.95   0
   3  22   6    5.25    7.16   0
   3 -22   6    9.67    7.09   0
  -4  22  -6    5.42    7.48   0
   4  22   6    0.26    7.85   0
   4 -22   6    3.41    5.04   0
   4  23  -6   -1.28    7.86   0
   4  23  -6    0.68    8.14   0
  -4  23   6    1.10    7.07   0
   3  23  -6   -1.47    6.93   0
  -3  23   6    5.59    4.80   0
  -2  23   6    8.87    4.40   0
   2  23  -6    6.02    6.88   0
  -1  23   6    9.43    4.92   0
   1  23  -6    0.96    6.56   0
  -1  23   6    4.53    4.82   0
   0  23   6   -0.16    6.78   0
   0  23   6    5.79    6.41   0
   0  23  -6    6.80    6.98   0
   1  23   6    1.25    4.36   0
  -1  23  -6    0.48    4.79   0
   1  23   6    2.05    5.09   0
   2  23   6    1.89    6.99   0
   2  23   6    3.73    6.85   0
  -2  23  -6    5.50    6.96   0
   2 -23   6   -0.32    5.01   0
  -3  23  -6   -1.92    5.22   0
   3 -23   6    7.82    7.36   0
   3  23   6    9.00    5.33   0
   3  23   6    3.22    5.19   0
   3  24  -6    6.39    5.97   0
  -3  24   6    3.54    6.83   0
  -2  24   6    8.37    6.97   0
   2  24  -6    7.78    7.40   0
   1  24  -6    1.42    5.03   0
  -1  24   6   -0.78    4.88   0
  -1  24   6    7.88    6.80   0
   0  24   6    6.50    5.22   0
   0  24  -6    2.69    7.12   0
   0  24   6    1.24    7.01   0
   1  24   6    4.67    5.02   0
   1  24   6    5.37    7.10   0
  -1  24  -6    0.61    7.03   0
   2  24   6    4.34    5.23   0
   2  24   6    4.65    5.41   0
  -2  24  -6    5.23    7.12   0
   2  25  -6   -1.37    5.53   0
  -2  25   6   -0.43    5.35   0
  -1  25   6   -0.93    5.25   0
  -1  25   6    8.59    7.18   0
   1  25  -6   -1.56    7.11   0
   0  25   6    4.54    7.33   0
   0  25  -6   -2.10    5.12   0
   0  25   6    0.56    7.17   0
   1  25   6    2.55    5.16   0
  -1  25  -6    2.77    7.36   0
   1  25   6    0.63    5.05   0
  -7   0   7   16.38    8.13   0
  -7   0   7   19.32    8.03   0
  -5   0   7   41.26    6.13   0
  -5   0   7   40.05    6.19   0
  -3   0   7   58.06    5.83   0
   1   0  -7    5.91    3.94   0
  -1   0   7    8.96    3.91   0
  -1   0  -7  136.93    5.21   0
   1   0   7  144.96    5.25   0
   3   0   7   62.39    5.90   0
  -3   0  -7   61.74    5.36   0
   5   0   7   29.94    4.54   0
  -5   0  -7   28.55    4.35   0
  -7   0  -7    2.80    6.56   0
   7   0   7    5.69    4.53   0
  -9   1   7    2.18   12.31   0
  -9   1   7   -0.79   12.23   0
  -8   1   7    5.76    7.15   0
  -8   1   7   10.10    8.64   0
  -7  -1   7    3.51    8.81   0
  -7   1   7    2.30    7.32   0
  -7   1   7    3.37    7.40   0
  -7  -1   7    2.25    9.95   0
  -6   1   7   45.40    6.11   0
  -6   1   7   46.82    6.32   0
  -6  -1   7   49.52    7.26   0
  -6  -1   7   46.23    7.79   0
  -5   1   7   -0.58    5.50   0
  -5   1   7    2.09    5.58   0
  -5  -1   7    2.28    5.49   0
  -5  -1   7    1.22    5.46   0
  -4   1   7  113.07    5.71   0
  -4  -1   7  106.19    7.33   0
  -3   1   7   42.03    4.34   0
  -3  -1   7   38.95    5.98   0
   2   1  -7  276.81    8.43   0
  -2   1   7  253.30    7.04   0
  -2  -1   7  262.37    7.39   0
   1   1  -7    1.46    4.86   0
  -1   1   7    0.97    5.18   0
   1  -1  -7   -1.72    3.69   0
  -1  -1   7    1.45    3.64   0
   0  -1  -7  227.85    6.28   0
   0   1  -7  219.02    7.49   0
   0   1   7  213.52    6.17   0
   0  -1   7  225.42    7.17   0
   1  -1   7   36.63    5.22   0
  -1  -1  -7   37.53    5.23   0
  -1   1  -7   33.85    5.22   0
   1   1   7   34.49    3.87   0
   2  -1   7   25.75    4.85   0
  -2  -1  -7   26.37    5.30   0
  -2   1  -7   26.23    4.98   0
   2   1   7   31.12    4.98   0
   3   1   7    9.83    3.84   0
   3  -1   7    5.59    3.39   0
  -3  -1  -7    6.46    3.50   0
  -3   1  -7    2.56    3.45   0
   4  -1   7    8.14    3.78   0
  -4  -1  -7    9.02    5.28   0
  -4   1  -7   13.67    3.99   0
   4   1   7   10.11    3.76   0
   5  -1   7    5.07    5.37   0
  -5  -1  -7    4.51    4.18   0
   5   1   7    5.81    5.77   0
  -5   1  -7    9.54    5.53   0
  -6  -1  -7   11.78    6.03   0
  -6   1  -7   14.28    5.81   0
   6  -1   7   13.22    5.95   0
   6   1   7   14.05    4.43   0
   7   1   7    2.45    5.02   0
  -7  -1  -7   -2.87    6.70   0
  -7   1  -7    3.59    4.62   0
   7  -1   7    6.19    4.83   0
  -8  -1  -7    4.67    5.19   0
  -8   1  -7    3.98    5.36   0
   8   1   7   11.29    7.43   0
   8  -1   7    1.19    5.30   0
  -9   2   7    0.00    9.78   0
  -9   2   7    3.28    7.43   0
  -8   2   7    0.70    6.91   0
  -8   2   7    2.88    6.76   0
  -7   2   7   16.82    6.38   0
  -7   2   7   17.10    6.35   0
  -6   2   7    3.47    5.70   0
  -6  -2   7    3.05    9.90   0
  -6   2   7    0.48    5.42   0
  -6  -2   7    2.63   10.21   0
  -5   2   7   38.83    4.64   0
  -5  -2   7   34.70    7.27   0
  -5  -2   7   37.86    6.38   0
  -5   2   7   40.37    6.22   0
  -4   2   7    3.95    4.67   0
  -4  -2   7    1.08    5.38   0
  -3   2   7   39.60    5.38   0
  -3  -2   7   40.82    4.75   0
  -2   2   7   46.78    5.52   0
   2   2  -7   47.93    6.03   0
  -2  -2   7   42.11    5.98   0
   1   2  -7    8.85    4.84   0
   1  -2  -7    4.14    5.41   0
  -1   2   7    5.30    5.14   0
  -1  -2   7    2.75    5.04   0
   0   2  -7  321.70    8.13   0
   0   2   7  338.31    6.98   0
   0  -2  -7  322.68    7.00   0
   0  -2   7  326.67    7.37   0
   1  -2   7   13.13    3.53   0
  -1  -2  -7   13.78    3.52   0
  -1   2  -7   12.04    3.67   0
   1   2   7    7.51    3.64   0
   2  -2   7  108.51    5.60   0
  -2  -2  -7  114.19    5.79   0
  -2   2  -7  107.48    5.63   0
   2   2   7  122.62    6.13   0
   3   2   7    2.19    3.39   0
  -3  -2  -7    0.63    3.35   0
   3  -2   7    3.50    4.61   0
  -3   2  -7    4.39    4.77   0
   4   2   7    7.75    3.73   0
   4  -2   7   10.20    3.89   0
  -4  -2  -7   10.88    3.78   0
  -4   2  -7    3.10    5.51   0
  -5  -2  -7    0.15    5.59   0
   5   2   7    3.77    3.84   0
  -5   2  -7    3.24    3.93   0
   5  -2   7    2.54    3.94   0
   6  -2   7   -1.48    5.87   0
   6   2   7    2.82    6.01   0
  -6  -2  -7    6.55    6.05   0
  -6   2  -7    5.10    5.73   0
  -7   2  -7    4.88    4.82   0
  -7  -2  -7    6.33    6.67   0
   7   2   7    7.27    4.77   0
   7  -2   7    3.46    4.88   0
   8  -2   7   -1.88    7.11   0
  -8  -2  -7   -0.86    5.23   0
  -8   2  -7    6.61    7.16   0
   8   2   7    1.58    5.39   0
  -9   3   7    3.80    7.47   0
  -9   3   7    1.78    7.46   0
  -8   3   7   11.12    6.97   0
  -8   3   7    5.87    6.68   0
  -7   3   7    0.91    4.28   0
  -6   3   7   12.08    5.87   0
  -5  -3   7    0.21    9.41   0
  -5   3   7    0.50    3.59   0
  -5   3   7    4.31    5.27   0
  -5  -3   7    1.29    8.70   0
  -4   3   7   95.47    6.04   0
  -4   3   7  102.93    6.03   0
  -4  -3   7   97.35    8.78   0
  -3   3   7    1.19    3.50   0
  -3  -3   7    2.76    5.14   0
   2   3  -7  202.84    7.98   0
  -2   3   7  194.87    5.98   0
  -2  -3   7  194.66    7.82   0
  -1  -3   7   23.38    5.32   0
  -1   3   7   19.52    4.01   0
   1   3  -7   24.47    4.01   0
   1  -3  -7   23.68    4.28   0
   0  -3   7   60.21    5.83   0
   0  -3  -7   57.55    5.48   0
   0   3  -7   62.03    4.53   0
   0   3   7   70.84    4.45   0
   1  -3   7    1.06    3.31   0
  -1  -3  -7    1.16    4.92   0
   1   3   7    4.75    3.47   0
  -1   3  -7    2.46    3.52   0
   2  -3   7   46.57    5.08   0
  -2  -3  -7   43.21    4.04   0
  -2   3  -7   34.33    3.97   0
   2   3   7   47.63    4.26   0
  -3  -3  -7   -0.16    3.81   0
   3  -3   7    1.17    3.61   0
  -3   3  -7   -2.79    3.44   0
   3   3   7    2.88    5.05   0
   4   3   7   28.74    4.16   0
   4  -3   7   31.62    4.01   0
  -4  -3  -7   26.97    4.10   0
  -4   3  -7   27.29    5.53   0
  -5  -3  -7    2.61    3.88   0
   5  -3   7   10.03    4.00   0
  -5   3  -7    5.20    3.95   0
   5   3   7    3.94    3.90   0
   6   3   7   10.71    4.66   0
  -6  -3  -7    6.68    6.29   0
  -6   3  -7    6.43    4.43   0
   6  -3   7   11.40    4.22   0
  -7  -3  -7    0.59    6.77   0
   7   3   7    7.81    6.90   0
  -7   3  -7   -5.24    4.68   0
   7  -3   7    1.19    5.10   0
   8  -3   7    0.39    7.46   0
  -8  -3  -7    3.19    5.39   0
  -8   3  -7    2.93    5.07   0
   8   3   7    2.57    7.43   0
  -9   4   7    1.57    7.54   0
  -9   4   7    1.60    7.57   0
  -8   4   7    2.25    6.74   0
  -7   4   7   10.49    4.32   0
  -6   4   7   -2.56    5.82   0
  -5   4   7   23.44    5.59   0
  -4   4   7    2.51    4.75   0
  -4  -4   7    1.24    6.43   0
  -4   4   7    1.47    4.95   0
  -3   4   7    4.39    5.02   0
  -3  -4   7    6.10    5.33   0
   3   4  -7    5.24    5.45   0
  -2  -4   7    7.55    5.14   0
  -2   4   7    5.84    3.71   0
   2   4  -7    6.88    5.40   0
  -1  -4   7    8.37    3.73   0
  -1   4   7    3.50    3.77   0
   1   4  -7    7.90    3.78   0
   0  -4   7    8.55    3.70   0
   0   4   7    0.84    3.53   0
   0  -4  -7    6.88    3.44   0
   0   4  -7    3.05    5.11   0
   1  -4   7   13.04    4.88   0
   1   4   7   14.60    3.62   0
  -1  -4  -7   11.71    3.55   0
  -1   4  -7   15.14    3.65   0
  -2  -4  -7   21.73    3.70   0
   2  -4   7   25.33    4.95   0
   2   4   7   28.89    5.30   0
  -2   4  -7   26.31    5.05   0
  -3  -4  -7   11.00    3.37   0
   3  -4   7   13.03    4.80   0
  -3   4  -7    7.60    3.35   0
   3   4   7    8.98    5.43   0
   4   4   7    2.20    3.88   0
  -4  -4  -7   -1.98    5.40   0
   4  -4   7    1.92    3.63   0
  -4   4  -7    5.70    3.33   0
   5   4   7    6.40    5.52   0
  -5  -4  -7    7.78    6.34   0
   5  -4   7   13.55    5.57   0
  -5   4  -7    6.52    5.66   0
  -6  -4  -7   -0.49    4.47   0
  -6   4  -7    1.21    5.87   0
   6   4   7   -2.79    4.51   0
   6  -4   7    2.60    4.19   0
  -7  -4  -7    4.81    6.32   0
   7   4   7   -0.34    6.13   0
  -7   4  -7    1.68    6.69   0
   7  -4   7    0.54    5.03   0
   8  -4   7   -0.22    5.33   0
  -8  -4  -7    2.79    5.20   0
  -8   4  -7    4.08    5.17   0
   8   4   7    1.93    7.41   0
  -9   5   7    0.52    7.88   0
  -8   5   7    1.57    4.68   0
  -7   5   7    2.78    6.13   0
  -6   5   7   32.38    6.29   0
  -5   5   7    0.97    5.03   0
  -4   5   7  117.14    6.46   0
  -4  -5   7  131.52   12.01   0
   3   5  -7   14.24    5.87   0
  -3   5   7   16.32    5.39   0
  -3  -5   7   11.07    6.49   0
  -2  -5   7  129.00    7.07   0
  -2   5   7  129.12    5.24   0
   2   5  -7  119.98    6.01   0
  -1   5   7    5.40    3.56   0
  -1  -5   7    6.36    3.67   0
   1   5  -7    6.80    3.68   0
   0  -5  -7  178.72    5.46   0
   0  -5   7  164.14    6.80   0
   0   5   7  173.78    6.38   0
   0   5  -7  164.79    5.74   0
   1  -5   7   12.77    3.79   0
  -1  -5  -7    9.26    3.44   0
   1   5   7   12.34    3.53   0
  -1   5  -7   13.32    5.19   0
  -2  -5  -7  187.10    6.75   0
   2  -5   7  190.81    6.46   0
   2   5   7  204.22    5.84   0
  -2   5  -7  199.32    5.39   0
  -3  -5  -7   -1.57    3.67   0
   3  -5   7   -0.77    3.39   0
   3   5   7   -0.52    5.24   0
  -3   5  -7   -0.82    3.46   0
  -4  -5  -7   59.14    5.78   0
   4  -5   7   68.70    4.46   0
  -4   5  -7   55.80    4.33   0
   4   5   7   63.54    5.90   0
   5   5   7   -1.79    4.32   0
  -5  -5  -7    1.79    4.22   0
   5  -5   7    2.97    3.78   0
  -5   5  -7    2.26    4.14   0
  -6  -5  -7    9.57    5.86   0
   6   5   7   14.85    4.36   0
  -6   5  -7   11.35    6.17   0
   6  -5   7   20.25    6.29   0
   7  -5   7    3.97    4.59   0
  -7  -5  -7    3.22    5.14   0
   7   5   7   -5.55    6.08   0
  -7   5  -7    4.65    6.31   0
   8  -5   7    6.24    5.60   0
  -8  -5  -7    8.31    7.68   0
   8   5   7   -2.07    5.21   0
  -8   5  -7    1.97    7.49   0
  -9   6   7    0.40    7.66   0
  -8   6   7    6.10    6.81   0
  -7   6   7   11.80    4.73   0
  -6   6   7   17.41    5.94   0
  -5   6   7   55.14    5.71   0
  -4   6   7    9.46    5.16   0
  -3   6   7   39.96    4.12   0
   3   6  -7   44.06    6.38   0
  -3  -6   7   43.65    6.29   0
  -2  -6   7   11.22    3.68   0
   2   6  -7   11.50    3.88   0
  -2   6   7   11.89    3.84   0
  -1   6   7    2.74    3.73   0
  -1  -6   7    1.44    4.81   0
   1   6  -7    2.25    3.47   0
   0  -6   7    5.28    3.52   0
   0   6   7    5.79    3.55   0
   0   6  -7    6.63    3.77   0
   1  -6   7   20.61    4.00   0
  -1  -6  -7   23.26    5.15   0
   1   6   7   17.58    5.13   0
  -1   6  -7   28.90    4.07   0
  -2  -6  -7   14.51    5.20   0
   2  -6   7    8.22    4.77   0
   2   6   7    8.75    3.65   0
  -2   6  -7    8.26    3.43   0
   3  -6   7    9.09    4.86   0
   3   6   7   18.17    5.33   0
  -3  -6  -7   12.46    3.73   0
  -3   6  -7   16.59    4.92   0
  -4  -6  -7   18.26    3.96   0
   4  -6   7   14.57    3.54   0
  -4   6  -7   11.00    3.92   0
   4   6   7   18.17    4.17   0
   5   6   7    8.21    4.04   0
  -5  -6  -7    9.38    5.21   0
   5  -6   7    2.37    5.58   0
  -5   6  -7    7.63    3.91   0
   6   6   7   -0.11    4.67   0
  -6  -6  -7   -1.29    4.65   0
  -6   6  -7    3.37    4.59   0
   6  -6   7   -2.60    5.94   0
   7  -6   7    4.45    5.09   0
  -7  -6  -7    6.76    6.47   0
  -7   6  -7   10.04    4.92   0
   7   6   7    6.96    6.42   0
  -8  -6  -7    1.97    7.71   0
   8  -6   7    6.94    8.02   0
   8   6   7   12.37    7.77   0
  -8   6  -7   -0.90    5.15   0
  -9   7   7    1.32    7.64   0
  -8   7   7   15.33    7.23   0
  -7   7   7    3.94    6.14   0
  -6   7   7   47.85    4.49   0
  -5   7   7    5.83    5.28   0
  -4   7   7   76.80    6.19   0
  -3  -7   7   33.44    7.35   0
  -3   7   7   37.36    4.06   0
   3   7  -7   35.65    6.46   0
  -2   7   7  191.42    5.65   0
  -2  -7   7  179.85    7.62   0
   2   7  -7  217.06    8.07   0
  -1   7   7   19.92    5.18   0
  -1  -7   7   17.11    5.00   0
   1   7  -7   22.25    5.10   0
   0  -7   7  192.72    5.94   0
   0   7   7  212.00    6.53   0
   0   7  -7  195.59    6.98   0
  -1  -7  -7   13.82    5.13   0
   1   7   7    3.61    5.20   0
   1  -7   7   13.01    3.79   0
  -1   7  -7    9.86    3.53   0
   2   7   7  136.11    5.04   0
  -2  -7  -7  133.36    6.25   0
   2  -7   7  129.58    4.83   0
  -2   7  -7  116.77    5.64   0
  -3  -7  -7   11.28    4.12   0
   3  -7   7   10.23    5.23   0
   3   7   7   11.47    3.88   0
  -3   7  -7    6.46    3.60   0
  -4  -7  -7  106.41    4.99   0
   4  -7   7   91.05    4.48   0
   4   7   7   82.88    4.97   0
  -4   7  -7  100.45    5.86   0
   5   7   7    4.01    5.94   0
  -5  -7  -7    4.35    3.92   0
  -5   7  -7    8.28    5.07   0
   5  -7   7   -2.53    3.83   0
   6  -7   7   34.99    4.77   0
   6   7   7   29.99    6.66   0
  -6  -7  -7   31.76    6.32   0
  -6   7  -7   23.14    6.27   0
   7  -7   7    1.56    4.64   0
   7   7   7    3.22    4.85   0
  -7  -7  -7    3.62    6.74   0
  -7   7  -7   -0.06    6.47   0
  -8  -7  -7   -0.77    5.78   0
  -8   7  -7   -1.81    5.42   0
  -9   8   7    3.23    7.94   0
  -8   8   7    2.36    5.03   0
  -7   8   7    7.69    6.02   0
  -6   8   7    1.35    5.69   0
  -5   8   7    0.54    3.64   0
  -4   8   7   27.59    5.77   0
  -3  -8   7    0.81    5.22   0
   3   8  -7    1.24    5.64   0
  -2   8   7   33.27    4.00   0
   2   8  -7   33.93    5.38   0
  -2  -8   7   29.34    3.98   0
  -1   8   7    3.99    5.20   0
  -1  -8   7    6.55    4.71   0
   1   8  -7    1.08    4.80   0
   0   8   7    0.29    3.24   0
   0  -8   7    3.23    3.82   0
   0   8  -7    2.17    3.61   0
  -1   8  -7    3.68    5.12   0
   1   8   7    1.15    3.48   0
   1  -8   7    2.27    5.35   0
  -2   8  -7    1.77    3.35   0
  -2  -8  -7    3.00    5.27   0
   2   8   7   -2.09    5.41   0
   2  -8   7    2.14    3.30   0
  -3   8  -7    1.67    3.66   0
  -3  -8  -7   -0.06    3.97   0
   3   8   7    2.68    4.03   0
   3  -8   7    0.69    3.57   0
  -4  -8  -7    1.69    4.06   0
   4   8   7    2.64    4.14   0
   4  -8   7    6.98    5.33   0
  -4   8  -7    0.51    5.16   0
   5   8   7   24.46    6.12   0
   5  -8   7    9.26    5.35   0
  -5   8  -7   14.19    4.27   0
  -5  -8  -7   19.43    4.29   0
   6  -8   7    1.19    4.20   0
   6   8   7    3.85    6.53   0
  -6  -8  -7   -1.66    4.51   0
  -6   8  -7    0.91    6.35   0
   7   8   7   10.01    5.12   0
  -7  -8  -7    9.64    5.15   0
   7  -8   7    9.27    4.85   0
  -7   8  -7    8.88    7.08   0
  -8   9   7    2.75    6.89   0
  -7   9   7   -0.50    4.29   0
  -6   9   7   29.54    4.54   0
  -5   9   7   -0.76    5.37   0
  -4   9   7   53.42    5.84   0
   3   9  -7    1.26    5.49   0
  -3  -9   7    1.99    6.19   0
  -2  -9   7  106.34    6.51   0
  -2   9   7  123.48    6.32   0
   2   9  -7  112.44    6.74   0
  -1   9   7    6.46    5.02   0
  -1  -9   7    3.29    3.68   0
   1   9  -7    2.93    3.48   0
   0   9  -7  132.83    6.42   0
   0   9   7  131.94    4.95   0
   0  -9   7  134.84    5.18   0
  -1   9  -7   -0.30    3.56   0
   1   9   7    4.98    3.55   0
   1  -9   7    2.51    4.94   0
  -2   9  -7  103.72    4.37   0
   2   9   7  123.23    6.58   0
   2  -9   7   85.22    4.10   0
  -3   9  -7    3.12    3.74   0
  -3  -9  -7    8.49    5.33   0
   3   9   7    4.75    3.90   0
   3  -9   7    4.37    3.76   0
   4  -9   7   75.42    4.46   0
  -4   9  -7   79.27    5.90   0
  -4  -9  -7   99.00    6.49   0
   4   9   7   99.64    6.80   0
   5  -9   7   11.42    3.76   0
  -5  -9  -7   14.62    5.83   0
  -5   9  -7   12.60    4.35   0
   5   9   7   13.61    6.26   0
   6   9   7   39.71    4.84   0
   6  -9   7   44.97    4.99   0
  -6  -9  -7   40.47    6.49   0
  -6   9  -7   42.95    5.12   0
   7  -9   7    3.38    4.81   0
  -7  -9  -7    2.85    7.00   0
   7   9   7    8.21    7.28   0
  -7   9  -7    3.85    4.72   0
  -8  10   7    4.12    6.91   0
  -7  10   7   12.44    6.42   0
  -6  10   7    1.70    4.08   0
  -5  10   7    5.86    3.86   0
  -4  10   7    7.34    3.79   0
   3  10  -7    4.87    5.51   0
  -3 -10   7    4.38    5.33   0
  -2  10   7   20.11    3.46   0
  -2 -10   7   15.97    5.48   0
   2  10  -7   16.46    5.23   0
   1  10  -7   46.19    4.04   0
  -1 -10   7   54.97    4.36   0
  -1  10   7   58.51    4.16   0
   0 -10   7   25.37    3.92   0
   0  10  -7   23.35    3.91   0
   0  10   7   23.53    3.88   0
   1 -10   7    9.64    5.13   0
  -1  10  -7    7.76    5.06   0
   1  10   7    7.15    3.65   0
   2 -10   7   33.65    5.12   0
  -2  10  -7   43.35    3.97   0
   2  10   7   39.11    4.44   0
   3 -10   7    7.26    3.93   0
  -3  10  -7   11.91    3.48   0
   3  10   7    9.69    4.07   0
  -4  10  -7    9.54    3.84   0
   4 -10   7   12.39    3.86   0
  -4 -10  -7   11.47    4.48   0
   4  10   7   12.68    6.36   0
  -5  10  -7   13.75    5.89   0
  -5 -10  -7    9.57    4.56   0
   5 -10   7    8.36    6.19   0
   5  10   7   15.28    6.36   0
   6  10   7    2.44    4.32   0
  -6 -10  -7    3.66    4.43   0
   6 -10   7   -1.93    6.12   0
  -6  10  -7    0.07    4.49   0
  -7 -10  -7    5.49    5.09   0
   7  10   7    3.92    5.70   0
   7 -10   7    4.24    4.73   0
  -7  10  -7    1.96    6.91   0
  -8  11   7    1.65    5.01   0
  -7  11   7    4.87    4.43   0
  -6  11   7    9.44    5.89   0
  -5  11   7   -1.32    6.02   0
  -4  11   7   17.48    4.02   0
  -3  11   7    3.50    5.31   0
   3  11  -7    1.54    5.45   0
  -3 -11   7    1.70    5.46   0
  -2  11   7   16.63    3.53   0
  -2 -11   7   22.67    5.35   0
   2  11  -7   19.85    5.45   0
   1  11  -7    7.95    3.77   0
  -1  11   7   12.63    3.54   0
  -1 -11   7    9.09    3.68   0
   0  11  -7   34.34    5.48   0
   0 -11   7   25.58    5.34   0
   0  11   7   36.80    5.18   0
   1 -11   7   14.76    4.00   0
  -1  11  -7   11.61    3.66   0
   1  11   7   11.89    3.79   0
   2 -11   7  103.13    4.71   0
  -2  11  -7  100.02    4.71   0
   2  11   7  117.56    6.50   0
  -3  11  -7   14.67    5.29   0
   3 -11   7   19.54    3.91   0
   3  11   7   17.28    4.08   0
  -4  11  -7   87.74    5.82   0
   4  11   7   90.67    6.64   0
   4 -11   7   79.10    5.87   0
  -5  11  -7   14.95    4.35   0
   5 -11   7    8.05    4.33   0
   5  11   7    8.99    6.85   0
   6  11   7   23.40    7.26   0
   6 -11   7   33.49    6.64   0
  -6  11  -7   26.52    4.96   0
   7  11   7    0.78    7.36   0
   7 -11   7    4.64    5.00   0
  -7  11  -7    2.77    5.07   0
  -8  12   7   -1.51    7.51   0
  -7  12   7   10.84    4.48   0
  -6  12   7    4.58    6.23   0
  -5  12   7   19.10    4.28   0
   4  12  -7    8.56   10.10   0
  -4  12   7    6.74    3.91   0
  -3  12   7    4.74    3.82   0
   3  12  -7    1.86    5.73   0
  -3 -12   7    6.71    6.68   0
   2  12  -7   19.60    5.48   0
  -2 -12   7   19.75    5.82   0
  -1  12   7    5.14    3.73   0
   1  12  -7    2.73    5.05   0
  -1 -12   7    5.93    3.50   0
   0  12   7   22.81    3.79   0
   0  12  -7   19.01    5.48   0
   0 -12   7   16.06    5.16   0
  -1  12  -7    1.33    3.67   0
   1 -12   7    1.54    5.11   0
   1  12   7    5.22    4.82   0
  -2  12  -7   10.85    5.14   0
   2 -12   7   10.13    3.64   0
   2  12   7   19.53    5.55   0
  -3  12  -7    1.52    3.77   0
   3 -12   7    1.91    3.75   0
   3  12   7   -0.43    3.94   0
  -4  12  -7    0.53    3.95   0
   4 -12   7   -2.15    3.96   0
   4  12   7   -1.53    4.12   0
  -5  12  -7    1.45    4.17   0
   5  12   7    2.61    4.54   0
   5 -12   7    4.12    3.93   0
  -6  12  -7   -3.25    6.56   0
   6  12   7   -1.97    4.91   0
   6 -12   7    6.42    6.55   0
   7  12   7    3.31    5.92   0
   7 -12   7    7.47    7.23   0
  -7  12  -7    6.23    5.33   0
  -8  13   7    0.37    5.50   0
  -7  13   7    8.38    6.62   0
  -6  13   7    5.53    4.41   0
  -5  13   7   14.72    4.02   0
   4  13  -7   -0.34    9.21   0
  -4  13   7    1.17    4.04   0
  -3 -13   7   18.56    5.79   0
  -3  13   7   11.43    3.84   0
   3  13  -7   16.95    5.60   0
   2  13  -7    1.19    3.74   0
  -2 -13   7    2.74    5.18   0
   1  13  -7   -1.79    5.03   0
  -1  13   7    1.70    3.69   0
  -1 -13   7    3.44    3.60   0
   0  13  -7   10.04    3.77   0
   0 -13   7   12.67    3.82   0
   0  13   7    9.16    3.71   0
  -1  13  -7    3.77    5.25   0
   1 -13   7    1.53    3.62   0
   1  13   7   -0.96    5.29   0
  -2  13  -7   43.14    5.79   0
   2 -13   7   36.19    4.03   0
   2  13   7   40.70    4.36   0
  -3  13  -7    3.22    3.77   0
   3  13   7    2.72    6.23   0
   3 -13   7   -1.85    5.29   0
  -4  13  -7   20.55    4.31   0
   4 -13   7   19.18    5.86   0
   4  13   7   19.35    4.41   0
  -5  13  -7    5.48    5.81   0
   5 -13   7    1.52    5.95   0
   5  13   7    3.10    4.42   0
   6  13   7   15.01    7.02   0
  -6  13  -7   16.04    6.84   0
   6 -13   7    6.67    4.83   0
   7  13   7    2.44    8.29   0
   7 -13   7    7.35    7.61   0
  -7  13  -7   -1.00    5.45   0
  -8  14   7    3.75    7.49   0
  -7  14   7   11.55    5.03   0
  -6  14   7    1.75    4.46   0
  -5  14   7   10.43    6.00   0
   4  14  -7    4.31    7.66   0
  -4  14   7    2.49    5.86   0
  -3  14   7    7.05    5.42   0
   3  14  -7    8.39    5.40   0
   2  14  -7   23.16    4.16   0
  -2 -14   7   30.27    5.49   0
  -1 -14   7   21.05    3.66   0
   1  14  -7   19.44    3.74   0
  -1  14   7   21.76    4.07   0
   0  14   7    5.12    4.90   0
   0 -14   7   11.61    5.16   0
   0  14  -7   10.10    5.23   0
   1  14   7   13.00    5.52   0
  -1  14  -7    7.48    5.41   0
   1 -14   7    8.98    3.99   0
  -2  14  -7    1.95    3.92   0
   2 -14   7    2.23    3.67   0
   2  14   7    3.54    3.96   0
  -3  14  -7    3.74    3.99   0
   3  14   7    3.74    4.30   0
   3 -14   7    0.85    3.93   0
  -4  14  -7    2.04    4.31   0
   4 -14   7    5.45    4.25   0
   4  14   7    5.00    4.36   0
  -5  14  -7    0.58    5.97   0
   5 -14   7    5.39    5.71   0
   5  14   7    3.78    6.73   0
  -6  14  -7   -3.85    6.67   0
   6 -14   7   -1.24    4.70   0
   6  14   7   -0.54    5.29   0
  -7  15   7   10.32    4.99   0
  -6  15   7    1.88    6.38   0
  -5  15   7    0.65    6.12   0
  -4  15   7    2.01    5.71   0
   4  15  -7    2.07    7.69   0
   3  15  -7    2.35    5.45   0
  -3  15   7    4.24    3.72   0
   2  15  -7    1.43    3.71   0
  -2 -15   7    1.23    3.78   0
  -2  15   7    3.25    5.14   0
  -1  15   7    3.93    3.76   0
   1  15  -7    4.69    5.44   0
  -1 -15   7    0.25    5.24   0
   0  15  -7    4.08    5.24   0
   0  15   7   13.32    5.22   0
   0 -15   7   13.04    3.87   0
  -1  15  -7    6.57    5.61   0
   1 -15   7    2.55    3.81   0
   1  15   7    5.53    5.57   0
   2  15   7   22.17    4.51   0
   2 -15   7   13.47    4.05   0
  -2  15  -7   19.27    4.30   0
  -3  15  -7    6.98    4.33   0
   3  15   7    5.18    4.07   0
   3 -15   7    6.36    4.03   0
  -4  15  -7   18.70    4.32   0
   4  15   7   23.33    6.41   0
   4 -15   7   22.30    5.88   0
  -5  15  -7    5.52    6.14   0
   5 -15   7    8.80    4.46   0
   5  15   7    7.63    7.09   0
  -6  15  -7    3.82    6.95   0
   6 -15   7    7.46    4.96   0
   6  15   7    2.07    7.55   0
  -7  16   7    3.65    5.18   0
  -6  16   7    2.92    4.86   0
  -5  16   7   13.32    6.45   0
  -4  16   7    6.29    5.47   0
   4  16  -7    5.75    7.68   0
   3  16  -7   21.69    4.82   0
  -3  16   7   30.03    5.26   0
  -2  16   7   -4.75    5.34   0
   2  16  -7   -1.59    5.93   0
  -2 -16   7   -1.64    5.88   0
  -1  16   7    2.20    5.48   0
   1  16  -7    8.61    5.40   0
  -1 -16   7    7.77    5.13   0
   0 -16   7    2.56    4.07   0
   0  16  -7    7.88    5.34   0
   0  16   7    3.21    3.75   0
   1  16   7   20.05    5.88   0
  -1  16  -7   17.13    5.75   0
   1 -16   7   12.48    4.00   0
  -2  16  -7   -2.56    5.79   0
   2  16   7    5.21    4.08   0
   2 -16   7    4.45    5.69   0
  -3  16  -7    8.31    4.16   0
   3  16   7    6.25    4.18   0
   3 -16   7   -2.20    5.29   0
  -4  16  -7   -2.08    4.20   0
   4  16   7   -1.28    6.55   0
   4 -16   7   -2.58    4.15   0
  -5  16  -7    3.03    4.44   0
   5  16   7    1.72    6.87   0
   5 -16   7    1.44    4.29   0
  -6  16  -7   -3.00    4.66   0
   6 -16   7    3.76    5.40   0
   6  16   7    5.28    8.22   0
  -7  17   7    8.65    7.38   0
  -6  17   7   13.03    6.99   0
  -5  17   7   10.45    4.54   0
  -4  17   7   11.44    3.91   0
   4  17  -7    9.46    7.64   0
   3  17  -7   16.56    6.48   0
  -3  17   7   16.91    4.10   0
   2  17  -7   34.56    6.19   0
  -2  17   7   34.18    4.20   0
  -2 -17   7   30.35    6.15   0
  -1 -17   7   22.10    4.22   0
  -1  17   7   29.05    5.41   0
   1  17  -7   13.72    5.93   0
   0 -17   7   49.53    4.53   0
   0  17   7   48.20    4.29   0
   0  17  -7   41.20    5.73   0
   1 -17   7    4.27    3.95   0
  -1  17  -7    0.60    3.90   0
   1  17   7    6.44    4.36   0
   2 -17   7   24.59    5.73   0
  -2  17  -7   18.40    4.17   0
   2  17   7   25.09    4.45   0
   3 -17   7    3.25    4.18   0
  -3  17  -7    4.54    6.05   0
   3  17   7   -0.57    4.20   0
   4 -17   7    7.20    4.38   0
  -4  17  -7    5.06    6.11   0
   4  17   7    8.99    6.65   0
   5 -17   7    5.40    4.60   0
  -5  17  -7    3.76    4.62   0
   5  17   7    2.97    7.35   0
  -6  17  -7    2.54    5.42   0
   6 -17   7    3.33    5.52   0
   6  17   7    5.05    8.71   0
  -6  18   7    1.81    7.01   0
  -5  18   7    5.85    4.42   0
  -4  18   7    2.02    4.23   0
   4  18  -7    2.11    6.65   0
   3  18  -7    3.03    6.11   0
  -3  18   7    4.89    5.73   0
   2  18  -7    7.53    6.28   0
  -2  18   7    4.09    4.15   0
  -1  18   7    2.77    3.91   0
   1  18  -7    2.95    4.04   0
  -1 -18   7    2.49    5.59   0
  -1  18   7    1.56    3.89   0
   0  18  -7    5.63    3.88   0
   0  18   7    4.97    5.49   0
   0 -18   7    4.19    4.24   0
  -1  18  -7    2.74    3.98   0
   1  18   7    5.46    5.93   0
   1 -18   7    4.37    5.81   0
   2 -18   7    1.45    4.50   0
   2  18   7    7.51    6.03   0
  -2  18  -7   -1.52    4.17   0
   3 -18   7    4.84    4.80   0
  -3  18  -7   12.00    4.26   0
   3  18   7   15.75    6.83   0
  -4  18  -7   -1.13    4.38   0
   4 -18   7    4.58    6.47   0
   4  18   7    5.64    7.33   0
  -5  18  -7    5.33    4.77   0
   5 -18   7    7.74    4.76   0
   5  18   7    4.66    7.74   0
  -6  19   7   -0.54    5.18   0
  -5  19   7    6.45    5.00   0
  -4  19   7    4.27    4.32   0
   4  19  -7   11.34    7.05   0
   3  19  -7    9.08    6.63   0
  -3  19   7   17.24    4.00   0
  -2  19   7   13.88    6.03   0
   2  19  -7    9.77    6.79   0
  -1  19   7   13.23    4.51   0
   1  19  -7   17.66    6.15   0
  -1  19   7   16.36    4.50   0
  -1 -19   7   18.74    6.39   0
   0 -19   7    5.27    6.16   0
   0  19   7   20.03    6.19   0
   0  19  -7   12.23    6.00   0
  -1  19  -7   20.36    4.43   0
   1  19   7   20.07    6.83   0
   1 -19   7   17.85    6.17   0
  -2  19  -7   16.02    4.60   0
   2  19   7   13.57    4.70   0
   2 -19   7   11.00    6.49   0
   3 -19   7    5.08    6.28   0
   3  19   7   19.07    6.77   0
  -3  19  -7   10.10    6.79   0
  -4  19  -7    0.14    4.40   0
   4 -19   7    3.96    6.66   0
   4  19   7    4.30    4.95   0
  -5  19  -7    0.48    6.93   0
   5 -19   7   -2.40    5.01   0
   5  19   7    1.58    7.79   0
  -6  20   7    2.92    5.50   0
  -5  20   7   -0.86    5.16   0
  -4  20   7   -1.63    6.30   0
   4  20  -7    1.39    6.66   0
   3  20  -7    2.88    4.61   0
  -3  20   7   -1.21    4.24   0
  -2  20   7    6.48    5.87   0
   2  20  -7   10.29    6.50   0
   1  20  -7   -1.52    4.26   0
  -1  20   7    2.00    5.74   0
  -1  20   7   -0.82    3.88   0
  -1 -20   7   -1.06    4.20   0
   0  20  -7    8.88    6.06   0
   0  20   7   12.99    6.59   0
   0 -20   7    5.21    4.40   0
   0  20   7    2.58    4.50   0
   1 -20   7   -1.96    4.54   0
  -1  20  -7   -2.03    6.08   0
   1  20   7    2.67    4.58   0
  -2  20  -7    2.33    6.37   0
   2  20   7    3.39    4.64   0
   2 -20   7    3.27    4.54   0
   3  20   7    4.49    4.88   0
   3 -20   7    2.95    4.68   0
  -3  20  -7    2.10    4.76   0
  -4  20  -7    5.44    6.75   0
   4  20   7    1.71    7.64   0
   4 -20   7    3.30    4.82   0
  -5  21   7    6.08    5.45   0
  -4  21   7    8.86    7.06   0
   4  21  -7    7.58    7.34   0
   3  21  -7    4.88    7.13   0
  -3  21   7    4.88    4.35   0
  -2  21   7   14.20    4.66   0
   2  21  -7   12.73    4.90   0
  -1  21   7    8.45    6.14   0
  -1  21   7    9.08    3.99   0
   1  21  -7    9.68    4.59   0
   0  21   7   20.27    6.67   0
   0  21  -7   15.57    5.03   0
   0  21   7   12.65    4.82   0
   0 -21   7   14.34    6.63   0
   1  21   7   13.08    4.74   0
   1  21   7    9.39    4.49   0
  -1  21  -7    8.39    6.33   0
   1 -21   7   12.81    6.38   0
   2 -21   7    8.20    4.40   0
  -2  21  -7    9.53    6.75   0
   2  21   7   17.85    6.96   0
   3  21   7    8.88    5.16   0
  -3  21  -7    6.63    4.97   0
   3 -21   7    2.95    5.16   0
  -4  21  -7    5.19    5.20   0
   4  21   7    1.07    5.41   0
   4 -21   7   -1.05    5.32   0
  -5  22   7    8.83    5.42   0
   4  22  -7    3.59    7.61   0
  -4  22   7   10.42    4.90   0
   3  22  -7   -2.21    7.40   0
  -3  22   7   -1.18    4.58   0
   2  22  -7    3.86    4.80   0
  -2  22   7    0.21    4.93   0
  -1  22   7    0.79    4.57   0
  -1  22   7    6.55    4.86   0
   1  22  -7    1.69    4.75   0
   0  22   7    1.78    6.71   0
   0  22  -7    4.10    4.14   0
   0 -22   7    0.35    4.91   0
   0  22   7   -0.46    4.72   0
   1  22   7    3.11    4.55   0
   1 -22   7    4.97    6.96   0
  -1  22  -7    7.24    7.13   0
   1  22   7   -0.59    4.94   0
  -2  22  -7    0.97    7.11   0
   2  22   7   -4.84    7.12   0
   2 -22   7    1.70    7.08   0
   2  22   7    1.61    5.04   0
  -3  22  -7    0.72    4.89   0
   3 -22   7    0.72    7.30   0
   3  22   7    6.33    7.40   0
   4  23  -7    4.29    7.66   0
  -4  23   7    6.17    5.33   0
  -3  23   7    8.22    6.81   0
   3  23  -7    3.17    7.25   0
   2  23  -7    5.36    5.38   0
  -2  23   7    4.07    6.51   0
  -1  23   7   10.95    6.49   0
   1  23  -7    2.19    4.94   0
  -1  23   7    2.91    6.79   0
   0  23   7   10.07    5.10   0
   0  23  -7    6.02    4.84   0
   0  23   7    5.45    4.87   0
   1 -23   7    4.41    5.00   0
   1  23   7    4.78    6.96   0
   1  23   7    1.01    7.05   0
  -1  23  -7    2.81    6.95   0
   2 -23   7    4.15    5.01   0
  -2  23  -7   -3.40    6.86   0
   2  23   7    5.45    7.47   0
   2  23   7    5.30    5.28   0
  -3  23  -7   -0.28    5.29   0
   3  23   7    1.16    8.21   0
   3  23   7    6.54    7.55   0
   3 -23   7   -3.30    7.65   0
   3  24  -7    3.96    7.70   0
  -3  24   7    1.28    4.83   0
   2  24  -7    2.84    4.89   0
  -2  24   7   -0.02    4.72   0
  -2  24   7   -2.87    4.63   0
   1  24  -7   -2.30    5.05   0
  -1  24   7   -1.16    4.93   0
  -1  24   7    4.05    7.16   0
   0  24   7    1.19    4.87   0
   0  24  -7    3.90    7.24   0
   0  24   7   13.82    7.26   0
  -1  24  -7    5.30    7.35   0
   1  24   7    0.85    7.07   0
   1  24   7    2.10    7.04   0
   2  24   7   -0.39    7.50   0
  -2  24  -7    2.88    7.39   0
   2  24   7    4.49    8.04   0
   2 -24   7    4.78    5.53   0
  -2  25   7   -4.56    7.24   0
  -1  25   7    5.75    7.66   0
   1  25  -7    0.54    7.36   0
  -1  25   7    1.58    5.55   0
   0  25   7    9.34    5.23   0
   0  25  -7    5.31    7.57   0
   0  25   7   -1.06    5.53   0
  -8   0   8   16.40   12.90   0
  -8   0   8   18.32   13.52   0
  -6   0   8  103.06    7.62   0
  -6   0   8  101.46    7.82   0
  -4   0   8  117.62    7.15   0
   2   0  -8  127.44    5.51   0
  -2   0   8  133.62    5.41   0
   0   0  -8  441.76    7.98   0
   0   0   8  439.91    8.93   0
   2   0   8   92.52    5.63   0
  -2   0  -8   83.35    4.64   0
  -4   0  -8    9.47    5.08   0
   4   0   8    5.49    5.35   0
   6   0   8    0.43    4.21   0
  -6   0  -8   -1.44    5.99   0
  -8   0  -8    8.42    7.65   0
  -8   1   8    1.70    6.85   0
  -8   1   8    0.33    8.34   0
  -7  -1   8   12.02   10.06   0
  -7   1   8   10.78    6.53   0
  -7   1   8   10.19    7.71   0
  -7  -1   8   13.52    9.84   0
  -6  -1   8    0.26    5.89   0
  -6   1   8    0.64    5.47   0
  -6   1   8    2.24    5.33   0
  -6  -1   8    0.16    7.26   0
  -5   1   8   11.06    5.85   0
  -5  -1   8   11.23    5.65   0
  -5  -1   8   11.24    5.81   0
  -5   1   8   12.84    5.44   0
  -4   1   8    4.29    5.52   0
  -4  -1   8    6.69    5.32   0
  -3   1   8    7.33    3.36   0
  -3  -1   8    5.79    4.65   0
   2   1  -8    7.04    4.95   0
  -2   1   8    8.97    5.24   0
  -2  -1   8    6.84    3.62   0
   1   1  -8   44.34    4.38   0
   1  -1  -8   39.47    5.55   0
  -1   1   8   37.55    4.25   0
  -1  -1   8   41.35    4.23   0
   0  -1  -8   40.10    4.19   0
   0   1  -8   38.39    4.19   0
   0   1   8   36.63    4.24   0
   0  -1   8   40.15    5.71   0
   1  -1   8    8.32    3.68   0
  -1  -1  -8    6.92    5.02   0
  -1   1  -8   11.84    4.90   0
   1   1   8    6.55    5.07   0
   2  -1   8   -0.98    3.30   0
  -2   1  -8    1.86    5.01   0
  -2  -1  -8   -0.31    4.72   0
   2   1   8   -0.60    3.47   0
   3   1   8    6.80    4.48   0
   3  -1   8   14.39    4.54   0
  -3  -1  -8    9.78    4.50   0
  -3   1  -8    9.69    3.34   0
   4   1   8   -0.62    5.77   0
  -4  -1  -8    5.43    4.23   0
  -4   1  -8    4.07    5.13   0
   4  -1   8    2.72    3.81   0
   5   1   8   13.97    5.94   0
   5  -1   8   13.23    5.95   0
  -5  -1  -8   14.81    4.13   0
  -5   1  -8    7.21    5.81   0
   6   1   8    2.55    4.35   0
  -6  -1  -8    3.05    5.90   0
   6  -1   8    3.87    4.22   0
  -6   1  -8    0.57    4.23   0
  -7   1  -8   -2.07    5.04   0
  -7  -1  -8    8.18    7.01   0
   7   1   8    5.96    4.83   0
   7  -1   8    2.16    5.12   0
  -8  -1  -8   -0.03    5.92   0
  -8   1  -8    2.31    5.72   0
  -9   2   8    1.51    9.25   0
  -9   2   8    0.89    9.29   0
  -8   2   8    7.38    8.66   0
  -8   2   8    4.39    8.46   0
  -7   2   8    9.31    5.99   0
  -7   2   8   11.00    6.18   0
  -6   2   8   24.87    5.94   0
  -6   2   8   30.15    5.99   0
  -6  -2   8   28.00   10.12   0
  -6  -2   8   27.63   10.58   0
  -5   2   8    9.73    5.67   0
  -5  -2   8    8.20    6.63   0
  -5  -2   8   11.84    5.88   0
  -5   2   8   11.76    5.62   0
  -4   2   8  148.80    6.89   0
  -4  -2   8  134.70    7.70   0
  -3   2   8    3.31    3.28   0
  -3  -2   8    2.39    3.51   0
  -2   2   8  234.21    6.53   0
  -2  -2   8  229.86    7.53   0
   2   2  -8  245.40    6.88   0
   1  -2  -8    2.53    3.85   0
   1   2  -8    0.66    4.91   0
  -1   2   8    3.26    5.18   0
  -1  -2   8    4.60    5.08   0
   0  -2  -8   72.31    5.50   0
   0   2  -8   64.76    5.95   0
   0   2   8   70.30    4.58   0
   0  -2   8   63.75    4.66   0
   1  -2   8    9.34    3.66   0
  -1  -2  -8    9.11    4.73   0
  -1   2  -8    8.17    5.07   0
   1   2   8   11.62    3.43   0
   2  -2   8   58.50    4.14   0
  -2  -2  -8   67.70    5.55   0
  -2   2  -8   68.04    4.15   0
   2   2   8   61.79    5.42   0
   3   2   8    4.07    3.57   0
  -3  -2  -8   -0.55    3.24   0
   3  -2   8    2.51    3.16   0
  -3   2  -8    6.94    4.99   0
   4   2   8   49.96    4.47   0
   4  -2   8   48.67    4.55   0
  -4  -2  -8   50.68    4.57   0
  -4   2  -8   64.10    5.81   0
   5   2   8    2.55    4.12   0
   5  -2   8    5.89    4.02   0
  -5  -2  -8    1.48    4.13   0
  -5   2  -8    3.38    5.69   0
   6   2   8    2.12    6.18   0
  -6  -2  -8    7.43    4.38   0
  -6   2  -8    8.55    6.28   0
   6  -2   8    5.14    6.23   0
   7   2   8   -2.30    5.39   0
  -7  -2  -8    3.07    5.25   0
  -7   2  -8   -1.18    6.70   0
   7  -2   8    1.14    5.41   0
  -8  -2  -8    4.11    7.77   0
  -8   2  -8   -1.41    7.38   0
  -9   3   8    3.20    7.65   0
  -9   3   8    4.07    7.65   0
  -8   3   8    3.51    6.92   0
  -8   3   8    0.31    6.84   0
  -7   3   8    2.18    5.96   0
  -7   3   8    1.66    6.06   0
  -6   3   8    7.12    6.04   0
  -6   3   8    3.89    5.84   0
  -5  -3   8   11.38    7.09   0
  -5   3   8    8.91    5.53   0
  -5   3   8   11.10    5.56   0
  -5  -3   8   10.89    6.89   0
  -4   3   8    4.06    3.66   0
  -4  -3   8    5.11    6.58   0
  -3   3   8   89.23    5.86   0
  -3  -3   8   75.53    6.18   0
   2   3  -8    0.69    4.92   0
  -2   3   8    1.90    5.11   0
  -2  -3   8   -0.89    4.78   0
  -1  -3   8   19.12    5.09   0
   1  -3  -8   25.09    4.15   0
   1   3  -8   21.69    4.05   0
  -1   3   8   21.22    3.78   0
   0  -3   8   -4.01    3.61   0
   0  -3  -8    5.67    4.81   0
   0   3  -8    0.29    5.10   0
   0   3   8   -0.45    3.63   0
   1  -3   8   -0.15    3.41   0
  -1  -3  -8   -1.59    4.67   0
  -1   3  -8    0.58    3.60   0
   1   3   8   -1.00    3.31   0
  -2  -3  -8    7.75    3.53   0
   2  -3   8   13.20    4.78   0
  -2   3  -8    8.12    5.05   0
   2   3   8    8.85    3.74   0
   3  -3   8    9.25    3.76   0
  -3  -3  -8    8.93    5.19   0
  -3   3  -8   14.68    5.04   0
   3   3   8    8.47    3.88   0
   4   3   8   -0.02    3.80   0
   4  -3   8    4.61    3.71   0
  -4  -3  -8   -0.02    5.45   0
  -4   3  -8    3.34    3.71   0
   5   3   8   19.66    4.26   0
  -5  -3  -8   13.12    6.17   0
   5  -3   8   15.56    5.74   0
  -5   3  -8   10.43    4.25   0
   6   3   8    5.75    5.81   0
  -6  -3  -8    5.80    6.12   0
  -6   3  -8    1.82    4.17   0
   6  -3   8    3.15    6.23   0
  -7  -3  -8    3.70    5.27   0
   7   3   8   15.67    7.14   0
  -7   3  -8    5.53    6.78   0
   7  -3   8    1.25    7.02   0
  -9   4   8    1.43    7.85   0
  -9   4   8    3.21    8.40   0
  -8   4   8    4.17    4.80   0
  -8   4   8    6.55    6.99   0
  -7   4   8    5.44    6.71   0
  -7   4   8    0.69    6.51   0
  -6   4   8   24.62    4.42   0
  -6   4   8   23.50    6.20   0
  -5   4   8    5.14    3.96   0
  -5   4   8    4.89    5.35   0
  -4  -4   8   52.80    7.52   0
  -4   4   8   59.07    5.50   0
  -3  -4   8    6.59    3.95   0
   3   4  -8    8.81    5.65   0
  -3   4   8    5.18    3.77   0
  -2  -4   8  138.80    6.57   0
  -2   4   8  141.24    5.48   0
   2   4  -8  144.98    6.86   0
  -1  -4   8   -1.52    5.01   0
  -1   4   8    2.75    5.18   0
   1   4  -8    4.25    5.06   0
   0  -4   8  292.59    6.82   0
   0  -4  -8  306.60    7.45   0
   0   4   8  272.69    7.47   0
   0   4  -8  294.78    7.82   0
  -1  -4  -8   -1.71    4.65   0
   1  -4   8    5.12    5.13   0
   1   4   8    1.45    3.55   0
  -1   4  -8    9.61    5.53   0
   2  -4   8  180.41    6.29   0
  -2   4  -8  170.90    6.40   0
  -2  -4  -8  183.94    5.26   0
   2   4   8  177.54    5.24   0
  -3  -4  -8    3.33    5.26   0
   3  -4   8    7.99    4.95   0
  -3   4  -8    6.69    3.73   0
   3   4   8    6.59    5.57   0
   4   4   8   48.91    5.84   0
  -4  -4  -8   47.94    4.37   0
   4  -4   8   46.25    5.64   0
  -4   4  -8   40.12    5.59   0
   5   4   8    0.33    5.83   0
  -5  -4  -8    7.92    5.84   0
   5  -4   8   -0.08    3.87   0
  -5   4  -8    5.58    4.93   0
   6   4   8   14.72    6.50   0
  -6  -4  -8   11.88    6.30   0
  -6   4  -8    7.42    6.47   0
   6  -4   8    4.33    4.53   0
  -7  -4  -8    1.96    5.01   0
   7   4   8   10.21    7.01   0
  -7   4  -8   -3.17    4.42   0
   7  -4   8   -2.08    6.18   0
  -9   5   8    4.57    7.94   0
  -9   5   8    0.47    7.98   0
  -8   5   8   -1.97    5.18   0
  -8   5   8    6.51    7.15   0
  -7   5   8   16.81    6.65   0
  -7   5   8   17.98    4.81   0
  -6   5   8    5.19    5.89   0
  -6   5   8    0.67    5.81   0
  -5   5   8   31.91    6.09   0
  -5   5   8   34.38    6.02   0
  -4   5   8    5.68    5.44   0
  -4  -5   8    1.95    5.22   0
   3   5  -8   45.94    6.35   0
  -3  -5   8   44.60    5.81   0
  -3   5   8   36.72    4.07   0
  -2  -5   8    4.32    4.61   0
   2   5  -8    2.46    4.81   0
  -2   5   8    7.77    4.96   0
  -1  -5   8    1.72    3.73   0
   1   5  -8   -0.81    3.57   0
  -1   5   8    3.28    3.69   0
   0  -5   8   11.84    3.82   0
   0   5   8   10.54    3.70   0
   0   5  -8    8.16    5.05   0
   0  -5  -8    8.29    3.63   0
  -1  -5  -8    0.84    3.36   0
   1  -5   8    3.10    3.76   0
   1   5   8    1.98    4.70   0
  -1   5  -8    5.17    3.39   0
  -2  -5  -8   18.05    3.56   0
   2  -5   8   13.62    3.59   0
   2   5   8   21.43    3.61   0
  -2   5  -8   16.85    5.00   0
  -3  -5  -8    1.04    3.71   0
   3  -5   8    6.12    5.02   0
  -3   5  -8   -1.11    3.59   0
   3   5   8    5.62    5.29   0
  -4  -5  -8   20.49    5.80   0
   4  -5   8   18.69    5.50   0
  -4   5  -8   18.29    3.95   0
   4   5   8   21.16    4.29   0
   5   5   8    7.05    4.33   0
  -5  -5  -8    4.98    4.10   0
   5  -5   8    8.57    5.87   0
  -5   5  -8   11.00    5.53   0
  -6  -5  -8   12.04    6.26   0
   6   5   8    7.13    6.45   0
  -6   5  -8    2.16    6.43   0
   6  -5   8    4.99    4.56   0
   7  -5   8   -2.26    6.48   0
  -7  -5  -8    1.76    4.86   0
  -7   5  -8   -3.69    4.66   0
   7   5   8    5.22    7.07   0
  -9   6   8    0.75    7.83   0
  -9   6   8    1.79    7.91   0
  -8   6   8    4.15    7.18   0
  -7   6   8    3.22    4.70   0
  -6   6   8   22.89    4.51   0
  -5   6   8    1.63    3.91   0
  -5   6   8    2.77    3.77   0
  -4   6   8   97.13    5.00   0
  -4  -6   8   89.65    8.74   0
   3   6  -8   11.97    5.76   0
  -3  -6   8   11.57    5.44   0
  -3   6   8   17.50    5.14   0
  -2   6   8  271.92    6.43   0
  -2  -6   8  256.84    7.99   0
   2   6  -8  273.56    7.31   0
  -1  -6   8   40.16    4.10   0
  -1   6   8   33.49    4.41   0
   1   6  -8   34.47    3.88   0
   0  -6   8  211.47    5.99   0
   0   6   8  236.58    6.93   0
   0   6  -8  204.25    5.98   0
  -1  -6  -8   23.40    3.84   0
   1  -6   8   15.29    3.81   0
   1   6   8   20.08    3.64   0
  -1   6  -8   18.11    3.81   0
  -2  -6  -8  115.27    5.99   0
   2  -6   8  113.02    5.63   0
   2   6   8  124.56    6.15   0
  -2   6  -8  117.04    5.59   0
  -3  -6  -8    0.48    5.45   0
   3  -6   8    5.81    3.94   0
   3   6   8    7.37    3.98   0
  -3   6  -8   11.03    5.07   0
   4  -6   8   82.98    5.97   0
  -4   6  -8   81.71    5.70   0
  -4  -6  -8   76.51    4.81   0
   4   6   8   86.36    6.29   0
   5   6   8   -1.07    4.22   0
  -5  -6  -8    5.16    5.94   0
   5  -6   8    5.42    4.21   0
  -5   6  -8   -4.46    3.97   0
   6   6   8   30.17    6.61   0
  -6  -6  -8   29.41    6.76   0
  -6   6  -8   21.52    6.46   0
   6  -6   8   22.96    4.56   0
   7  -6   8    2.95    7.06   0
   7   6   8   -0.86    5.22   0
  -7   6  -8   -0.93    5.03   0
  -7  -6  -8   -0.60    4.76   0
  -9   7   8    0.41    8.22   0
  -9   7   8    3.40    8.00   0
  -8   7   8    5.17    5.09   0
  -7   7   8   11.00    6.29   0
  -6   7   8   11.11    5.34   0
  -5   7   8   21.37    5.37   0
  -4   7   8   28.59    5.54   0
  -4   7   8   16.88    4.10   0
  -4  -7   8   17.59    8.05   0
   3   7  -8    8.11    5.89   0
  -3   7   8    9.91    4.05   0
  -3  -7   8    7.25    5.47   0
  -2   7   8   14.76    5.04   0
  -2  -7   8   20.84    4.91   0
   2   7  -8   24.67    5.15   0
  -1   7   8   12.39    3.70   0
  -1  -7   8   11.13    4.96   0
   1   7  -8   10.67    3.53   0
   0  -7   8   18.21    3.74   0
   0   7   8   14.57    5.03   0
   0   7  -8   16.07    3.73   0
  -1  -7  -8    3.75    5.05   0
   1  -7   8    0.36    3.59   0
   1   7   8    2.82    3.51   0
  -1   7  -8    2.65    3.76   0
  -2  -7  -8   10.64    3.85   0
   2  -7   8   14.51    3.76   0
   2   7   8   11.25    3.34   0
  -2   7  -8    9.11    3.18   0
  -3  -7  -8    9.47    3.85   0
   3  -7   8    4.82    3.69   0
   3   7   8    9.40    5.65   0
  -3   7  -8    6.13    5.12   0
  -4  -7  -8    1.09    5.60   0
   4  -7   8    3.15    3.70   0
  -4   7  -8    3.96    5.33   0
   4   7   8    5.04    4.04   0
   5   7   8    4.49    4.40   0
  -5  -7  -8    6.06    6.01   0
  -5   7  -8    4.73    3.89   0
   5  -7   8   11.25    5.93   0
   6  -7   8    5.73    6.62   0
  -6  -7  -8    5.28    4.65   0
   6   7   8    6.18    6.59   0
  -6   7  -8    6.07    6.33   0
   7  -7   8    4.56    7.23   0
   7   7   8   -3.25    7.44   0
  -7  -7  -8    8.66    5.17   0
  -7   7  -8    3.66    7.15   0
  -8   8   8   -0.45    7.01   0
  -7   8   8    2.65    4.64   0
  -6   8   8   22.02    5.97   0
  -5   8   8    7.59    4.07   0
  -4   8   8   45.85    5.75   0
  -4  -8   8   53.76    9.59   0
  -4   8   8   53.64    5.75   0
  -3  -8   8    2.20    5.25   0
  -3   8   8    3.53    5.41   0
   3   8  -8   -0.34    5.62   0
  -2   8   8   49.26    5.82   0
   2   8  -8   43.55    4.49   0
  -2  -8   8   45.70    4.41   0
  -1   8   8    8.93    4.84   0
  -1  -8   8    8.23    3.55   0
   1   8  -8   12.45    4.99   0
   0   8   8   81.26    5.73   0
   0  -8   8   87.85    5.80   0
   0   8  -8   86.57    4.57   0
   1   8   8    2.03    4.83   0
   1  -8   8   -0.58    3.63   0
  -1   8  -8    4.91    5.14   0
  -2  -8  -8   61.34    4.27   0
   2   8   8   61.32    5.60   0
   2  -8   8   56.09    3.97   0
  -2   8  -8   56.06    4.10   0
  -3  -8  -8    3.62    3.97   0
   3   8   8    3.53    4.08   0
   3  -8   8   -1.52    3.87   0
  -3   8  -8    2.87    3.81   0
  -4  -8  -8   15.50    4.16   0
   4  -8   8   23.75    3.93   0
   4   8   8   19.15    4.64   0
  -4   8  -8   19.69    5.47   0
   5   8   8    1.47    4.51   0
  -5  -8  -8    3.39    4.33   0
  -5   8  -8    0.83    5.84   0
   5  -8   8    3.52    4.67   0
   6  -8   8   15.98    6.62   0
   6   8   8   24.34    6.79   0
  -6  -8  -8   14.48    4.98   0
  -6   8  -8   10.94    4.71   0
   7  -8   8    2.14    7.17   0
   7   8   8    5.04    7.30   0
  -7  -8  -8    4.50    7.05   0
  -7   8  -8   -0.99    7.17   0
  -8   9   8    3.69    7.18   0
  -7   9   8   14.15    6.36   0
  -6   9   8   10.58    5.73   0
  -5   9   8    6.02    5.27   0
  -4   9   8   -0.40    3.74   0
  -4  -9   8    0.99    8.53   0
  -3   9   8    7.15    3.83   0
  -3  -9   8    6.81    5.43   0
   3   9  -8    5.46    5.52   0
  -2   9   8   -0.53    3.56   0
   2   9  -8   -0.08    5.05   0
  -2  -9   8   -1.71    4.84   0
  -1   9   8    0.49    5.11   0
  -1  -9   8    4.94    4.92   0
   1   9  -8    5.13    3.56   0
   0   9   8    8.33    3.44   0
   0  -9   8   -0.68    3.48   0
   0   9  -8   -1.25    3.66   0
   1   9   8    9.98    5.34   0
   1  -9   8   11.55    3.40   0
  -1   9  -8   11.74    3.76   0
   2   9   8    2.91    3.36   0
   2  -9   8    4.50    3.34   0
  -2   9  -8    5.86    4.99   0
   3   9   8   22.10    4.31   0
  -3  -9  -8   23.19    4.14   0
   3  -9   8   28.90    3.93   0
  -3   9  -8   21.81    3.70   0
  -4  -9  -8    6.79    5.99   0
   4   9   8   -1.12    4.17   0
  -4   9  -8    3.53    5.06   0
   4  -9   8   -6.50    5.27   0
   5  -9   8    7.40    5.94   0
  -5  -9  -8    7.24    6.29   0
  -5   9  -8   10.27    5.91   0
   5   9   8   15.56    4.86   0
   6   9   8    0.36    4.85   0
   6  -9   8   -2.46    6.40   0
  -6  -9  -8    3.74    6.80   0
  -6   9  -8    3.52    4.24   0
  -7  -9  -8    6.80    6.84   0
   7   9   8    5.82    5.11   0
   7  -9   8    5.73    7.07   0
  -7   9  -8    1.86    5.01   0
  -8  10   8    0.99    7.34   0
  -7  10   8   -2.40    4.31   0
  -6  10   8   14.38    6.37   0
  -5  10   8    7.51    5.54   0
   4  10  -8   55.86   10.56   0
  -4  10   8   51.82    4.37   0
  -3  10   8    4.99    5.35   0
   3  10  -8    1.40    5.83   0
  -3 -10   8    3.79    5.66   0
  -2 -10   8   49.55    4.74   0
  -2  10   8   55.27    5.41   0
   2  10  -8   54.55    4.87   0
  -1  10   8   24.26    3.56   0
   1  10  -8   15.24    3.71   0
  -1 -10   8   21.81    4.03   0
   0  10   8   37.71    5.25   0
   0 -10   8   32.88    4.27   0
   0  10  -8   25.33    5.63   0
  -1  10  -8   55.87    4.34   0
   1  10   8   47.81    5.48   0
   1 -10   8   47.07    4.42   0
  -2  10  -8   20.06    3.60   0
   2  10   8   15.90    4.16   0
   2 -10   8   22.43    5.32   0
  -3  10  -8    3.02    5.24   0
   3  10   8    1.52    4.03   0
   3 -10   8    0.37    3.77   0
   4 -10   8    9.40    3.78   0
  -4 -10  -8   14.62    6.10   0
   4  10   8    9.34    4.33   0
  -4  10  -8   14.25    3.87   0
   5 -10   8   -0.87    3.97   0
  -5 -10  -8    1.29    4.46   0
  -5  10  -8   -1.40    4.08   0
   5  10   8    1.86    4.77   0
   6  10   8   13.77    7.53   0
  -6 -10  -8    5.37    4.82   0
   6 -10   8    7.50    4.86   0
  -6  10  -8    3.46    6.73   0
  -7 -10  -8   -1.35    5.23   0
   7  10   8    3.73    7.65   0
   7 -10   8   -1.48    5.29   0
  -7  10  -8   -0.59    7.61   0
  -8  11   8    3.36    5.44   0
  -7  11   8    4.98    4.95   0
  -6  11   8    2.30    4.18   0
  -5  11   8    9.42    3.93   0
   4  11  -8    1.87    9.03   0
  -4  11   8   -0.20    5.47   0
  -3 -11   8    3.06    5.46   0
  -3  11   8    5.68    4.10   0
   3  11  -8    3.09    5.50   0
  -2  11   8    1.56    3.19   0
  -2 -11   8    0.26    5.39   0
   2  11  -8    1.77    5.15   0
  -1 -11   8   -0.13    3.67   0
  -1  11   8    3.05    5.16   0
   1  11  -8    4.44    4.94   0
   0  11  -8   19.99    5.29   0
   0 -11   8   17.43    3.89   0
   0  11   8   20.02    3.78   0
  -1  11  -8    2.34    3.65   0
   1 -11   8    1.88    5.24   0
   1  11   8    4.61    3.79   0
   2 -11   8   58.83    5.64   0
  -2  11  -8   60.64    4.49   0
   2  11   8   58.98    6.20   0
  -3  11  -8   -0.80    3.91   0
   3 -11   8    3.73    3.70   0
   3  11   8   10.60    4.43   0
  -4  11  -8   16.20    5.83   0
   4 -11   8   13.26    3.94   0
   4  11   8   15.64    6.22   0
   5  11   8    3.50    6.38   0
  -5  11  -8   -3.90    5.86   0
   5 -11   8    0.35    4.15   0
   6  11   8    2.07    4.69   0
   6 -11   8   -6.40    4.85   0
  -6  11  -8   -0.28    4.81   0
   7  11   8    5.51    8.17   0
   7 -11   8   -6.07    5.40   0
  -7  11  -8    1.09    7.68   0
  -8  12   8    4.48    7.43   0
  -7  12   8    0.06    4.53   0
  -6  12   8    8.07    5.99   0
  -5  12   8   12.71    4.13   0
   4  12  -8    6.20    9.29   0
  -4  12   8    2.25    4.22   0
  -3  12   8   10.54    4.18   0
  -3 -12   8   12.10    5.54   0
   3  12  -8   13.38    5.74   0
  -2  12   8    1.28    3.39   0
  -2 -12   8    8.06    3.81   0
   2  12  -8    4.81    5.48   0
   1  12  -8   -1.03    3.51   0
  -1 -12   8    0.44    3.55   0
  -1  12   8    1.40    5.34   0
   0  12  -8    6.37    5.21   0
   0  12   8    2.98    5.08   0
   0 -12   8    3.00    3.76   0
  -1  12  -8    2.88    5.83   0
   1 -12   8    4.22    3.90   0
   1  12   8    5.60    5.33   0
  -2  12  -8    1.24    5.33   0
   2 -12   8    5.03    3.80   0
   2  12   8    1.92    3.91   0
  -3  12  -8   -1.59    4.95   0
   3 -12   8    5.87    5.08   0
   3  12   8    6.41    5.98   0
  -4  12  -8    7.28    4.07   0
   4 -12   8    4.34    4.06   0
   4  12   8    1.90    6.32   0
   5 -12   8   12.21    5.78   0
   5  12   8    0.65    4.61   0
  -5  12  -8    3.28    5.91   0
   6  12   8    9.10    7.28   0
   6 -12   8    9.90    4.60   0
  -6  12  -8    4.30    4.82   0
  -8  13   8   -2.59    5.03   0
  -7  13   8    8.35    4.84   0
  -6  13   8    1.95    4.68   0
  -5  13   8    6.39    4.23   0
  -4  13   8    1.52    4.20   0
   4  13  -8   -0.23    7.80   0
  -3  13   8   17.97    4.27   0
  -3 -13   8   12.37    5.63   0
   3  13  -8   14.88    5.57   0
  -2  13   8   29.72    5.43   0
   2  13  -8   19.12    4.46   0
  -2 -13   8   22.33    5.68   0
   1  13  -8    6.00    3.49   0
  -1  13   8   11.69    5.40   0
  -1 -13   8    8.07    3.71   0
   0  13  -8   45.76    5.61   0
   0  13   8   41.94    5.62   0
   0 -13   8   43.48    4.27   0
  -1  13  -8    4.15    3.78   0
   1 -13   8    3.04    4.06   0
   1  13   8    2.47    3.60   0
  -2  13  -8    2.49    3.96   0
   2 -13   8    5.16    4.02   0
   2  13   8   -1.64    5.88   0
  -3  13  -8    1.19    3.91   0
   3 -13   8   -0.73    5.13   0
   3  13   8    1.44    4.37   0
  -4  13  -8   -1.50    4.17   0
   4 -13   8   -2.04    4.17   0
   4  13   8   -0.04    4.10   0
  -5  13  -8    6.14    4.48   0
   5 -13   8    3.42    6.12   0
   5  13   8    5.78    6.99   0
   6  13   8    2.66    5.08   0
   6 -13   8    2.03    4.69   0
  -6  13  -8    5.24    4.80   0
  -7  14   8    5.30    5.10   0
  -6  14   8    8.19    4.90   0
  -5  14   8    7.13    5.89   0
  -4  14   8   16.36    5.95   0
   4  14  -8   13.07    8.01   0
  -3  14   8   15.06    5.51   0
   3  14  -8   11.42    5.58   0
  -3 -14   8    7.81    5.60   0
   2  14  -8    7.04    5.95   0
  -2 -14   8    7.04    5.87   0
  -2  14   8   13.92    3.83   0
   1  14  -8   18.33    5.27   0
  -1  14   8   17.33    3.93   0
  -1 -14   8   20.20    3.98   0
   0  14  -8   21.12    4.29   0
   0  14   8   24.21    5.50   0
   0 -14   8   16.62    5.24   0
  -1  14  -8    5.12    5.70   0
   1  14   8    7.05    3.90   0
   1 -14   8    6.08    5.52   0
  -2  14  -8   18.22    4.30   0
   2 -14   8   21.66    4.26   0
   2  14   8   21.83    4.69   0
  -3  14  -8   -1.04    3.64   0
   3 -14   8   -3.75    3.65   0
   3  14   8    0.29    4.41   0
  -4  14  -8    0.87    4.13   0
   4  14   8    8.98    4.75   0
   4 -14   8   10.73    4.01   0
  -5  14  -8   -0.44    4.38   0
   5 -14   8    1.53    4.45   0
   5  14   8    2.26    5.13   0
   6 -14   8    3.01    5.10   0
  -6  14  -8    3.96    5.11   0
   6  14   8    4.91    7.74   0
  -7  15   8    7.68    5.26   0
  -6  15   8   -1.61    4.83   0
  -5  15   8    8.35    6.23   0
   4  15  -8    1.52    7.43   0
  -4  15   8   -1.12    5.69   0
  -3 -15   8    2.21    5.73   0
  -3  15   8   -0.25    3.81   0
   3  15  -8    1.26    5.87   0
   2  15  -8    2.02    3.85   0
  -2  15   8   -1.83    5.29   0
  -2 -15   8    2.89    5.59   0
  -1 -15   8   -1.14    5.47   0
   1  15  -8   -0.02    3.70   0
  -1  15   8   -1.34    3.73   0
   0  15  -8   -2.94    3.81   0
   0  15   8   -0.35    3.87   0
   0 -15   8   -0.52    5.63   0
  -1  15  -8   12.28    5.74   0
   1  15   8   13.90    3.81   0
   1 -15   8   13.98    5.75   0
  -2  15  -8    3.58    3.96   0
   2  15   8    1.60    4.51   0
   2 -15   8    5.71    5.70   0
  -3  15  -8    9.49    4.25   0
   3 -15   8    7.43    4.50   0
   3  15   8    8.76    6.08   0
  -4  15  -8    1.02    4.13   0
   4 -15   8   -1.53    5.86   0
   4  15   8    9.46    6.63   0
  -5  15  -8    6.96    4.33   0
   5 -15   8    6.52    4.73   0
   5  15   8    4.98    4.96   0
   6 -15   8    7.19    4.73   0
   6  15   8    1.47    7.80   0
  -6  15  -8    3.19    5.01   0
  -7  16   8   -1.27    7.34   0
  -6  16   8    8.32    6.90   0
  -5  16   8   17.18    6.52   0
   4  16  -8   45.17    7.34   0
  -4  16   8   39.87    4.71   0
   3  16  -8   33.39    6.61   0
  -3  16   8   31.19    6.15   0
   2  16  -8   35.39    6.47   0
  -2 -16   8   36.64    4.79   0
  -2  16   8   40.72    4.17   0
  -2  16   8   37.78    4.00   0
   1  16  -8   24.30    5.61   0
  -1  16   8   19.21    3.85   0
  -1 -16   8   17.93    4.36   0
   0  16  -8   17.28    4.09   0
   0  16   8   25.81    4.00   0
   0 -16   8   22.83    4.42   0
  -1  16  -8    5.41    6.01   0
   1  16   8   11.68    5.48   0
   1 -16   8    8.82    5.95   0
  -2  16  -8   20.18    4.14   0
   2  16   8   13.89    4.27   0
   2 -16   8   17.33    5.74   0
  -3  16  -8    9.86    5.83   0
   3  16   8    6.89    6.36   0
   3 -16   8   10.28    4.68   0
  -4  16  -8    3.81    4.43   0
   4  16   8   25.24    6.90   0
   4 -16   8    9.72    4.83   0
  -5  16  -8    7.63    6.42   0
   5 -16   8    3.57    4.52   0
   5  16   8    8.38    5.42   0
  -7  17   8   -2.23    5.37   0
  -6  17   8   -0.39    4.47   0
  -5  17   8    5.54    6.31   0
  -4  17   8   -3.07    4.51   0
   4  17  -8   -1.29    8.05   0
  -3  17   8    2.65    3.73   0
   3  17  -8    1.81    6.31   0
  -2  17   8    4.42    4.07   0
   2  17  -8    1.47    4.50   0
  -2 -17   8   -0.21    3.91   0
  -2  17   8   -5.06    5.66   0
   1  17  -8    8.49    5.62   0
  -1  17   8    4.02    5.44   0
  -1 -17   8    3.91    5.65   0
   0  17  -8    2.91    4.08   0
   0 -17   8    3.65    3.85   0
   0  17   8   -0.55    5.61   0
   1 -17   8    5.91    5.64   0
  -1  17  -8    0.08    5.74   0
   1  17   8    2.62    5.97   0
  -2  17  -8    3.56    5.90   0
   2  17   8    8.46    6.26   0
   2 -17   8    4.64    4.61   0
  -3  17  -8    7.08    6.19   0
   3  17   8    6.02    6.39   0
   3 -17   8    4.47    4.30   0
  -4  17  -8    3.01    6.38   0
   4  17   8    6.25    7.09   0
   4 -17   8    6.47    4.74   0
   5 -17   8    1.38    7.08   0
  -5  17  -8   -0.11    4.98   0
   5  17   8   -4.26    5.47   0
  -6  18   8    8.01    4.95   0
  -5  18   8    0.68    6.68   0
  -4  18   8   16.17    6.45   0
   4  18  -8   11.21    8.80   0
  -3  18   8    8.44    4.27   0
   3  18  -8    5.87    6.45   0
   2  18  -8   10.81    4.84   0
  -2 -18   8   19.70    6.11   0
  -2  18   8   19.26    4.15   0
  -2  18   8   13.62    5.88   0
  -1 -18   8   15.98    5.96   0
   1  18  -8   19.67    5.84   0
  -1  18   8   13.81    4.23   0
   0  18  -8   28.22    6.36   0
   0  18   8   43.20    6.53   0
   0 -18   8   28.71    4.44   0
   1 -18   8   13.39    4.47   0
  -1  18  -8   24.84    4.53   0
   1  18   8   23.89    4.53   0
   2 -18   8   27.14    6.60   0
  -2  18  -8   22.51    6.65   0
   2  18   8   32.02    4.87   0
   3 -18   8    3.51    4.68   0
  -3  18  -8    8.20    4.41   0
   3  18   8    9.02    5.31   0
   4 -18   8    2.52    6.52   0
  -4  18  -8    4.60    4.44   0
   4  18   8    6.77    7.35   0
  -5  18  -8    2.72    4.81   0
   5 -18   8    9.83    7.04   0
   5  18   8   -0.33    5.78   0
  -6  19   8   -1.01    7.00   0
  -5  19   8    9.87    6.99   0
  -4  19   8   -4.69    4.50   0
   4  19  -8    2.36    8.48   0
   3  19  -8    2.34    6.59   0
  -3  19   8    7.63    5.80   0
  -2  19   8    3.19    4.25   0
   2  19  -8    1.07    4.19   0
  -2  19   8    0.45    6.10   0
   1  19  -8    1.37    4.34   0
  -1  19   8    2.30    4.35   0
  -1  19   8    0.17    6.29   0
  -1 -19   8    0.82    5.70   0
   0  19  -8    6.37    6.37   0
   0  19   8    5.89    4.73   0
   0 -19   8    6.59    6.12   0
  -1  19  -8    4.35    6.12   0
   1 -19   8    0.47    4.43   0
   1  19   8    3.76    4.37   0
  -2  19  -8   -0.85    4.50   0
   2 -19   8    2.19    4.55   0
   2  19   8    4.86    6.65   0
  -3  19  -8    6.00    6.86   0
   3  19   8    7.71    7.46   0
   3 -19   8    5.59    6.74   0
  -4  19  -8    5.43    6.98   0
   4 -19   8    1.17    4.93   0
   4  19   8   -6.91    5.18   0
  -5  20   8   -8.41    7.34   0
  -4  20   8   11.16    4.85   0
   4  20  -8    5.27    8.71   0
   3  20  -8    5.29    7.02   0
  -3  20   8    8.49    4.63   0
   2  20  -8   21.39    6.72   0
  -2  20   8   30.07    4.85   0
  -2  20   8   31.82    4.63   0
  -1  20   8   12.08    6.06   0
   1  20  -8    6.11    6.05   0
  -1  20   8   12.47    4.39   0
  -1 -20   8    8.42    4.60   0
   0  20  -8   13.59    6.56   0
   0  20   8   22.37    4.91   0
   0 -20   8   23.21    6.49   0
  -1  20  -8   11.91    4.21   0
   1  20   8    9.61    6.31   0
   1 -20   8   15.31    6.38   0
  -2  20  -8    3.79    4.99   0
   2  20   8    7.18    4.59   0
   2 -20   8    9.48    6.63   0
  -3  20  -8    2.90    4.95   0
   3 -20   8    1.86    5.08   0
   3  20   8    2.91    5.06   0
  -4  20  -8    9.26    5.28   0
   4 -20   8    4.21    5.17   0
   4  20   8    1.48    7.89   0
  -5  21   8   -0.68    5.35   0
  -4  21   8    3.43    6.93   0
   4  21  -8    2.16    7.67   0
   3  21  -8    4.43    7.54   0
  -3  21   8   -0.02    6.56   0
  -2  21   8   -3.93    4.50   0
   2  21  -8   -2.36    4.84   0
  -2  21   8    0.33    6.45   0
   1  21  -8    7.97    6.68   0
  -1  21   8   -3.08    5.94   0
  -1  21   8    0.71    6.18   0
  -1 -21   8    3.17    6.57   0
   0  21  -8   -1.17    4.93   0
   0  21   8    1.48    4.74   0
   0 -21   8    3.13    4.90   0
   0  21   8    1.08    4.62   0
   1 -21   8   -0.44    4.74   0
  -1  21  -8    1.98    5.13   0
   1  21   8    1.00    6.89   0
  -2  21  -8    1.45    6.80   0
   2  21   8    0.16    6.72   0
   2 -21   8    0.32    4.98   0
  -3  21  -8    6.77    4.96   0
   3  21   8    1.09    7.48   0
   3 -21   8   -4.54    5.14   0
  -4  22   8    1.58    6.73   0
   4  22  -8    2.94    7.65   0
   3  22  -8   10.18    7.30   0
  -3  22   8    1.26    4.46   0
   2  22  -8    2.55    7.05   0
  -2  22   8    3.44    6.89   0
  -2  22   8   -0.56    6.67   0
   1  22  -8    7.45    4.80   0
  -1  22   8   12.10    6.88   0
  -1  22   8    4.42    6.84   0
   0  22  -8    8.93    4.98   0
   0  22   8    2.78    4.82   0
   0  22   8    2.40    4.92   0
   0 -22   8    0.05    6.96   0
  -1  22  -8    1.64    4.78   0
   1  22   8    5.90    5.32   0
   1  22   8   10.77    6.58   0
   1 -22   8    2.51    6.74   0
  -2  22  -8    4.27    7.09   0
   2  22   8   13.20    7.34   0
   2 -22   8    5.21    6.79   0
   3 -22   8    5.11    7.60   0
  -3  22  -8    2.68    5.50   0
   3  22   8   -4.10    7.74   0
   3  23  -8    1.39    7.65   0
  -3  23   8    1.46    7.07   0
  -3  23   8    1.77    5.01   0
   2  23  -8    6.00    7.29   0
  -2  23   8    0.45    4.96   0
  -2  23   8    2.34    5.13   0
   1  23  -8    0.62    5.00   0
  -1  23   8   -3.95    7.04   0
  -1  23   8    7.62    4.65   0
   0  23  -8   -0.08    4.98   0
   0  23   8   -2.68    7.35   0
   0 -23   8    5.05    5.23   0
   0  23   8   -0.06    5.17   0
   1 -23   8    4.62    4.95   0
  -1  23  -8    3.73    5.24   0
   1  23   8    2.30    7.08   0
   1  23   8   -3.16    7.01   0
  -2  23  -8    6.05    7.29   0
   2  23   8    0.74    7.48   0
   2 -23   8    4.67    5.30   0
   2  23   8    4.06    4.99   0
   2  24  -8    3.22    7.70   0
  -2  24   8    0.04    7.33   0
  -2  24   8   -5.32    4.94   0
   1  24  -8   -2.30    5.14   0
  -1  24   8    2.69    5.17   0
  -1  24   8    2.52    7.41   0
   0  24  -8    3.18    5.25   0
   0  24   8    3.77    7.55   0
   0  24   8   -1.41    5.31   0
   1 -24   8   -5.92    5.20   0
   1  24   8   -1.12    7.39   0
  -1  24  -8   -4.70    5.21   0
   1  24   8    6.91    7.52   0
  -7   0   9    1.56    7.63   0
  -7   0   9    0.53    7.60   0
  -5   0   9    4.88    5.51   0
  -5   0   9    8.37    5.62   0
  -3   0   9   37.12    5.46   0
   1   0  -9    1.77    3.71   0
  -1   0   9   -1.51    3.50   0
  -1   0  -9   13.42    5.04   0
   1   0   9   15.61    3.74   0
   3   0   9    1.82    5.00   0
  -3   0  -9   10.57    4.82   0
  -5   0  -9    1.18    5.92   0
   5   0   9    4.92    5.66   0
  -7   0  -9    2.22    7.30   0
   7   0   9    3.64    4.88   0
  -8   1   9   -0.05    8.32   0
  -8   1   9    2.31    8.58   0
  -7  -1   9    2.31   10.12   0
  -7   1   9    0.43    7.49   0
  -7  -1   9    2.40   10.39   0
  -7   1   9    2.84    6.20   0
  -6  -1   9   15.23    7.57   0
  -6   1   9   16.29    5.99   0
  -6  -1   9   16.24    7.98   0
  -6   1   9   12.82    5.99   0
  -5   1   9   -0.81    5.63   0
  -5  -1   9    1.77    5.40   0
  -5   1   9    1.07    5.70   0
  -5  -1   9    0.82    5.51   0
  -4   1   9  148.99    7.06   0
  -4  -1   9  156.99    7.85   0
  -3   1   9   11.02    3.82   0
  -3  -1   9   11.07    3.74   0
   2   1  -9  244.60    7.51   0
  -2   1   9  248.51    7.32   0
  -2  -1   9  239.50    7.49   0
   2  -1  -9  248.16    6.66   0
   1   1  -9   27.11    3.95   0
  -1   1   9   30.67    4.08   0
   1  -1  -9   28.30    4.13   0
  -1  -1   9   28.42    3.81   0
   0  -1  -9  150.47    6.56   0
   0   1  -9  131.43    5.32   0
   0   1   9  135.16    6.44   0
   0  -1   9  148.48    6.52   0
   1  -1   9    8.11    4.73   0
  -1  -1  -9    0.71    3.41   0
  -1   1  -9    0.72    3.29   0
   1   1   9    4.37    3.55   0
   2  -1   9   67.15    5.67   0
  -2  -1  -9   79.77    4.59   0
  -2   1  -9   86.82    4.54   0
   2   1   9   85.64    4.63   0
   3   1   9   -0.46    5.02   0
   3  -1   9    8.04    4.87   0
  -3  -1  -9    7.99    3.44   0
  -3   1  -9   -1.32    4.87   0
   4   1   9   23.88    5.74   0
   4  -1   9   22.45    4.09   0
  -4  -1  -9   19.15    4.20   0
  -4   1  -9   26.79    5.65   0
   5   1   9   10.11    6.02   0
   5  -1   9   -2.83    3.90   0
  -5  -1  -9    3.45    5.76   0
  -5   1  -9    1.13    4.12   0
   6   1   9    1.10    4.67   0
  -6  -1  -9    3.27    6.54   0
   6  -1   9    9.08    6.30   0
  -6   1  -9    4.15    4.48   0
  -7  -1  -9    5.37    5.00   0
  -7   1  -9    1.16    5.09   0
   7   1   9    4.25    5.03   0
   7  -1   9    2.04    5.41   0
  -9   2   9    2.79   11.38   0
  -9   2   9    2.19   11.40   0
  -8   2   9    4.29    7.03   0
  -8   2   9    2.24    6.98   0
  -7   2   9    9.64    6.23   0
  -7   2   9   15.42    6.35   0
  -6  -2   9    5.42    7.66   0
  -6   2   9    2.50    5.87   0
  -6   2   9    4.48    5.88   0
  -6  -2   9    4.96    7.84   0
  -5   2   9   49.86    6.21   0
  -5   2   9   49.91    6.20   0
  -5  -2   9   54.92    6.56   0
  -5  -2   9   49.26    6.51   0
  -4   2   9   11.93    5.35   0
  -4  -2   9   13.32    5.76   0
  -3   2   9   25.52    5.55   0
  -3  -2   9   22.92    5.74   0
   2   2  -9   20.30    5.10   0
  -2   2   9   23.31    5.40   0
  -2  -2   9   27.14    5.31   0
   1  -2  -9    2.23    5.04   0
   1   2  -9    4.96    3.69   0
  -1   2   9    3.71    4.01   0
  -1  -2   9    0.93    3.60   0
   0  -2   9    4.76    3.49   0
   0  -2  -9    4.58    3.54   0
   0   2  -9    4.73    3.53   0
   0   2   9    4.56    5.25   0
   1  -2   9    0.74    3.63   0
  -1  -2  -9   -0.51    3.54   0
  -1   2  -9    7.15    4.91   0
   1   2   9    5.09    4.99   0
   2  -2   9    4.83    3.30   0
  -2  -2  -9   -2.28    3.60   0
  -2   2  -9   -2.98    3.69   0
   2   2   9    4.11    3.61   0
   3   2   9   -2.01    3.45   0
   3  -2   9    1.50    5.20   0
  -3  -2  -9    1.56    3.51   0
  -3   2  -9    7.14    3.90   0
   4   2   9    0.96    4.10   0
   4  -2   9    2.71    5.46   0
  -4  -2  -9   -0.26    4.00   0
  -4   2  -9    3.48    5.24   0
   5   2   9    3.44    4.20   0
  -5  -2  -9    4.25    4.03   0
   5  -2   9    0.71    5.98   0
  -5   2  -9    8.00    5.81   0
   6   2   9    2.17    4.82   0
  -6  -2  -9   -3.33    4.47   0
  -6   2  -9    1.74    4.57   0
   6  -2   9    0.78    6.51   0
  -7  -2  -9    5.82    4.93   0
   7   2   9    8.21    7.13   0
  -7   2  -9    0.88    5.02   0
   7  -2   9   -1.25    5.18   0
  -9   3   9    2.13    9.69   0
  -9   3   9    0.13    9.53   0
  -8   3   9   -0.78    6.95   0
  -8   3   9    0.75    6.68   0
  -7   3   9   -1.13    6.38   0
  -7   3   9    0.79    6.56   0
  -6   3   9   23.38    6.11   0
  -6   3   9   21.92    6.14   0
  -5  -3   9    5.04    6.52   0
  -5   3   9   11.15    5.74   0
  -5  -3   9    7.96    5.66   0
  -5   3   9   11.43    4.22   0
  -4   3   9  118.10    6.52   0
  -4  -3   9   99.14    7.18   0
   3   3  -9   66.67    6.39   0
  -3   3   9   72.41    5.91   0
  -3  -3   9   64.25    6.21   0
   2   3  -9  299.90    7.91   0
  -2   3   9  302.62    7.58   0
  -2  -3   9  300.89    7.16   0
  -1  -3   9    0.33    3.51   0
   1  -3  -9    5.41    3.55   0
   1   3  -9    2.70    5.05   0
  -1   3   9    5.14    3.77   0
   0  -3   9  408.94    8.16   0
   0  -3  -9  410.81    7.27   0
   0   3  -9  384.73    7.99   0
   0   3   9  401.90    7.17   0
   1  -3   9    2.85    3.42   0
  -1  -3  -9    0.54    4.99   0
  -1   3  -9    6.62    5.05   0
   1   3   9    1.03    4.92   0
   2  -3   9  173.24    5.16   0
  -2  -3  -9  171.24    6.37   0
  -2   3  -9  167.83    4.96   0
   2   3   9  178.60    5.05   0
   3  -3   9   12.92    5.45   0
  -3  -3  -9    9.87    3.91   0
  -3   3  -9    5.57    3.97   0
   3   3   9    7.73    3.56   0
   4   3   9   65.95    6.14   0
   4  -3   9   49.32    4.50   0
  -4  -3  -9   59.05    4.60   0
  -4   3  -9   56.05    4.42   0
  -5  -3  -9    4.59    4.06   0
   5  -3   9    8.68    4.11   0
   5   3   9    6.15    4.02   0
  -5   3  -9    4.81    4.08   0
   6   3   9   11.44    4.98   0
  -6  -3  -9    7.57    5.04   0
  -6   3  -9    6.33    6.61   0
   6  -3   9    5.89    6.64   0
  -7  -3  -9    0.69    7.55   0
   7   3   9    5.33    7.57   0
  -7   3  -9    3.90    5.06   0
   7  -3   9   -3.83    7.14   0
  -9   4   9    1.49    7.96   0
  -9   4   9    2.62    7.98   0
  -8   4   9    0.51    7.16   0
  -8   4   9    0.95    7.13   0
  -7   4   9   22.57    6.35   0
  -7   4   9   17.01    6.59   0
  -6   4   9    3.75    5.95   0
  -6   4   9    1.70    4.34   0
  -5   4   9   20.71    6.01   0
  -5  -4   9   19.58    7.67   0
  -5  -4   9   22.33    7.73   0
  -5   4   9   20.49    5.80   0
  -4  -4   9    9.45    5.65   0
  -4   4   9    7.85    5.20   0
  -3  -4   9   58.64    6.02   0
  -3   4   9   58.38    4.59   0
   3   4  -9   61.93    6.25   0
  -2  -4   9    0.83    4.91   0
   2   4  -9    1.34    5.14   0
  -2   4   9    3.15    3.71   0
  -1  -4   9   35.30    4.02   0
   1   4  -9   35.14    5.39   0
  -1   4   9   40.12    5.33   0
   0  -4   9    1.32    3.78   0
   0  -4  -9    8.55    4.76   0
   0   4  -9    1.45    3.72   0
   0   4   9   -0.01    3.49   0
   1  -4   9   -0.51    3.22   0
  -1  -4  -9    0.59    3.46   0
  -1   4  -9    1.83    3.31   0
   1   4   9   -0.63    3.54   0
   2  -4   9    3.38    3.27   0
  -2  -4  -9   -0.98    3.52   0
  -2   4  -9    3.25    3.30   0
   2   4   9    2.16    3.29   0
  -3  -4  -9    8.23    4.92   0
   3  -4   9    2.17    5.32   0
  -3   4  -9    2.57    3.52   0
   3   4   9    0.93    4.97   0
   4   4   9    4.14    4.20   0
  -4  -4  -9   -1.56    5.73   0
   4  -4   9   -0.26    3.61   0
  -4   4  -9    5.02    5.38   0
   5   4   9    9.37    5.92   0
  -5  -4  -9    7.35    4.35   0
   5  -4   9   11.62    4.03   0
  -5   4  -9    1.63    6.26   0
   6   4   9    2.88    4.61   0
  -6  -4  -9    4.32    4.44   0
  -6   4  -9   11.10    6.71   0
   6  -4   9   -1.25    4.65   0
  -7  -4  -9    6.31    5.27   0
   7   4   9    5.68    5.40   0
  -7   4  -9    6.78    6.82   0
   7  -4   9    1.27    7.05   0
  -9   5   9    4.90    7.88   0
  -9   5   9    2.11    7.91   0
  -8   5   9    5.11    5.16   0
  -8   5   9    0.94    7.26   0
  -7   5   9    4.01    6.88   0
  -7   5   9    1.51    4.80   0
  -6   5   9   26.12    4.52   0
  -6   5   9   23.31    4.68   0
  -5  -5   9    2.94    9.99   0
  -5  -5   9    2.67   10.85   0
  -5   5   9    5.78    5.46   0
  -5   5   9    4.39    5.56   0
  -4   5   9   51.34    5.57   0
  -4  -5   9   49.88    7.62   0
   3   5  -9    2.95    5.58   0
  -3  -5   9    3.87    4.91   0
  -3   5   9    0.87    3.65   0
  -2  -5   9   78.11    5.77   0
  -2   5   9   75.45    4.54   0
   2   5  -9   75.79    6.00   0
  -1  -5   9    6.89    4.85   0
  -1   5   9   11.95    5.02   0
   1   5  -9   12.16    5.12   0
   0  -5  -9  136.83    4.90   0
   0  -5   9  137.61    6.38   0
   0   5   9  134.21    4.91   0
   0   5  -9  131.48    6.21   0
  -1  -5  -9   17.40    4.98   0
   1  -5   9   17.45    3.54   0
   1   5   9   17.58    5.13   0
  -1   5  -9   14.05    3.77   0
  -2  -5  -9   52.76    5.52   0
   2  -5   9   46.91    3.91   0
  -2   5  -9   54.73    5.50   0
   2   5   9   58.63    4.43   0
   3  -5   9    0.07    5.23   0
  -3  -5  -9    4.47    3.97   0
  -3   5  -9    2.26    3.67   0
   3   5   9    0.89    3.99   0
   4   5   9   28.88    6.21   0
  -4  -5  -9   27.32    5.90   0
   4  -5   9   28.48    5.35   0
  -4   5  -9   22.33    3.82   0
   5   5   9    0.91    5.92   0
  -5  -5  -9    2.96    4.17   0
   5  -5   9   -0.81    5.77   0
  -5   5  -9    1.29    5.82   0
   6   5   9   13.15    6.88   0
  -6  -5  -9   18.71    6.71   0
  -6   5  -9   20.54    6.52   0
   6  -5   9   16.36    4.64   0
  -7  -5  -9   -1.12    5.04   0
  -7   5  -9   -0.07    4.82   0
   7   5   9    1.65    7.11   0
   7  -5   9    0.87    7.07   0
  -8   6   9   -0.64    7.08   0
  -8   6   9    4.76    7.12   0
  -7   6   9    8.79    5.09   0
  -7   6   9    7.56    7.06   0
  -6   6   9    1.94    3.90   0
  -6   6   9    2.16    5.77   0
  -5   6   9   14.37    5.67   0
  -5   6   9    9.28    4.07   0
  -4   6   9    1.16    3.74   0
  -4  -6   9    2.27    5.36   0
   3   6  -9    6.81    5.71   0
  -3   6   9    9.69    3.87   0
  -3  -6   9    7.06    5.34   0
  -2   6   9   12.16    3.76   0
   2   6  -9   11.81    3.74   0
  -2  -6   9   12.24    4.89   0
  -1  -6   9    1.18    5.09   0
  -1   6   9    5.32    3.81   0
   1   6  -9    0.74    3.47   0
   0  -6   9    1.19    3.48   0
   0   6   9    2.66    3.37   0
   0   6  -9   -4.90    4.91   0
   1  -6   9    7.58    3.36   0
  -1  -6  -9    6.94    3.54   0
   1   6   9    6.17    5.45   0
  -1   6  -9    5.38    4.90   0
  -2  -6  -9    1.97    3.62   0
   2  -6   9    2.88    4.88   0
   2   6   9   -0.99    4.82   0
  -2   6  -9    3.79    3.52   0
  -3  -6  -9   13.44    4.14   0
   3  -6   9   15.61    3.80   0
  -3   6  -9   20.13    5.38   0
   3   6   9   24.04    5.77   0
  -4  -6  -9    4.01    5.74   0
   4  -6   9    3.42    3.70   0
  -4   6  -9    4.79    3.85   0
   4   6   9   -3.78    5.95   0
   5   6   9   13.23    6.10   0
  -5  -6  -9    8.55    4.21   0
   5  -6   9   13.79    4.55   0
  -5   6  -9    7.31    6.11   0
   6   6   9   -1.49    7.16   0
  -6  -6  -9    8.38    6.21   0
  -6   6  -9    2.45    6.57   0
   6  -6   9   -0.46    4.66   0
   7  -6   9    9.11    7.38   0
  -7  -6  -9    3.50    5.37   0
   7   6   9   -5.20    7.66   0
  -7   6  -9    1.24    5.08   0
  -8   7   9    1.52    5.17   0
  -8   7   9    0.98    7.50   0
  -7   7   9   -3.43    6.68   0
  -7   7   9    1.77    4.52   0
  -6   7   9   14.46    5.80   0
  -6   7   9   13.69    5.87   0
  -5   7   9    3.24    5.27   0
  -5   7   9   -0.81    5.57   0
  -4   7   9   94.69    4.79   0
  -4  -7   9   89.63    7.55   0
   3   7  -9    4.78    5.70   0
  -3   7   9    5.00    4.07   0
  -3  -7   9    3.16    5.81   0
  -2   7   9  148.49    6.56   0
  -2  -7   9  137.94    6.78   0
   2   7  -9  151.98    6.84   0
  -1  -7   9   11.33    5.19   0
   1   7  -9   14.43    5.49   0
  -1   7   9   15.07    5.42   0
   0  -7   9   68.46    4.56   0
   0   7   9   72.87    5.49   0
   0   7  -9   75.43    5.90   0
  -1  -7  -9    5.81    3.48   0
   1  -7   9   -0.18    3.48   0
   1   7   9    5.24    3.60   0
  -1   7  -9   -0.16    5.40   0
   2  -7   9   71.40    4.46   0
  -2  -7  -9   86.88    4.66   0
   2   7   9   78.54    4.50   0
  -2   7  -9   80.71    5.80   0
  -3  -7  -9    4.59    5.68   0
   3  -7   9    0.31    5.15   0
   3   7   9    0.86    3.93   0
  -3   7  -9    2.77    3.74   0
  -4  -7  -9   25.43    4.43   0
   4  -7   9   28.52    3.83   0
  -4   7  -9   32.80    3.96   0
   4   7   9   30.36    6.17   0
   5   7   9    3.58    6.01   0
  -5  -7  -9   -0.32    6.05   0
  -5   7  -9    3.13    6.02   0
   5  -7   9   10.46    6.14   0
   6   7   9   -1.63    7.30   0
  -6  -7  -9    5.27    6.70   0
  -6   7  -9    6.70    6.79   0
   6  -7   9    6.28    4.71   0
   7  -7   9    0.91    5.11   0
  -7  -7  -9    4.17    5.29   0
  -7   7  -9   -1.55    5.11   0
   7   7   9    3.32    5.32   0
  -8   8   9    5.61    6.98   0
  -8   8   9    2.16    7.92   0
  -7   8   9    8.23    6.45   0
  -7   8   9   12.17    6.23   0
  -6   8   9    8.16    4.39   0
  -6   8   9    5.10    4.26   0
  -5   8   9   18.97    5.60   0
  -5   8   9   15.29    5.68   0
  -4  -8   9    3.64    6.50   0
  -4   8   9    5.59    3.77   0
  -3   8   9    7.36    3.84   0
   3   8  -9    4.89    5.60   0
  -3  -8   9    5.18    5.40   0
  -2   8   9    7.28    5.56   0
   2   8  -9    3.79    5.58   0
  -2  -8   9    5.48    5.10   0
  -1   8   9   -1.16    3.34   0
  -1  -8   9    1.34    5.37   0
   1   8  -9   -0.37    5.16   0
   0   8   9    6.20    3.34   0
   0  -8   9    5.95    5.17   0
   0   8  -9    3.12    5.31   0
   1   8   9    1.19    3.73   0
   1  -8   9   -2.08    5.47   0
  -1   8  -9   -2.52    3.83   0
  -2  -8  -9    9.11    4.85   0
   2  -8   9   -0.88    3.25   0
   2   8   9    2.77    3.64   0
  -2   8  -9    3.53    3.94   0
  -3  -8  -9   12.94    4.24   0
   3  -8   9   17.25    5.30   0
   3   8   9   16.31    4.34   0
  -3   8  -9   15.38    3.90   0
  -4  -8  -9    3.85    4.00   0
   4  -8   9    5.78    5.51   0
  -4   8  -9    4.97    3.63   0
   4   8   9    5.15    6.03   0
   5   8   9   22.32    6.45   0
  -5  -8  -9   10.53    6.33   0
  -5   8  -9    9.26    4.71   0
   5  -8   9   20.78    4.56   0
   6  -8   9   -0.97    6.81   0
   6   8   9    2.93    4.88   0
  -6  -8  -9    1.99    5.10   0
  -6   8  -9    0.80    4.43   0
   7  -8   9   -0.75    5.51   0
  -7  -8  -9    4.55    5.11   0
   7   8   9    3.74    7.87   0
  -7   8  -9    8.20    7.67   0
  -8   9   9    0.57    8.21   0
  -8   9   9    3.90    4.87   0
  -7   9   9   -1.75    6.77   0
  -7   9   9    5.52    4.48   0
  -6   9   9   19.97    4.84   0
  -6   9   9   20.04    6.11   0
  -5   9   9   -2.82    5.37   0
  -5   9   9   -3.27    3.75   0
  -4   9   9   31.63    5.93   0
  -4   9   9   34.19    4.28   0
  -4  -9   9   36.07    7.89   0
  -3  -9   9    8.67    5.54   0
  -3   9   9    8.99    5.47   0
   3   9  -9    6.62    5.93   0
  -2   9   9   52.94    4.52   0
   2   9  -9   60.92    6.32   0
  -2  -9   9   61.15    6.18   0
  -1   9   9   -0.52    3.52   0
  -1  -9   9    1.16    5.13   0
   1   9  -9    0.51    5.08   0
   0   9   9   90.95    4.58   0
   0  -9   9   77.33    6.07   0
   0   9  -9   74.64    4.81   0
   1   9   9   12.22    3.55   0
   1  -9   9   12.02    3.75   0
  -1   9  -9    5.75    3.93   0
   2   9   9   27.05    3.84   0
   2  -9   9   26.35    5.17   0
  -2   9  -9   29.91    4.26   0
  -3  -9  -9   17.73    4.14   0
   3   9   9    9.34    4.38   0
   3  -9   9   15.55    5.43   0
  -3   9  -9   10.52    5.25   0
  -4  -9  -9   -3.02    5.96   0
   4   9   9    4.45    5.85   0
  -4   9  -9    0.13    5.61   0
   4  -9   9    1.07    4.19   0
  -5  -9  -9    8.07    6.27   0
  -5   9  -9    0.85    4.32   0
   5   9   9   -3.21    4.45   0
   5  -9   9    5.36    4.11   0
   6   9   9    1.11    7.56   0
   6  -9   9    7.38    6.59   0
  -6  -9  -9   -1.14    5.20   0
  -6   9  -9    3.48    4.83   0
  -7  -9  -9    1.60    5.61   0
   7  -9   9   -3.00    5.55   0
   7   9   9    4.88    5.54   0
  -7   9  -9   -1.40    5.38   0
  -8  10   9    8.43    7.60   0
  -8  10   9    2.29    5.24   0
  -7  10   9   -0.45    4.72   0
  -6  10   9   20.06    6.34   0
  -5  10   9    1.67    4.05   0
  -5  10   9   -2.19    3.96   0
  -4  10   9   19.43    4.03   0
  -4  10   9   22.93    5.95   0
   4  10  -9   28.25    9.13   0
  -4 -10   9   21.47    7.65   0
  -3  10   9    4.47    3.88   0
  -3 -10   9    0.18    5.63   0
   3  10  -9    0.49    5.64   0
  -2 -10   9   13.03    5.57   0
  -2  10   9    5.77    5.40   0
   2  10  -9    8.86    5.56   0
  -1  10   9   10.60    4.94   0
   1  10  -9    8.50    5.07   0
  -1 -10   9    8.55    3.44   0
   0  10   9   -2.04    5.68   0
   0 -10   9    2.13    3.54   0
   0  10  -9   -0.81    5.18   0
   1  10   9    3.23    3.46   0
   1 -10   9    2.68    4.00   0
  -1  10  -9    3.47    3.68   0
   2  10   9    4.22    3.99   0
   2 -10   9    4.59    3.94   0
  -2  10  -9    3.49    3.81   0
   3  10   9   -6.20    4.16   0
   3 -10   9    1.40    5.19   0
  -3  10  -9    4.20    5.16   0
   4 -10   9    2.06    5.82   0
  -4 -10  -9   16.07    6.07   0
   4  10   9   17.61    6.14   0
  -4  10  -9    9.71    4.14   0
   5 -10   9    1.72    5.90   0
  -5 -10  -9   -2.12    4.62   0
  -5  10  -9   10.41    5.96   0
   5  10   9    0.68    4.72   0
   6  10   9   -0.05    5.32   0
  -6 -10  -9    3.72    5.19   0
   6 -10   9    5.11    7.04   0
  -6  10  -9    3.23    4.75   0
  -8  11   9    4.55    5.18   0
  -7  11   9    2.29    4.70   0
  -6  11   9    7.39    4.34   0
  -5  11   9    5.72    4.27   0
  -5  11   9    1.94    4.37   0
  -4  11   9    8.56    6.13   0
   4  11  -9    5.78    8.35   0
  -4  11   9    7.61    5.90   0
  -4 -11   9    7.18    7.81   0
  -3  11   9    0.10    3.93   0
   3  11  -9    2.70    5.71   0
  -3 -11   9   -0.87    5.57   0
  -2  11   9    9.89    4.29   0
   2  11  -9    7.91    5.28   0
  -2 -11   9    5.96    4.16   0
  -1 -11   9    2.93    5.01   0
  -1  11   9    2.33    3.58   0
   1  11  -9    2.18    3.56   0
   0  11   9    5.18    3.84   0
   0  11  -9    0.06    5.28   0
   0 -11   9    0.14    5.19   0
   1  11   9    1.90    5.13   0
   1 -11   9    8.24    3.75   0
  -1  11  -9    6.15    4.06   0
   2  11   9   -1.17    4.08   0
   2 -11   9    3.52    3.84   0
  -2  11  -9    8.08    5.36   0
   3 -11   9    2.11    3.74   0
   3  11   9   -2.07    5.76   0
  -3  11  -9    4.72    3.73   0
   4 -11   9   -1.25    4.09   0
   4  11   9    0.78    4.39   0
  -4  11  -9    5.40    5.87   0
   5 -11   9   13.84    6.20   0
  -5  11  -9   -1.40    4.46   0
   5  11   9   -0.61    6.94   0
   6  11   9    4.24    7.52   0
   6 -11   9   11.77    6.80   0
  -6  11  -9   10.03    6.91   0
  -8  12   9   -0.13    5.39   0
  -7  12   9    2.90    4.76   0
  -6  12   9    1.48    6.52   0
  -5  12   9    3.56    4.46   0
  -4  12   9    4.47    5.95   0
  -4  12   9   -0.24    4.29   0
   4  12  -9    3.58    7.87   0
  -3  12   9    4.99    3.63   0
   3  12  -9   -0.29    5.34   0
  -3 -12   9    2.96    5.27   0
  -2  12   9    4.85    3.93   0
  -2 -12   9   -0.20    5.54   0
   2  12  -9    1.71    5.29   0
  -1 -12   9    0.68    3.39   0
  -1  12   9    0.94    3.45   0
   1  12  -9    2.46    3.63   0
   0 -12   9    5.73    5.04   0
   0  12   9    0.34    5.32   0
   0  12  -9    2.75    5.48   0
   1 -12   9   -1.96    5.51   0
   1  12   9   -2.46    3.85   0
  -1  12  -9    7.49    3.96   0
   2 -12   9    1.30    3.88   0
   2  12   9    3.92    4.28   0
  -2  12  -9    4.50    3.85   0
   3 -12   9    0.76    3.98   0
   3  12   9    4.21    4.34   0
  -3  12  -9   -2.75    5.30   0
   4 -12   9    3.35    4.12   0
   4  12   9    9.44    6.38   0
  -4  12  -9    4.36    4.16   0
   5 -12   9   -3.43    4.57   0
   5  12   9    1.48    4.70   0
  -5  12  -9    0.27    4.30   0
   6  12   9    4.46    5.34   0
   6 -12   9    9.65    7.01   0
  -6  12  -9   -1.37    4.87   0
  -7  13   9    4.62    5.22   0
  -6  13   9    4.92    4.53   0
  -5  13   9    4.44    4.55   0
  -4  13   9   25.69    4.25   0
   4  13  -9   20.75    8.57   0
  -4  13   9   25.83    6.10   0
  -3  13   9   13.29    4.06   0
  -3 -13   9    6.20    5.46   0
   3  13  -9   11.73    5.70   0
  -2 -13   9   53.27    4.77   0
  -2  13   9   58.55    4.47   0
   2  13  -9   49.16    6.40   0
  -1  13   9    1.61    3.73   0
  -1 -13   9    4.14    3.71   0
   1  13  -9    2.52    4.00   0
   0 -13   9   86.12    4.89   0
   0  13   9   97.59    6.00   0
   0  13  -9   91.59    5.06   0
  -1  13  -9    4.34    5.51   0
   1 -13   9    0.37    3.89   0
   1  13   9    0.39    5.36   0
  -2  13  -9   39.68    5.81   0
   2 -13   9   36.66    4.40   0
   2  13   9   43.96    6.11   0
  -3  13  -9    6.17    5.64   0
   3 -13   9   -3.10    5.17   0
   3  13   9   -1.58    5.81   0
   4 -13   9    7.24    4.15   0
   4  13   9    9.59    4.58   0
  -4  13  -9   10.81    4.16   0
   5 -13   9    2.94    4.86   0
   5  13   9    5.20    4.97   0
  -5  13  -9   -0.88    4.76   0
   6  13   9   10.16    7.86   0
   6 -13   9    3.22    4.91   0
  -6  13  -9    4.04    5.44   0
  -7  14   9    8.59    7.40   0
  -6  14   9    2.19    7.20   0
  -5  14   9    6.43    4.45   0
  -4  14   9   13.71    6.36   0
  -4  14   9    3.26    4.58   0
   4  14  -9   -1.41    7.68   0
  -3  14   9   13.93    5.86   0
  -3  14   9   14.16    4.17   0
   3  14  -9   11.50    6.09   0
  -3 -14   9   13.79    6.16   0
  -2  14   9    3.05    5.24   0
   2  14  -9    2.15    4.07   0
  -2 -14   9    5.44    5.62   0
  -1  14   9    9.38    4.03   0
  -1 -14   9   10.51    4.91   0
   1  14  -9    7.77    4.04   0
   0  14  -9    0.72    5.69   0
   0  14   9    1.18    5.24   0
   0 -14   9    7.44    5.42   0
  -1  14  -9    4.80    6.11   0
   1  14   9    4.54    5.56   0
   1 -14   9    2.91    4.11   0
  -2  14  -9    8.25    5.58   0
   2 -14   9    1.70    4.09   0
   2  14   9   -0.17    4.04   0
  -3  14  -9    6.97    4.22   0
   3 -14   9    0.60    5.93   0
   3  14   9   11.16    6.33   0
   4 -14   9    2.64    5.70   0
   4  14   9    1.91    4.66   0
  -4  14  -9    2.65    4.06   0
   5 -14   9    3.58    6.08   0
   5  14   9    7.38    7.45   0
  -5  14  -9    4.20    4.66   0
   6  14   9   -1.57    8.20   0
   6 -14   9    1.61    5.37   0
  -6  14  -9    2.94    5.44   0
  -7  15   9   -4.78    5.30   0
  -6  15   9    9.90    6.22   0
  -5  15   9    8.79    4.70   0
  -4  15   9   30.58    4.72   0
   4  15  -9   37.40    8.69   0
  -4  15   9   31.23    4.85   0
  -3  15   9    4.23    5.89   0
  -3 -15   9    6.88    6.30   0
  -3  15   9    6.62    4.23   0
   3  15  -9   10.29    6.16   0
  -2  15   9   32.31    4.10   0
  -2 -15   9   37.80    6.28   0
   2  15  -9   33.69    4.67   0
   1  15  -9   34.63    5.92   0
  -1  15   9   39.63    5.73   0
  -1 -15   9   24.90    5.93   0
   0  15  -9   18.00    4.29   0
   0  15   9   16.93    5.55   0
   0 -15   9   13.85    4.33   0
  -1  15  -9   29.88    4.26   0
   1  15   9   40.61    6.05   0
   1 -15   9   28.48    4.48   0
  -2  15  -9   22.50    6.03   0
   2 -15   9    7.94    5.81   0
   2  15   9   20.01    4.37   0
  -3  15  -9    1.47    4.89   0
   3 -15   9   12.59    4.22   0
   3  15   9    7.02    4.73   0
  -4  15  -9    4.27    4.46   0
   4 -15   9   20.50    4.74   0
   4  15   9   12.90    6.96   0
   5 -15   9   -2.07    6.64   0
   5  15   9   -0.01    7.47   0
  -5  15  -9   -3.41    4.58   0
  -7  16   9    5.46    5.16   0
  -6  16   9   12.95    5.06   0
  -5  16   9    9.28    4.65   0
  -4  16   9    6.04    6.51   0
  -4  16   9    2.84    4.87   0
   4  16  -9    1.03    6.81   0
  -3  16   9    5.66    4.54   0
  -3  16   9    8.24    6.21   0
  -3 -16   9    3.85    4.19   0
   3  16  -9    5.61    6.35   0
  -2  16   9    3.94    5.76   0
  -2 -16   9    1.35    4.41   0
   2  16  -9    1.10    5.81   0
   1  16  -9   -0.48    3.79   0
  -1 -16   9   -0.38    3.84   0
  -1  16   9   -1.11    4.03   0
   0  16  -9    0.43    4.04   0
   0  16   9   -0.60    3.75   0
   0 -16   9    0.58    3.94   0
  -1  16  -9    3.37    4.14   0
   1  16   9    3.27    4.47   0
   1 -16   9    0.67    4.03   0
  -2  16  -9    0.71    6.17   0
   2  16   9    3.24    4.37   0
   2 -16   9    2.74    5.98   0
  -3  16  -9    4.16    6.26   0
   3  16   9    2.36    4.69   0
   3 -16   9    5.62    5.92   0
  -4  16  -9    8.22    4.85   0
   4 -16   9    1.34    6.01   0
   4  16   9    3.13    7.29   0
   5 -16   9    8.31    5.06   0
   5  16   9    8.42    7.43   0
  -5  16  -9    1.30    5.10   0
  -6  17   9    0.94    5.05   0
  -5  17   9    5.17    4.33   0
  -4  17   9   12.95    4.77   0
   4  17  -9   13.95    7.25   0
  -4  17   9   13.02    4.70   0
  -3  17   9   16.91    6.18   0
   3  17  -9   12.59    6.70   0
  -3  17   9   11.73    4.57   0
  -2 -17   9   24.14    7.00   0
  -2  17   9   22.70    4.65   0
   2  17  -9   23.15    4.98   0
   1  17  -9   10.87    4.38   0
  -1 -17   9    5.45    4.25   0
  -1  17   9    6.22    6.20   0
   0 -17   9   28.23    6.12   0
   0  17  -9   25.80    4.33   0
   0  17   9   40.28    6.60   0
  -1  17  -9    2.03    6.15   0
   1  17   9    6.30    4.70   0
   1 -17   9    5.34    4.17   0
  -2  17  -9   23.63    6.51   0
   2  17   9   24.78    6.49   0
   2 -17   9   20.15    4.69   0
  -3  17  -9    3.02    5.97   0
   3  17   9   14.00    6.99   0
   3 -17   9    4.30    4.65   0
  -4  17  -9    6.56    4.97   0
   4  17   9    5.49    7.09   0
   4 -17   9    0.50    6.55   0
  -5  17  -9    6.56    6.96   0
   5  17   9   10.03    8.28   0
   5 -17   9    4.68    5.07   0
  -6  18   9    3.32    7.60   0
  -5  18   9    7.92    5.20   0
  -4  18   9    4.89    4.23   0
   4  18  -9    3.11    8.60   0
  -4  18   9    5.98    4.71   0
  -3  18   9    3.11    5.93   0
  -3  18   9    8.35    6.05   0
   3  18  -9    5.09    6.28   0
  -2  18   9   -0.59    4.17   0
  -2 -18   9   -0.88    6.30   0
  -2  18   9    1.33    5.82   0
   2  18  -9    1.98    4.74   0
   1  18  -9    8.17    3.99   0
  -1  18   9    9.71    4.09   0
  -1 -18   9    6.37    5.44   0
   0  18  -9    5.98    5.77   0
   0 -18   9    2.54    4.14   0
   0  18   9    1.05    4.58   0
   1 -18   9   -1.98    4.53   0
  -1  18  -9    2.57    6.10   0
   1  18   9  -10.27    6.46   0
  -2  18  -9    4.98    4.59   0
   2  18   9    4.30    4.78   0
   2 -18   9    0.99    6.40   0
  -3  18  -9    0.19    4.74   0
   3  18   9    6.61    6.92   0
   3 -18   9    5.76    6.85   0
  -4  18  -9    2.85    7.02   0
   4  18   9    1.96    5.30   0
   4 -18   9    3.94    4.82   0
  -5  19   9   -3.42    7.06   0
  -4  19   9   10.99    4.96   0
  -4  19   9    6.22    6.63   0
   4  19  -9    5.67    7.17   0
  -3  19   9    3.82    4.51   0
  -3  19   9    7.16    6.32   0
   3  19  -9    4.84    6.93   0
   2  19  -9   22.62    4.96   0
  -2  19   9   11.62    4.36   0
  -2  19   9   15.83    4.55   0
  -2 -19   9   20.25    6.59   0
   1  19  -9    6.37    6.11   0
  -1 -19   9   10.96    6.27   0
  -1  19   9   14.52    4.30   0
   0  19  -9   16.24    6.60   0
   0 -19   9   22.01    4.88   0
   0  19   9   26.39    5.00   0
  -1  19  -9    8.12    4.57   0
   1 -19   9    7.59    6.38   0
   1  19   9    2.40    4.76   0
   2 -19   9    5.09    4.57   0
  -2  19  -9    4.53    6.48   0
   2  19   9   11.55    6.52   0
   3 -19   9    3.49    4.92   0
  -3  19  -9    9.65    7.14   0
   3  19   9   11.80    5.18   0
  -4  19  -9    2.79    4.98   0
   4 -19   9   10.42    5.22   0
   4  19   9    5.01    5.70   0
  -5  20   9   -0.45    7.44   0
  -4  20   9    7.93    4.61   0
  -4  20   9   -2.16    4.72   0
   4  20  -9    1.08    7.58   0
  -3  20   9   -1.78    6.20   0
   3  20  -9    1.58    7.32   0
  -3  20   9    5.05    4.71   0
   2  20  -9    0.27    6.87   0
  -2 -20   9    3.48    6.76   0
  -2  20   9   -1.79    4.80   0
  -2  20   9    1.79    4.55   0
   1  20  -9    2.51    4.56   0
  -1  20   9    4.18    4.48   0
  -1 -20   9    4.49    4.58   0
  -1  20   9    4.74    4.53   0
   0  20  -9    5.54    4.92   0
   0  20   9   -0.59    6.58   0
   0 -20   9    2.89    4.82   0
  -1  20  -9   -3.43    6.76   0
   1  20   9    3.36    4.98   0
   1 -20   9   -0.93    4.71   0
  -2  20  -9    5.13    5.08   0
   2 -20   9    2.61    4.72   0
   2  20   9    7.07    5.14   0
  -3  20  -9   -1.43    5.20   0
   3 -20   9   -0.26    5.11   0
   3  20   9    7.66    7.62   0
  -4  21   9    5.93    7.30   0
  -4  21   9    1.86    7.35   0
   4  21  -9   -0.11    7.73   0
  -3  21   9    7.24    4.86   0
  -3  21   9    9.09    6.74   0
   3  21  -9    7.78    7.69   0
   2  21  -9    3.20    6.85   0
  -2  21   9   -0.84    4.58   0
  -2  21   9   -1.11    4.56   0
   1  21  -9    3.00    6.83   0
  -1  21   9    9.32    6.84   0
  -1 -21   9    2.79    4.95   0
  -1  21   9    1.18    4.81   0
   0  21  -9    8.20    4.78   0
   0 -21   9   11.67    6.77   0
   0  21   9    1.81    6.68   0
  -1  21  -9   -1.21    6.81   0
   1  21   9   -1.15    7.24   0
   1 -21   9    4.76    5.36   0
  -2  21  -9    4.33    4.72   0
   2  21   9    1.22    6.99   0
   2 -21   9   10.51    5.02   0
  -3  21  -9   -1.33    5.40   0
   3 -21   9    6.43    7.34   0
   3  21   9   -1.69    5.60   0
  -4  22   9   -3.33    7.27   0
  -4  22   9    5.57    5.04   0
  -3  22   9   -1.14    5.02   0
  -3  22   9   -3.40    5.22   0
   3  22  -9    3.53    5.66   0
   2  22  -9    1.41    7.27   0
  -2  22   9    7.24    6.87   0
  -2  22   9    0.93    4.52   0
   1  22  -9   -1.24    5.03   0
  -1  22   9   -3.90    6.26   0
  -1  22   9   -1.65    4.46   0
  -1 -22   9    2.50    7.14   0
   0  22  -9    3.06    7.30   0
   0  22   9    7.51    6.74   0
   0  22   9   -2.25    5.09   0
   0 -22   9    4.83    6.95   0
  -1  22  -9   -0.52    5.27   0
   1 -22   9   -0.55    7.23   0
   1  22   9   -2.88    7.19   0
  -2  22  -9    6.71    7.44   0
   2  22   9   -7.33    7.59   0
   2 -22   9    3.60    7.36   0
  -3  23   9   -0.97    7.37   0
   2  23  -9   -0.37    5.56   0
  -2  23   9   -0.16    7.10   0
  -2  23   9    0.78    4.94   0
   1  23  -9    4.20    5.37   0
  -1  23   9    5.58    5.13   0
  -1  23   9   -5.08    6.95   0
   0  23  -9    2.68    7.38   0
   0  23   9    0.96    7.32   0
   0  23   9   -0.13    7.53   0
   0 -23   9    1.01    5.20   0
  -1  23  -9    4.52    5.31   0
   1  23   9    4.57    7.69   0
   1  23   9    9.12    7.70   0
   1 -23   9   -1.88    5.37   0
  -6   0  10   16.66    7.59   0
  -6   0  10   19.86    6.34   0
  -4   0  10   25.21    5.67   0
   2   0 -10   26.37    4.23   0
  -2   0  10   24.75    5.64   0
   0   0 -10  179.75    6.84   0
   0   0  10  168.15    5.53   0
   2   0  10  120.14    5.19   0
  -2   0 -10  109.50    4.99   0
   4   0  10   28.54    4.13   0
  -4   0 -10   40.04    5.69   0
   6   0  10   -1.94    4.62   0
  -6   0 -10    1.23    4.63   0
  -8   1  10    2.97   10.24   0
  -8   1  10    1.04    9.13   0
  -7   1  10    1.42    6.66   0
  -7   1  10   -1.06    6.77   0
  -7  -1  10    0.97    9.39   0
  -7  -1  10   -0.22    9.70   0
  -6   1  10   14.08    6.34   0
  -6   1  10    7.64    6.21   0
  -6  -1  10   14.60    7.98   0
  -6  -1  10   15.41    6.61   0
  -5   1  10    0.48    5.81   0
  -5  -1  10    1.28    5.57   0
  -4   1  10    4.85    5.48   0
  -4  -1  10   -0.83    5.32   0
  -3   1  10   18.74    5.02   0
  -3  -1  10   17.24    3.81   0
   2  -1 -10    6.07    5.55   0
   2   1 -10    9.78    5.22   0
  -2   1  10    4.19    3.85   0
  -2  -1  10    3.78    3.52   0
   1  -1 -10    4.47    5.25   0
   1   1 -10    3.48    5.11   0
  -1   1  10    0.64    5.05   0
  -1  -1  10    3.73    3.61   0
   0   1 -10   -2.75    3.74   0
   0   1  10    4.25    4.92   0
   0  -1 -10    4.00    3.86   0
   0  -1  10    1.00    3.86   0
   1  -1  10    2.40    4.73   0
  -1  -1 -10    8.59    3.23   0
  -1   1 -10    3.68    4.75   0
   1   1  10    8.27    4.89   0
   2   1  10   -1.76    3.99   0
   2  -1  10    0.56    3.49   0
  -2  -1 -10    2.33    3.85   0
  -2   1 -10    1.23    3.99   0
   3   1  10    4.46    3.82   0
   3  -1  10    3.96    3.82   0
  -3  -1 -10    1.89    3.81   0
  -3   1 -10    6.70    3.61   0
   4   1  10    2.48    3.82   0
   4  -1  10    5.92    5.45   0
  -4  -1 -10    3.70    3.67   0
  -4   1 -10    7.41    3.93   0
   5   1  10    0.42    6.30   0
   5  -1  10   -3.84    4.75   0
  -5  -1 -10    2.79    6.21   0
  -5   1 -10    4.54    6.32   0
   6   1  10    2.83    4.96   0
  -6  -1 -10    6.06    6.19   0
   6  -1  10   -2.52    4.67   0
  -6   1 -10    1.61    6.69   0
  -7  -1 -10    1.95    5.28   0
  -7   1 -10    6.64    7.25   0
   7   1  10   -1.41    5.37   0
   7  -1  10   -2.99    7.62   0
  -8   2  10   -0.94    6.80   0
  -8   2  10    3.68    8.44   0
  -7   2  10    1.41    6.49   0
  -7   2  10    1.41    6.20   0
  -6   2  10    0.33    6.21   0
  -6   2  10    0.53    6.18   0
  -6  -2  10    1.91    7.65   0
  -6  -2  10    2.32    7.92   0
  -5   2  10    4.37    5.90   0
  -5   2  10    4.33    5.93   0
  -5  -2  10    1.80    5.56   0
  -4   2  10   16.04    5.43   0
  -4  -2  10    9.90    5.48   0
  -3   2  10   -0.25    3.72   0
  -3  -2  10   -1.31    5.01   0
   2   2 -10  104.78    4.93   0
  -2   2  10  104.03    5.16   0
  -2  -2  10   95.53    4.93   0
   1  -2 -10    1.16    3.62   0
   1   2 -10    1.80    3.83   0
  -1   2  10    1.31    3.66   0
  -1  -2  10   -0.38    3.79   0
   0  -2  10  148.60    5.37   0
   0  -2 -10  145.10    5.23   0
   0   2 -10  136.23    5.27   0
   0   2  10  148.38    5.24   0
   1  -2  10    0.43    3.17   0
  -1  -2 -10   -0.35    3.48   0
  -1   2 -10   -0.26    4.73   0
   1   2  10    6.24    5.08   0
   2  -2  10  107.86    4.90   0
  -2  -2 -10  102.60    4.67   0
  -2   2 -10  101.00    4.92   0
   2   2  10  119.91    5.14   0
   3   2  10   -2.68    5.43   0
   3  -2  10   12.55    5.24   0
  -3  -2 -10    6.99    3.81   0
  -3   2 -10    1.81    5.28   0
   4   2  10   53.24    6.07   0
  -4  -2 -10   43.56    4.44   0
  -4   2 -10   43.55    5.79   0
   4  -2  10   41.90    4.48   0
   5   2  10   -0.47    4.49   0
  -5  -2 -10    3.74    4.27   0
   5  -2  10    1.74    4.61   0
  -5   2 -10    5.08    4.58   0
   6   2  10   -0.10    4.48   0
  -6  -2 -10    3.69    4.91   0
  -6   2 -10    1.00    4.79   0
   6  -2  10    6.89    4.70   0
  -7  -2 -10    0.83    7.50   0
   7   2  10    5.04    5.43   0
  -7   2 -10    4.44    5.27   0
   7  -2  10   -0.09    5.43   0
  -8   3  10    2.66    8.52   0
  -8   3  10    1.31    6.87   0
  -7   3  10   15.72    6.36   0
  -7   3  10   11.38    6.50   0
  -6  -3  10    0.79    8.47   0
  -6  -3  10    0.54    8.63   0
  -6   3  10    3.82    6.10   0
  -6   3  10    1.00    4.66   0
  -5  -3  10   21.01    6.11   0
  -5   3  10   22.40    4.39   0
  -5   3  10   22.86    6.13   0
  -4   3  10    3.72    5.09   0
  -4  -3  10    0.51    5.62   0
   3   3 -10   16.98    5.91   0
  -3   3  10   14.39    5.46   0
  -3  -3  10   19.56    5.16   0
  -2  -3  10    0.04    5.28   0
   2   3 -10    3.90    5.22   0
  -2   3  10   -2.36    5.25   0
  -1  -3  10   27.54    5.59   0
   1  -3 -10   24.18    4.20   0
   1   3 -10   25.16    5.65   0
  -1   3  10   33.47    5.51   0
   0  -3  10   13.10    3.77   0
   0  -3 -10    0.74    5.08   0
   0   3 -10   10.34    5.15   0
   0   3  10   10.17    3.77   0
   1  -3  10    3.66    5.14   0
  -1  -3 -10    4.69    5.06   0
  -1   3 -10   -0.72    4.69   0
   1   3  10   -1.32    5.13   0
   2  -3  10    9.72    3.38   0
  -2  -3 -10   10.85    3.75   0
  -2   3 -10   10.17    4.06   0
   2   3  10    8.26    4.10   0
   3  -3  10   17.88    5.26   0
  -3  -3 -10    5.72    3.87   0
  -3   3 -10    7.26    3.87   0
   3   3  10   10.66    3.81   0
   4   3  10    5.09    4.24   0
   4  -3  10    5.03    3.72   0
  -4  -3 -10    7.51    4.04   0
  -4   3 -10    5.14    3.87   0
   5   3  10   -0.61    4.39   0
  -5  -3 -10    7.84    4.36   0
   5  -3  10    3.03    4.54   0
  -5   3 -10    5.65    6.16   0
   6   3  10    2.83    4.92   0
  -6  -3 -10    3.21    6.12   0
  -6   3 -10   -3.24    4.84   0
   6  -3  10   -3.50    4.73   0
  -7  -3 -10    4.59    5.49   0
   7   3  10   -5.15    7.74   0
  -7   3 -10    3.93    5.34   0
   7  -3  10   -0.64    5.12   0
  -8   4  10   -1.21    7.16   0
  -8   4  10    2.52    7.40   0
  -7   4  10    3.66    6.81   0
  -7   4  10    2.85    6.74   0
  -6   4  10   10.91    6.36   0
  -6   4  10   16.13    6.33   0
  -5  -4  10   -1.02    5.64   0
  -5   4  10    2.18    5.75   0
  -5   4  10    1.90    5.74   0
  -4  -4  10   39.62    6.27   0
  -4   4  10   42.29    5.58   0
  -3  -4  10    1.00    3.92   0
   3   4 -10    2.61    4.20   0
  -3   4  10   -1.74    3.71   0
  -2  -4  10  100.26    6.23   0
   2   4 -10  101.69    5.15   0
  -2   4  10  115.40    6.26   0
  -1  -4  10    8.54    5.38   0
   1  -4 -10    8.01    3.77   0
   1   4 -10   11.88    5.36   0
  -1   4  10    2.97    5.26   0
   0  -4  10  257.00    6.58   0
   0  -4 -10  304.98    7.37   0
   0   4 -10  270.67    7.52   0
   0   4  10  274.03    6.04   0
   1  -4  10    5.18    3.92   0
  -1  -4 -10    5.47    3.72   0
  -1   4 -10   11.84    5.19   0
   1   4  10    9.09    5.08   0
   2  -4  10  151.39    6.62   0
  -2  -4 -10  168.40    5.10   0
  -2   4 -10  173.07    6.39   0
   2   4  10  183.15    6.73   0
  -3  -4 -10    4.14    3.88   0
   3  -4  10    0.77    3.67   0
  -3   4 -10    4.19    5.21   0
   3   4  10   -0.55    5.30   0
   4   4  10   40.50    4.49   0
  -4  -4 -10   41.08    4.53   0
   4  -4  10   31.33    5.81   0
  -4   4 -10   37.80    5.67   0
   5   4  10   -1.86    4.50   0
  -5  -4 -10   -0.05    6.54   0
   5  -4  10    0.70    5.91   0
  -5   4 -10    3.48    6.80   0
   6   4  10   12.44    7.09   0
  -6  -4 -10    7.29    5.10   0
  -6   4 -10   13.36    5.02   0
   6  -4  10    9.84    5.02   0
  -7  -4 -10    0.85    7.56   0
   7   4  10    2.59    7.72   0
  -7   4 -10   -3.29    5.05   0
   7  -4  10    1.53    5.01   0
  -8   5  10    0.61    7.23   0
  -8   5  10   -2.02    7.17   0
  -7   5  10    6.39    6.55   0
  -7   5  10    9.17    6.66   0
  -6   5  10    2.48    5.95   0
  -6   5  10    0.95    4.18   0
  -5   5  10   24.48    6.03   0
  -5   5  10   25.50    6.03   0
  -5  -5  10   26.62    8.27   0
  -5  -5  10   24.86    8.54   0
  -4  -5  10    0.29    5.44   0
  -4   5  10    4.06    5.26   0
  -3  -5  10   42.75    5.93   0
   3   5 -10   49.11    6.14   0
  -3   5  10   49.14    4.37   0
  -2  -5  10   -2.27    3.62   0
   2   5 -10    5.67    5.45   0
  -2   5  10    3.95    5.51   0
  -1  -5  10   28.07    4.30   0
   1   5 -10   29.54    4.27   0
  -1   5  10   26.37    5.92   0
   0  -5 -10   -0.33    3.15   0
   0  -5  10    2.25    3.84   0
   0   5 -10   -0.94    5.44   0
   0   5  10    0.20    3.47   0
  -1  -5 -10   -1.69    3.68   0
   1  -5  10    4.26    5.07   0
  -1   5 -10    3.28    3.64   0
   1   5  10   -5.39    3.73   0
  -2  -5 -10   12.45    5.26   0
   2  -5  10    8.55    5.11   0
  -2   5 -10    6.94    3.46   0
   2   5  10    5.85    4.01   0
  -3  -5 -10   10.57    3.75   0
   3  -5  10   12.70    3.95   0
  -3   5 -10    6.50    3.98   0
   3   5  10   13.42    4.00   0
   4   5  10    3.43    5.82   0
  -4  -5 -10    5.11    4.22   0
   4  -5  10    2.89    3.58   0
  -4   5 -10    4.79    5.49   0
   5   5  10   10.65    4.84   0
  -5  -5 -10   11.30    6.25   0
   5  -5  10    5.55    4.36   0
  -5   5 -10   11.10    6.44   0
   6   5  10    1.70    6.98   0
  -6  -5 -10    4.89    5.03   0
  -6   5 -10    4.38    4.93   0
   6  -5  10   -6.13    5.06   0
  -7  -5 -10   -0.99    5.31   0
   7   5  10    6.18    5.84   0
  -7   5 -10    0.49    7.49   0
   7  -5  10    3.78    7.36   0
  -8   6  10    1.84    7.62   0
  -8   6  10    0.98    5.62   0
  -7   6  10   -0.59    6.86   0
  -7   6  10    3.46    6.43   0
  -6   6  10   26.99    6.50   0
  -6   6  10   27.60    6.41   0
  -5  -6  10    1.35    9.58   0
  -5   6  10    6.43    3.75   0
  -5   6  10    3.02    5.62   0
  -5  -6  10    2.37    9.73   0
  -4   6  10  124.84    6.58   0
  -4  -6  10  119.69    7.56   0
   3   6 -10    6.78    5.84   0
  -3  -6  10    5.73    5.53   0
  -3   6  10    3.62    5.23   0
  -2  -6  10  227.54    7.42   0
  -2   6  10  239.26    7.35   0
   2   6 -10  240.64    6.57   0
  -1  -6  10   31.09    4.34   0
  -1   6  10   28.89    4.32   0
   1   6 -10   43.43    5.88   0
   0  -6 -10  208.64    5.46   0
   0  -6  10  239.20    6.18   0
   0   6  10  232.56    6.65   0
   0   6 -10  236.18    7.49   0
  -1  -6 -10   37.18    4.58   0
   1   6  10   46.99    5.87   0
  -1   6 -10   26.19    3.71   0
   1  -6  10   30.74    3.97   0
  -2  -6 -10  160.51    6.29   0
   2  -6  10  158.49    5.32   0
  -2   6 -10  164.84    6.55   0
   2   6  10  161.71    6.54   0
  -3  -6 -10   -0.10    3.78   0
   3  -6  10    2.75    3.82   0
  -3   6 -10    2.67    3.82   0
   3   6  10    3.38    3.70   0
  -4  -6 -10   63.20    6.33   0
   4  -6  10   70.66    6.21   0
  -4   6 -10   70.98    5.98   0
   4   6  10   68.44    6.11   0
   5   6  10    2.67    4.58   0
  -5  -6 -10   10.39    6.41   0
  -5   6 -10    2.41    5.74   0
   5  -6  10   -2.41    3.77   0
  -6  -6 -10   12.04    5.24   0
  -6   6 -10    9.93    4.86   0
   6  -6  10    7.83    5.32   0
   6   6  10    4.67    5.41   0
  -8   7  10    3.55    7.73   0
  -8   7  10    4.65    5.19   0
  -7   7  10   10.64    4.81   0
  -7   7  10   10.28    6.83   0
  -6   7  10   -2.62    5.94   0
  -6   7  10    4.35    6.00   0
  -5   7  10   11.14    5.83   0
  -5   7  10    9.22    4.03   0
  -4   7  10    4.36    5.52   0
  -4  -7  10    7.13    5.39   0
   3   7 -10    8.98    5.66   0
  -3   7  10    6.75    4.26   0
  -3  -7  10    7.73    4.14   0
  -2  -7  10   13.76    3.96   0
  -2   7  10   14.87    5.58   0
   2   7 -10   17.79    5.25   0
  -1  -7  10    3.35    5.21   0
  -1   7  10    9.53    5.24   0
   1   7 -10   -2.35    5.23   0
   0  -7  10    6.77    3.79   0
   0   7  10    5.53    3.82   0
   0   7 -10    5.30    5.34   0
  -1  -7 -10   -0.69    3.94   0
   1  -7  10   -0.88    3.75   0
   1   7  10   -3.95    4.10   0
  -1   7 -10    1.69    5.32   0
  -2  -7 -10   11.58    5.20   0
   2  -7  10   10.48    3.79   0
   2   7  10   11.88    5.46   0
  -2   7 -10    9.67    4.02   0
  -3  -7 -10    1.74    3.97   0
   3  -7  10    5.58    3.72   0
  -3   7 -10    6.41    3.61   0
   3   7  10    1.28    4.20   0
  -4  -7 -10   12.41    6.57   0
   4  -7  10    7.85    3.84   0
  -4   7 -10    5.23    5.64   0
   4   7  10    0.57    6.03   0
   5   7  10    6.30    4.76   0
  -5  -7 -10    7.19    4.69   0
  -5   7 -10   14.05    6.06   0
   5  -7  10   10.16    5.88   0
  -6  -7 -10    6.65    6.72   0
   6   7  10    3.05    4.68   0
  -6   7 -10    3.32    6.74   0
   6  -7  10    5.13    5.12   0
  -8   8  10    3.37    7.43   0
  -8   8  10    1.99    5.72   0
  -7   8  10    3.91    6.46   0
  -7   8  10    7.30    6.63   0
  -6   8  10   15.54    6.70   0
  -6   8  10   13.77    5.73   0
  -5   8  10    0.59    3.95   0
  -5   8  10   -0.44    5.66   0
  -4  -8  10   43.37    7.55   0
  -4   8  10   47.62    6.12   0
   3   8 -10    6.60    5.71   0
  -3   8  10    5.18    3.73   0
  -3  -8  10    5.19    5.86   0
  -2   8  10   75.64    5.90   0
   2   8 -10   70.46    6.03   0
  -2  -8  10   67.70    5.89   0
  -1   8  10    5.37    5.06   0
  -1  -8  10    1.61    3.75   0
   1   8 -10    8.37    5.25   0
   0  -8  10   23.51    4.02   0
   0   8  10   32.22    4.22   0
   0   8 -10   30.11    4.04   0
   1  -8  10    6.19    5.56   0
   1   8  10   11.02    3.97   0
  -1   8 -10   15.54    5.56   0
  -2  -8 -10   13.90    3.70   0
   2  -8  10    6.35    3.72   0
   2   8  10   14.52    5.34   0
  -2   8 -10   11.36    3.96   0
  -3  -8 -10   11.06    4.14   0
   3  -8  10    4.19    5.51   0
  -3   8 -10    3.64    3.71   0
   3   8  10    7.11    3.71   0
  -4  -8 -10   -1.86    6.01   0
   4  -8  10    3.85    6.29   0
  -4   8 -10    6.35    5.72   0
   4   8  10    7.03    6.32   0
   5   8  10   -0.57    6.44   0
  -5  -8 -10    2.84    4.80   0
  -5   8 -10    2.08    4.12   0
   5  -8  10    1.84    4.18   0
   6  -8  10    1.91    6.89   0
   6   8  10   -1.16    7.20   0
  -6  -8 -10    1.00    7.01   0
  -6   8 -10    2.41    5.00   0
  -8   9  10    6.13    7.76   0
  -8   9  10    5.36    8.09   0
  -7   9  10    1.55    6.95   0
  -7   9  10    6.11    4.98   0
  -6   9  10    3.04    4.74   0
  -6   9  10    2.75    4.17   0
  -5   9  10    0.05    5.86   0
  -5   9  10    8.45    5.93   0
   4   9 -10   26.58    8.05   0
  -4  -9  10   19.79    6.28   0
  -4   9  10   22.60    4.56   0
  -3   9  10    1.77    5.55   0
   3   9 -10   -0.38    4.05   0
  -3  -9  10    0.69    5.45   0
  -2   9  10   13.40    6.05   0
   2   9 -10   10.06    5.35   0
  -2  -9  10   10.17    5.30   0
  -1   9  10   12.12    5.32   0
  -1  -9  10    6.98    5.01   0
   1   9 -10    5.84    3.85   0
   0   9  10    3.39    3.74   0
   0  -9  10    2.41    3.90   0
   0   9 -10    2.13    5.21   0
   1   9  10    3.03    3.53   0
   1  -9  10    1.30    3.95   0
  -1   9 -10    3.02    3.83   0
   2   9  10    0.67    5.28   0
   2  -9  10    6.89    5.40   0
  -2   9 -10    5.63    3.68   0
  -3  -9 -10    2.05    4.10   0
   3   9  10    3.20    4.26   0
   3  -9  10    3.08    5.47   0
  -3   9 -10    3.98    3.97   0
  -4  -9 -10    3.09    6.15   0
  -4   9 -10   -0.03    4.05   0
   4  -9  10   -1.99    4.03   0
   4   9  10    2.13    4.56   0
   5   9  10    1.47    4.77   0
  -5  -9 -10    2.33    4.53   0
  -5   9 -10   -2.82    6.24   0
   5  -9  10    2.32    4.44   0
   6  -9  10   -3.49    6.94   0
   6   9  10   -1.19    5.67   0
  -6  -9 -10   -4.27    7.20   0
  -6   9 -10   -1.70    7.00   0
  -8  10  10   -1.10    5.50   0
  -8  10  10    3.60    5.67   0
  -7  10  10    3.86    6.91   0
  -7  10  10    4.19    4.77   0
  -6  10  10    1.93    4.44   0
  -6  10  10   14.52    6.56   0
  -5  10  10   -0.24    4.47   0
  -5  10  10    5.93    6.24   0
   4  10 -10   11.97    8.29   0
  -4  10  10   14.13    5.86   0
  -4 -10  10    9.47    7.54   0
  -3 -10  10    4.17    5.78   0
  -3  10  10    2.80    3.81   0
   3  10 -10    7.46    5.82   0
  -2  10  10   27.80    4.35   0
   2  10 -10   27.51    5.79   0
  -2 -10  10   31.74    5.98   0
  -1  10  10   11.54    3.64   0
   1  10 -10    8.08    5.27   0
  -1 -10  10   10.92    3.94   0
   0  10  10   47.49    4.38   0
   0 -10  10   49.55    4.57   0
   0  10 -10   51.33    5.90   0
   1  10  10    4.52    3.96   0
   1 -10  10    4.86    5.39   0
  -1  10 -10   -5.76    3.88   0
   2  10  10   34.39    5.87   0
   2 -10  10   33.57    5.81   0
  -2  10 -10   25.55    5.64   0
   3  10  10    6.11    5.81   0
   3 -10  10    3.91    3.74   0
  -3  10 -10    4.76    5.48   0
  -4 -10 -10   13.26    6.38   0
  -4  10 -10    4.47    5.98   0
   4  10  10    2.68    4.80   0
   4 -10  10    9.61    5.82   0
   5 -10  10    5.94    6.48   0
  -5 -10 -10    0.68    5.01   0
  -5  10 -10   -0.59    4.60   0
   5  10  10   -5.21    7.03   0
   6  10  10    1.36    7.84   0
   6 -10  10    2.88    7.20   0
  -6 -10 -10   -1.68    5.51   0
  -6  10 -10    3.24    5.23   0
  -7  11  10    3.86    7.18   0
  -7  11  10    3.41    4.96   0
  -6  11  10   -1.93    4.56   0
  -6  11  10    2.43    4.61   0
  -5  11  10    0.02    4.16   0
  -5  11  10    2.72    6.31   0
  -4  11  10   -3.78    6.19   0
   4  11 -10    4.52    6.47   0
  -4 -11  10    4.42    6.14   0
  -4  11  10    4.01    4.23   0
  -3  11  10    2.29    5.83   0
  -3 -11  10   -0.41    5.47   0
   3  11 -10    1.56    5.79   0
  -2 -11  10   11.26    5.57   0
  -2  11  10   11.16    5.50   0
   2  11 -10    9.85    5.69   0
  -1  11  10    3.29    5.44   0
   1  11 -10   -1.51    3.91   0
  -1 -11  10    0.62    3.46   0
   0  11  10   -3.80    3.92   0
   0  11 -10    4.60    5.44   0
   0 -11  10    2.62    3.77   0
   1  11  10    8.05    5.23   0
  -1  11 -10    1.51    5.61   0
   1 -11  10   -1.63    5.66   0
   2  11  10    0.76    4.13   0
  -2  11 -10    1.58    3.52   0
   2 -11  10    4.39    5.12   0
   3  11  10   -2.63    4.26   0
  -3  11 -10   -0.36    3.78   0
   3 -11  10    2.38    4.07   0
   4 -11  10   -1.12    4.08   0
   4  11  10    4.45    6.42   0
  -4  11 -10    2.47    4.19   0
   5 -11  10   -2.80    6.37   0
  -5  11 -10    5.65    6.69   0
   5  11  10    3.34    5.08   0
   6  11  10   -0.70    5.57   0
   6 -11  10    0.60    7.58   0
  -6  11 -10   -0.71    7.21   0
  -7  12  10    2.34    6.76   0
  -7  12  10   -1.73    7.16   0
  -6  12  10    5.36    4.26   0
  -6  12  10    2.90    4.99   0
  -5  12  10    9.40    6.14   0
  -5  12  10   -3.79    5.84   0
  -4 -12  10   26.37    6.66   0
  -4  12  10   24.03    6.02   0
  -4  12  10   33.03    6.19   0
   4  12 -10   26.83    7.11   0
  -3  12  10   11.20    6.01   0
   3  12 -10    1.90    5.82   0
  -3 -12  10    8.83    5.61   0
  -2 -12  10   12.19    5.87   0
  -2  12  10   16.79    5.73   0
   2  12 -10    7.44    4.00   0
  -1 -12  10    5.05    5.62   0
  -1  12  10    4.93    3.75   0
   1  12 -10    0.24    3.91   0
   0 -12  10    8.03    5.20   0
   0  12  10   19.49    5.51   0
   0  12 -10    8.06    5.57   0
   1 -12  10   -1.50    4.18   0
   1  12  10   -0.88    3.64   0
  -1  12 -10    2.57    4.18   0
   2 -12  10   21.47    6.12   0
   2  12  10   12.79    6.02   0
  -2  12 -10   15.75    4.06   0
   3 -12  10    2.42    5.81   0
   3  12  10    4.88    4.79   0
  -3  12 -10    1.30    6.00   0
   4 -12  10   13.33    6.05   0
   4  12  10   10.03    4.76   0
  -4  12 -10   14.53    5.94   0
   5 -12  10    1.88    4.51   0
  -5  12 -10   -5.27    6.76   0
   5  12  10    2.35    7.29   0
   6  12  10   -0.41    6.25   0
   6 -12  10    5.05    7.38   0
  -6  12 -10    2.13    7.00   0
  -7  13  10    3.52    5.10   0
  -7  13  10   -0.97    7.50   0
  -6  13  10    5.76    6.37   0
  -6  13  10   -1.40    7.38   0
  -5  13  10    3.65    6.21   0
  -5  13  10    6.37    6.30   0
  -4  13  10    7.61    6.04   0
   4  13 -10    1.09    7.68   0
  -4  13  10    2.71    4.31   0
  -4 -13  10   -0.57    6.22   0
  -3  13  10    1.57    5.62   0
   3  13 -10    1.84    6.08   0
  -3 -13  10    3.61    5.82   0
  -2  13  10   -2.51    5.12   0
  -2 -13  10    5.17    5.71   0
   2  13 -10    1.06    5.79   0
  -1 -13  10   -3.69    5.45   0
  -1  13  10   -0.69    3.78   0
   1  13 -10   -3.04    3.85   0
   0 -13  10   -2.20    3.97   0
   0  13  10    1.40    3.65   0
   0  13 -10   -2.50    4.00   0
   1 -13  10    1.94    4.11   0
   1  13  10    3.75    3.59   0
  -1  13 -10    6.54    5.97   0
   2 -13  10    1.65    6.00   0
   2  13  10   -1.24    4.42   0
  -2  13 -10    6.61    3.90   0
   3 -13  10   -0.93    6.00   0
   3  13  10    5.36    4.49   0
  -3  13 -10    5.82    6.18   0
   4 -13  10    5.26    4.60   0
   4  13  10    6.26    4.71   0
  -4  13 -10    1.44    6.45   0
   5 -13  10    4.07    4.78   0
  -5  13 -10   -3.55    4.68   0
   5  13  10    3.73    5.01   0
  -7  14  10    1.47    7.51   0
  -7  14  10    2.03    5.21   0
  -6  14  10    6.03    4.97   0
  -6  14  10    5.66    5.08   0
  -5  14  10   10.87    4.64   0
  -5  14  10    9.10    6.52   0
  -4  14  10   20.01    6.31   0
  -4  14  10   18.01    4.40   0
   4  14 -10   12.32    6.72   0
  -3  14  10   12.90    3.89   0
  -3 -14  10    6.36    6.64   0
   3  14 -10    6.99    6.70   0
  -2  14  10   21.13    5.80   0
  -2 -14  10   20.78    4.41   0
   2  14 -10   28.47    6.06   0
  -1  14  10    7.70    3.93   0
  -1 -14  10   10.34    4.14   0
   1  14 -10    3.68    5.55   0
   0 -14  10   15.11    5.82   0
   0  14  10   21.44    4.21   0
   0  14 -10   18.55    5.91   0
   1 -14  10   11.33    4.11   0
   1  14  10   14.57    3.90   0
  -1  14 -10   11.12    4.29   0
   2  14  10    3.98    4.39   0
   2 -14  10    5.59    4.32   0
  -2  14 -10   12.34    6.07   0
   3 -14  10    3.97    4.74   0
   3  14  10    4.15    4.86   0
  -3  14 -10    1.66    4.73   0
   4 -14  10   10.83    6.56   0
   4  14  10   -0.35    6.40   0
  -4  14 -10    3.30    6.38   0
   5 -14  10    6.69    4.84   0
   5  14  10   -0.47    5.46   0
  -5  14 -10    1.39    4.96   0
  -6  15  10    8.29    6.90   0
  -6  15  10    1.20    4.77   0
  -5  15  10    0.05    6.26   0
  -5  15  10    2.52    4.41   0
  -4  15  10    7.33    6.43   0
   4  15 -10    0.50    8.38   0
  -4  15  10    5.72    4.48   0
  -3  15  10   -2.08    5.89   0
   3  15 -10    0.78    6.57   0
  -3 -15  10    5.59    6.57   0
  -2  15  10    4.82    4.21   0
   2  15 -10    2.07    5.81   0
  -2 -15  10    5.27    6.20   0
  -1  15  10    5.05    5.77   0
  -1 -15  10    3.05    5.77   0
   1  15 -10   -1.49    3.94   0
   0  15  10   -1.99    5.62   0
   0 -15  10   -1.70    5.74   0
   0  15 -10    2.97    4.12   0
   1 -15  10    5.79    5.77   0
   1  15  10    4.65    4.58   0
  -1  15 -10    4.45    4.03   0
   2 -15  10    1.37    4.39   0
   2  15  10    2.93    4.91   0
  -2  15 -10   -0.51    6.27   0
   3 -15  10    4.43    6.16   0
   3  15  10    7.21    6.55   0
  -3  15 -10    0.38    4.42   0
   4 -15  10    1.73    6.44   0
   4  15  10   -1.83    7.11   0
  -4  15 -10    0.67    6.29   0
   5 -15  10    3.27    7.19   0
   5  15  10   -0.23    5.56   0
  -5  15 -10    2.49    5.17   0
  -6  16  10    4.27    5.29   0
  -6  16  10    7.65    5.28   0
  -5  16  10    0.33    6.72   0
  -5  16  10    2.51    4.69   0
  -4  16  10   18.51    4.87   0
  -4  16  10   24.73    6.37   0
   4  16 -10   16.48    9.17   0
  -3  16  10    8.16    5.90   0
  -3  16  10    2.84    4.30   0
  -3 -16  10    8.24    6.52   0
   3  16 -10    0.10    6.27   0
  -2 -16  10   49.08    7.15   0
  -2  16  10   42.20    6.07   0
   2  16 -10   43.53    5.39   0
  -1  16  10    5.27    5.97   0
  -1 -16  10   12.02    4.65   0
   1  16 -10    9.97    5.59   0
   0  16  10   36.80    6.12   0
   0 -16  10   25.96    4.78   0
   0  16 -10   22.07    4.83   0
   1  16  10    5.67    4.66   0
   1 -16  10    6.71    4.20   0
  -1  16 -10    8.91    4.38   0
  -2  16 -10   26.95    6.71   0
   2 -16  10   11.96    4.55   0
   2  16  10   22.41    4.77   0
   3 -16  10    5.27    4.45   0
   3  16  10    4.23    6.80   0
  -3  16 -10    8.70    6.11   0
   4 -16  10   13.04    4.79   0
   4  16  10    6.78    7.58   0
  -4  16 -10   13.55    6.81   0
  -6  17  10    7.11    5.53   0
  -6  17  10   12.46    7.48   0
  -5  17  10    2.20    5.04   0
  -5  17  10    0.35    5.13   0
  -4  17  10   -0.73    4.82   0
  -4  17  10    6.41    4.73   0
   4  17 -10   -0.19    7.11   0
  -3  17  10    0.52    6.03   0
  -3  17  10    2.33    4.70   0
  -3 -17  10    5.83    6.29   0
   3  17 -10    5.14    6.35   0
  -2  17  10   -4.29    4.34   0
  -2 -17  10   -0.47    4.35   0
   2  17 -10    3.41    6.88   0
  -1 -17  10    3.58    5.54   0
  -1  17  10    1.43    4.21   0
   1  17 -10    7.20    5.81   0
   0  17  10    1.98    4.26   0
   0 -17  10   -1.38    4.45   0
   0  17 -10    1.93    4.23   0
  -1  17 -10    0.21    4.19   0
   1  17  10   -5.12    6.42   0
   1 -17  10    1.14    4.42   0
  -2  17 -10   -1.57    4.46   0
   2  17  10    4.41    6.93   0
   2 -17  10    1.71    6.50   0
  -3  17 -10   -6.86    6.73   0
   3  17  10   -1.51    4.90   0
   3 -17  10   -1.89    6.66   0
   4  17  10    1.49    5.29   0
   4 -17  10   -0.18    6.94   0
  -4  17 -10   -2.96    5.02   0
  -5  18  10   -3.02    5.08   0
  -5  18  10   -2.82    5.16   0
  -4  18  10    3.68    4.83   0
   4  18 -10    3.42    8.64   0
  -4  18  10   -0.47    4.91   0
  -3  18  10    1.21    6.55   0
  -3  18  10   12.13    6.57   0
  -3 -18  10    6.21    6.85   0
   3  18 -10    5.33    6.93   0
  -2 -18  10    6.01    6.62   0
  -2  18  10   14.10    4.34   0
   2  18 -10   16.54    6.65   0
  -1  18  10   16.16    4.49   0
  -1 -18  10   12.17    6.25   0
   1  18 -10   19.09    6.44   0
   0  18 -10   13.04    4.56   0
   0 -18  10   12.12    4.86   0
   0  18  10   14.98    6.06   0
  -1  18 -10   10.75    5.27   0
   1  18  10    9.37    4.96   0
   1 -18  10    9.37    4.66   0
  -2  18 -10    7.63    4.93   0
   2  18  10    6.85    4.67   0
   2 -18  10    6.19    4.30   0
  -3  18 -10    1.98    4.92   0
   3  18  10    8.46    5.16   0
   3 -18  10    5.94    5.21   0
   4  18  10    2.91    6.00   0
   4 -18  10    4.26    7.42   0
  -4  18 -10    2.29    7.51   0
  -5  19  10    4.38    7.46   0
  -5  19  10    2.02    5.15   0
  -4  19  10    4.48    5.03   0
   4  19 -10    0.17    7.73   0
  -4  19  10    3.02    7.07   0
  -3  19  10    5.34    6.36   0
  -3  19  10    0.20    6.32   0
   3  19 -10    1.55    7.32   0
  -2  19  10   -1.91    6.35   0
  -2 -19  10    4.73    6.74   0
   2  19 -10    0.71    6.90   0
  -2  19  10   -2.46    6.47   0
  -1 -19  10    4.34    6.17   0
  -1  19  10    1.72    6.24   0
   1  19 -10    4.84    6.16   0
   0  19 -10    4.49    6.05   0
   0 -19  10   -0.14    4.90   0
   0  19  10    3.61    4.40   0
  -1  19 -10   -2.20    6.44   0
   1 -19  10    6.76    7.21   0
   1  19  10    1.65    6.85   0
   2 -19  10   -2.34    7.06   0
  -2  19 -10    8.07    7.02   0
   2  19  10    3.33    4.65   0
   3 -19  10   -3.92    7.65   0
  -3  19 -10    9.18    7.55   0
   3  19  10   11.10    7.53   0
  -4  20  10    3.70    4.68   0
  -4  20  10    4.26    5.28   0
   4  20 -10    1.56    8.09   0
  -3  20  10    1.48    4.94   0
  -3  20  10   -2.74    6.65   0
   3  20 -10    7.61    7.42   0
  -2  20  10    1.18    6.37   0
  -2  20  10    3.18    4.39   0
  -2 -20  10    2.38    7.04   0
   2  20 -10    4.57    6.98   0
  -1 -20  10    6.16    6.67   0
  -1  20  10   -1.11    6.35   0
   1  20 -10    3.86    4.95   0
   0  20 -10   -2.77    4.86   0
   0  20  10    3.48    4.46   0
   0 -20  10    2.41    5.08   0
  -1  20 -10    1.26    5.07   0
   1 -20  10    0.76    6.59   0
   1  20  10   -1.09    4.91   0
  -2  20 -10   -0.38    4.91   0
   2 -20  10   -2.65    4.95   0
   2  20  10    1.62    5.31   0
  -3  20 -10    1.33    5.25   0
   3 -20  10    1.22    7.65   0
   3  20  10    6.19    5.71   0
  -4  21  10   -0.73    5.39   0
  -4  21  10    2.25    7.79   0
   4  21 -10    2.40    8.33   0
  -3  21  10   -6.11    7.00   0
  -3  21  10    1.96    6.90   0
   3  21 -10    0.44    7.59   0
  -2 -21  10   -4.73    7.91   0
  -2  21  10   -3.48    6.64   0
  -2  21  10    2.81    4.76   0
   2  21 -10   -0.22    5.56   0
   1  21 -10   -0.40    7.11   0
  -1  21  10   -5.92    6.42   0
  -1 -21  10    3.34    7.08   0
  -1  21  10   -2.82    4.55   0
   0  21 -10   -3.05    7.13   0
   0  21  10   -2.11    4.86   0
   0 -21  10    4.63    7.32   0
  -1  21 -10    6.00    7.08   0
   1  21  10    5.01    5.01   0
   1 -21  10    3.89    5.25   0
  -2  21 -10    1.79    5.40   0
   2 -21  10   10.15    7.62   0
   2  21  10    1.94    7.45   0
  -3  22  10    4.10    5.36   0
  -3  22  10    1.56    5.09   0
   3  22 -10    3.21    8.03   0
  -2  22  10    3.25    5.21   0
  -2  22  10    0.66    5.09   0
   2  22 -10    2.61    7.39   0
   1  22 -10    3.11    4.90   0
  -1  22  10    7.98    6.90   0
  -1  22  10    3.16    4.86   0
  -1 -22  10    3.39    7.06   0
   0  22 -10    6.82    5.18   0
   0  22  10   -2.53    5.34   0
   0 -22  10   -3.29    7.32   0
  -1  22 -10    2.26    7.87   0
   1  22  10    7.91    7.70   0
   1 -22  10    4.81    7.74   0
  -1  23  10   -0.07    4.96   0
  -1 -23  10    0.74    5.64   0
  -7   0  11    2.11    7.06   0
  -7   0  11    4.48    8.39   0
  -5   0  11    0.63    5.61   0
  -3   0  11   12.57    5.26   0
   1   0 -11   18.32    4.16   0
  -1   0  11   18.25    4.04   0
  -1   0 -11   -1.17    3.43   0
   1   0  11    2.72    3.73   0
   3   0  11   -1.40    5.39   0
  -3   0 -11   10.06    5.36   0
   5   0  11    3.40    6.68   0
  -5   0 -11    3.03    4.64   0
  -8   1  11    4.11   10.73   0
  -8   1  11    2.07    9.59   0
  -7  -1  11    2.74    9.77   0
  -7   1  11    1.75    6.74   0
  -7   1  11    0.33    6.73   0
  -7  -1  11    1.57    8.52   0
  -6  -1  11    6.27    6.44   0
  -6   1  11    3.34    6.46   0
  -6   1  11    3.29    6.50   0
  -6  -1  11    1.27    7.42   0
  -5   1  11    2.94    5.76   0
  -5  -1  11    5.17    5.62   0
  -4   1  11    9.37    5.66   0
  -4  -1  11    6.20    5.28   0
  -3   1  11   15.52    3.78   0
  -3  -1  11   14.28    4.18   0
   2  -1 -11    3.99    5.46   0
   2   1 -11   10.41    5.49   0
  -2   1  11   10.48    5.30   0
  -2  -1  11    6.16    5.25   0
   1  -1 -11    6.46    3.97   0
   1   1 -11   -1.01    3.82   0
  -1   1  11   -2.23    3.93   0
  -1  -1  11    2.43    5.31   0
   0  -1 -11   10.33    3.91   0
   0   1 -11    6.01    3.68   0
   0   1  11   13.96    5.15   0
   0  -1  11    6.17    4.05   0
   1  -1  11    4.44    4.99   0
  -1  -1 -11    1.62    3.57   0
  -1   1 -11    4.57    3.85   0
   1   1  11   -0.49    3.52   0
   2   1  11   26.67    4.07   0
   2  -1  11   31.93    5.55   0
  -2  -1 -11   29.97    4.04   0
  -2   1 -11   30.28    4.05   0
   3   1  11   -4.96    3.86   0
   3  -1  11    2.09    3.61   0
  -3  -1 -11    2.65    3.74   0
  -3   1 -11    0.75    3.78   0
   4  -1  11   18.47    4.58   0
  -4  -1 -11   24.25    5.89   0
  -4   1 -11   21.86    6.14   0
   4   1  11   23.02    4.54   0
   5   1  11   -1.69    6.61   0
   5  -1  11    1.58    4.11   0
  -5  -1 -11    4.84    6.24   0
  -5   1 -11   -2.80    4.50   0
   6   1  11   -0.31    5.17   0
  -6  -1 -11    4.53    7.15   0
  -6   1 -11    4.56    5.17   0
   6  -1  11   12.02    5.20   0
  -8   2  11    1.61    9.20   0
  -8   2  11    2.14    9.24   0
  -7   2  11    2.96    6.84   0
  -7   2  11    5.86    6.65   0
  -6  -2  11    5.04    7.52   0
  -6  -2  11    1.24    6.18   0
  -6   2  11    5.38    6.81   0
  -6   2  11    3.70    6.26   0
  -5   2  11    1.38    5.64   0
  -5  -2  11    4.15    5.69   0
  -4   2  11   30.56    6.01   0
  -4  -2  11   28.24    6.07   0
  -3   2  11   12.37    3.82   0
  -3  -2  11   13.41    3.84   0
   2   2 -11   98.05    5.09   0
  -2   2  11  115.05    6.37   0
  -2  -2  11  108.63    5.21   0
   1  -2 -11   -0.94    5.57   0
   1   2 -11    2.16    3.76   0
  -1   2  11    0.94    3.90   0
  -1  -2  11    2.56    5.31   0
   0  -2  11   66.09    4.51   0
   0  -2 -11   68.37    4.39   0
   0   2 -11   59.84    4.52   0
   0   2  11   59.56    5.95   0
   1  -2  11   -2.57    4.98   0
  -1  -2 -11   -0.64    3.50   0
  -1   2 -11    3.17    3.46   0
   1   2  11    2.37    3.44   0
   2  -2  11   10.30    5.40   0
  -2   2 -11   15.09    5.22   0
  -2  -2 -11   10.08    5.33   0
   2   2  11   13.41    5.43   0
   3   2  11   13.70    5.29   0
   3  -2  11    7.68    3.76   0
  -3  -2 -11    4.34    3.74   0
  -3   2 -11    9.95    5.20   0
   4   2  11    1.62    3.98   0
   4  -2  11   -1.50    3.85   0
  -4  -2 -11   -2.82    4.28   0
  -4   2 -11    1.79    4.38   0
   5   2  11   10.88    6.74   0
  -5  -2 -11    7.80    4.78   0
   5  -2  11    1.87    4.32   0
  -5   2 -11    8.42    6.22   0
   6   2  11   -0.39    4.99   0
  -6  -2 -11   -2.55    5.13   0
  -6   2 -11   -1.48    7.02   0
   6  -2  11    9.04    6.85   0
  -8   3  11    4.97    7.81   0
  -8   3  11    3.16    7.59   0
  -7   3  11    4.56    6.97   0
  -7   3  11   -0.67    6.84   0
  -6  -3  11    5.30    7.58   0
  -6   3  11    7.54    6.99   0
  -6   3  11    6.84    6.65   0
  -6  -3  11    7.63    7.74   0
  -5  -3  11    3.30    6.01   0
  -5   3  11   -1.75    5.82   0
  -4  -3  11   10.23    5.75   0
  -4   3  11   14.40    5.60   0
  -3  -3  11    8.25    5.52   0
   3   3 -11   10.95    5.56   0
  -3   3  11    8.48    5.01   0
  -2  -3  11    6.29    4.82   0
   2   3 -11    5.08    3.70   0
  -2   3  11    8.95    5.48   0
  -1  -3  11    5.36    5.37   0
   1  -3 -11   11.35    5.38   0
   1   3 -11    2.61    3.95   0
  -1   3  11    7.63    5.31   0
   0  -3  11   17.84    5.50   0
   0  -3 -11   13.33    4.02   0
   0   3 -11   11.69    3.95   0
   0   3  11   17.42    4.88   0
   1  -3  11    5.09    3.34   0
  -1  -3 -11    0.01    5.20   0
  -1   3 -11    4.36    5.29   0
   1   3  11    0.90    5.05   0
   2  -3  11   83.39    5.90   0
  -2  -3 -11   86.06    5.91   0
  -2   3 -11   73.98    4.47   0
   2   3  11   73.91    4.51   0
   3   3  11    5.49    4.01   0
   3  -3  11   -0.06    5.44   0
  -3  -3 -11    5.56    5.24   0
  -3   3 -11    4.93    3.90   0
   4   3  11   37.74    4.71   0
  -4  -3 -11   47.70    6.46   0
   4  -3  11   47.76    6.07   0
  -4   3 -11   42.43    4.66   0
   5   3  11    2.52    6.71   0
  -5  -3 -11   -1.46    6.66   0
   5  -3  11    2.01    4.69   0
  -5   3 -11    8.60    6.50   0
   6   3  11   13.09    7.22   0
  -6  -3 -11   12.15    5.20   0
  -6   3 -11   13.57    6.93   0
   6  -3  11   18.17    7.03   0
  -8   4  11    0.97    7.73   0
  -8   4  11    2.02    7.55   0
  -7   4  11    7.91    6.74   0
  -7   4  11    3.79    6.94   0
  -6   4  11   -0.92    4.70   0
  -6   4  11    4.14    6.76   0
  -5  -4  11    2.73    6.12   0
  -5   4  11    5.82    4.22   0
  -4  -4  11    9.18    5.83   0
  -4   4  11    9.98    5.46   0
  -3  -4  11    3.60    5.60   0
   3   4 -11    1.82    5.58   0
  -3   4  11   10.11    5.33   0
  -2  -4  11    4.35    4.93   0
   2   4 -11    3.62    3.51   0
  -2   4  11    2.35    3.90   0
  -1  -4  11    1.10    3.81   0
   1  -4 -11    2.47    3.80   0
   1   4 -11    1.30    3.80   0
  -1   4  11    6.18    5.25   0
   0  -4  11   24.01    4.13   0
   0  -4 -11   24.81    3.90   0
   0   4 -11   34.29    5.56   0
   0   4  11   30.36    5.58   0
   1  -4  11   -2.35    3.94   0
  -1  -4 -11    4.42    5.12   0
  -1   4 -11   -1.85    5.58   0
   1   4  11   -2.19    3.77   0
   2  -4  11   -0.27    5.36   0
  -2  -4 -11    8.85    5.35   0
  -2   4 -11   -3.42    5.37   0
   2   4  11   -1.11    3.76   0
  -3  -4 -11    4.94    5.08   0
   3  -4  11    2.40    3.89   0
  -3   4 -11   -1.11    5.29   0
   3   4  11   -0.62    3.60   0
   4   4  11    3.72    5.90   0
  -4  -4 -11    3.19    4.34   0
   4  -4  11   -0.91    4.23   0
  -4   4 -11    3.23    5.89   0
   5   4  11    5.30    6.63   0
  -5  -4 -11   -1.06    4.90   0
   5  -4  11    6.64    4.74   0
  -5   4 -11   10.91    4.62   0
   6   4  11   -1.09    7.42   0
  -6  -4 -11    2.09    5.15   0
  -6   4 -11   10.45    6.94   0
   6  -4  11   -0.03    7.07   0
  -8   5  11    3.13    7.87   0
  -8   5  11    1.26    7.57   0
  -7   5  11   -0.22    4.92   0
  -7   5  11    3.35    6.86   0
  -6   5  11    8.73    5.05   0
  -6   5  11   11.52    7.05   0
  -5   5  11    0.54    4.08   0
  -5  -5  11    0.86    5.97   0
  -4  -5  11   58.03    6.55   0
  -4   5  11   57.69    6.18   0
  -3  -5  11    1.78    5.44   0
   3   5 -11   -0.59    5.87   0
  -3   5  11   -5.59    5.22   0
  -2  -5  11  146.92    5.49   0
   2   5 -11  159.76    5.71   0
  -2   5  11  162.49    6.60   0
  -1  -5  11    1.19    3.69   0
   1   5 -11   -1.70    3.86   0
  -1   5  11    4.62    3.85   0
   0  -5 -11  143.36    5.33   0
   0  -5  11  156.78    5.50   0
   0   5 -11  152.98    6.62   0
   0   5  11  156.47    5.24   0
  -1  -5 -11    1.69    5.44   0
   1  -5  11    6.52    5.28   0
  -1   5 -11    4.57    3.66   0
   1   5  11    5.88    5.31   0
  -2  -5 -11  127.27    6.30   0
   2  -5  11  112.05    5.99   0
  -2   5 -11  117.66    4.91   0
   2   5  11  110.92    4.78   0
  -3  -5 -11    5.40    4.06   0
   3  -5  11    5.76    3.83   0
  -3   5 -11    1.96    5.42   0
   3   5  11   -0.22    3.62   0
   4   5  11   54.44    6.64   0
  -4  -5 -11   49.53    4.87   0
   4  -5  11   65.75    6.18   0
  -4   5 -11   48.02    5.98   0
   5   5  11    5.18    6.69   0
  -5  -5 -11    3.18    4.63   0
  -5   5 -11    4.66    6.23   0
   5  -5  11   -3.72    6.43   0
   6   5  11    9.38    5.63   0
  -6  -5 -11   16.69    7.45   0
  -6   5 -11    7.74    5.26   0
   6  -5  11   11.87    7.42   0
  -8   6  11    2.69    7.42   0
  -8   6  11    2.91    7.76   0
  -7   6  11   11.25    7.01   0
  -7   6  11    8.92    5.31   0
  -6   6  11   -0.15    6.13   0
  -6   6  11   -1.04    4.26   0
  -5   6  11   26.64    6.19   0
  -5   6  11   27.73    5.98   0
  -5  -6  11   26.05    8.32   0
  -4   6  11    8.79    4.24   0
  -4  -6  11    3.74    5.73   0
   3   6 -11   27.88    4.36   0
  -3  -6  11   31.88    5.88   0
  -3   6  11   26.92    4.24   0
  -2  -6  11    1.96    3.50   0
   2   6 -11    1.33    5.26   0
  -2   6  11    4.68    4.01   0
  -1  -6  11    9.41    5.19   0
   1   6 -11    9.71    3.95   0
  -1   6  11   12.94    5.02   0
   0  -6 -11    4.20    4.01   0
   0  -6  11    1.62    3.85   0
   0   6 -11    6.54    3.74   0
   0   6  11   -1.17    5.11   0
  -1  -6 -11    1.56    5.38   0
   1  -6  11    2.03    3.87   0
  -1   6 -11    1.84    4.02   0
   1   6  11   -3.86    3.95   0
  -2  -6 -11    3.58    3.74   0
   2  -6  11   -1.58    5.24   0
  -2   6 -11   -1.04    3.72   0
   2   6  11    4.73    3.77   0
  -3  -6 -11   -0.57    3.73   0
   3  -6  11    3.90    5.75   0
  -3   6 -11    2.59    3.64   0
   3   6  11    1.29    5.54   0
   4   6  11    6.14    6.35   0
  -4  -6 -11    0.28    4.60   0
   4  -6  11    4.58    4.23   0
  -4   6 -11    9.49    5.91   0
   5   6  11    6.72    4.68   0
  -5  -6 -11    4.25    6.65   0
  -5   6 -11    8.64    6.26   0
   5  -6  11    1.74    6.22   0
   6   6  11   -0.51    5.32   0
  -6  -6 -11    2.93    5.10   0
  -6   6 -11   -3.44    5.05   0
   6  -6  11    9.08    7.18   0
  -8   7  11   -0.83    7.86   0
  -8   7  11    5.51    7.80   0
  -7   7  11    6.56    7.18   0
  -7   7  11    5.14    7.08   0
  -6   7  11   19.53    4.73   0
  -6   7  11   19.35    6.23   0
  -5   7  11    4.02    5.95   0
  -5  -7  11    1.75    8.67   0
  -5   7  11    2.17    4.18   0
  -4   7  11   47.81    5.89   0
  -4  -7  11   38.14    6.43   0
   3   7 -11    3.68    4.05   0
  -3   7  11   11.65    5.73   0
  -3  -7  11    6.62    5.47   0
  -2  -7  11   60.79    4.71   0
   2   7 -11   65.62    6.32   0
  -2   7  11   64.74    5.99   0
  -1  -7  11   12.72    3.81   0
  -1   7  11   17.02    4.07   0
   1   7 -11   11.59    5.16   0
   0  -7  11   98.52    6.34   0
   0   7  11  115.86    6.10   0
   0   7 -11  100.35    6.49   0
  -1  -7 -11   37.14    5.57   0
   1  -7  11   31.25    4.07   0
   1   7  11   36.84    4.16   0
  -1   7 -11   39.29    5.77   0
   2  -7  11   89.52    6.07   0
  -2  -7 -11   74.21    4.47   0
  -2   7 -11   81.79    4.72   0
   2   7  11   84.69    5.96   0
  -3  -7 -11   26.25    4.06   0
   3  -7  11   20.81    3.91   0
  -3   7 -11   27.05    5.68   0
   3   7  11   24.02    6.05   0
  -4  -7 -11   34.30    6.81   0
   4  -7  11   29.53    6.11   0
  -4   7 -11   36.12    6.12   0
   4   7  11   43.50    5.08   0
   5   7  11    1.71    5.08   0
  -5  -7 -11   -1.04    4.46   0
  -5   7 -11    1.59    4.33   0
   5  -7  11    5.29    4.64   0
   6   7  11    8.25    7.50   0
  -6  -7 -11   12.85    7.25   0
  -6   7 -11    5.22    7.56   0
   6  -7  11    9.58    7.11   0
  -8   8  11    4.21    7.98   0
  -8   8  11    2.33    7.93   0
  -7   8  11    4.04    6.86   0
  -7   8  11    2.11    7.18   0
  -6   8  11    1.67    4.52   0
  -6   8  11    1.55    4.41   0
  -5  -8  11    4.63   11.37   0
  -5   8  11    5.54    6.15   0
  -5   8  11    9.55    4.52   0
  -4   8  11   -3.45    5.94   0
  -4  -8  11    2.99    5.80   0
   3   8 -11    2.39    5.81   0
  -3   8  11    5.36    5.66   0
  -3  -8  11   -0.81    5.69   0
  -2   8  11   -0.61    5.66   0
   2   8 -11    2.99    3.94   0
  -2  -8  11    1.23    3.92   0
  -1  -8  11   -0.77    3.73   0
  -1   8  11    3.68    3.98   0
   1   8 -11    1.37    5.30   0
   0  -8  11   20.70    5.75   0
   0   8  11   12.47    3.87   0
   0   8 -11   16.63    4.17   0
   1  -8  11    1.41    5.63   0
   1   8  11    7.95    3.80   0
  -1   8 -11    8.14    3.90   0
  -2  -8 -11    3.11    3.95   0
   2  -8  11    3.78    5.52   0
  -2   8 -11    3.65    4.17   0
   2   8  11    7.08    5.44   0
  -3  -8 -11    1.02    4.12   0
   3  -8  11   -1.15    4.03   0
  -3   8 -11    3.58    5.74   0
   3   8  11   -5.46    4.66   0
  -4  -8 -11    5.20    6.30   0
  -4   8 -11    2.60    4.30   0
   4  -8  11    3.45    4.27   0
   4   8  11    1.97    4.63   0
   5   8  11    0.83    6.76   0
  -5  -8 -11   -2.73    4.45   0
  -5   8 -11    2.56    4.59   0
   5  -8  11    2.25    4.69   0
   6   8  11    2.61    5.43   0
  -6  -8 -11    2.61    5.44   0
  -6   8 -11    3.21    5.26   0
   6  -8  11   -1.72    7.47   0
  -7   9  11    1.10    5.17   0
  -7   9  11   -1.04    7.18   0
  -6   9  11   13.07    6.42   0
  -6   9  11    0.89    6.17   0
  -5   9  11    5.93    4.27   0
  -5   9  11   16.28    6.37   0
  -4  -9  11   14.06    6.13   0
   4   9 -11   16.38    6.60   0
  -4   9  11   17.65    4.37   0
  -3   9  11    3.84    3.97   0
   3   9 -11    3.29    5.68   0
  -3  -9  11    0.94    3.83   0
  -2   9  11   74.82    4.74   0
   2   9 -11   69.82    5.16   0
  -2  -9  11   66.78    5.11   0
  -1   9  11    3.87    5.59   0
  -1  -9  11    5.12    5.53   0
   1   9 -11    1.41    3.95   0
   0   9  11   70.39    6.00   0
   0  -9  11   75.87    4.84   0
   0   9 -11   67.74    4.57   0
   1   9  11    0.91    3.83   0
   1  -9  11    4.28    3.92   0
  -1   9 -11    2.72    4.11   0
   2  -9  11    8.05    5.82   0
   2   9  11   18.75    3.75   0
  -2   9 -11   11.39    4.16   0
  -3  -9 -11    0.16    6.27   0
   3  -9  11    7.87    6.11   0
  -3   9 -11    3.95    4.28   0
   3   9  11   -0.74    4.62   0
  -4  -9 -11    9.20    4.76   0
  -4   9 -11   10.52    5.93   0
   4  -9  11    7.92    6.00   0
   4   9  11    6.50    6.84   0
   5   9  11    1.46    5.22   0
  -5  -9 -11   -4.89    6.65   0
  -5   9 -11    4.44    6.61   0
   5  -9  11    6.42    6.40   0
   6  -9  11    2.22    7.51   0
   6   9  11    3.21    8.20   0
  -6  -9 -11    3.61    5.45   0
  -6   9 -11    9.94    7.24   0
  -7  10  11    1.16    7.03   0
  -7  10  11    4.25    6.91   0
  -6  10  11   -0.62    4.31   0
  -6  10  11    2.70    4.28   0
  -5  10  11    8.14    4.55   0
  -5  10  11   12.21    4.38   0
   4  10 -11    3.82    6.32   0
  -4  10  11    0.91    5.91   0
  -4 -10  11    0.98    6.11   0
  -3 -10  11   12.16    5.75   0
  -3  10  11   16.24    6.01   0
   3  10 -11   14.70    6.03   0
  -2  10  11   -0.38    4.00   0
   2  10 -11    1.37    5.59   0
  -2 -10  11    7.50    5.65   0
  -1  10  11    4.43    5.47   0
   1  10 -11   -1.89    3.79   0
  -1 -10  11    2.55    5.35   0
   0  10  11    2.92    3.88   0
   0 -10  11    4.98    4.11   0
   0  10 -11    2.27    5.72   0
   1  10  11    3.18    3.69   0
   1 -10  11    0.60    4.03   0
  -1  10 -11    3.73    5.94   0
   2  10  11    5.11    4.42   0
   2 -10  11    0.40    5.62   0
  -2  10 -11    2.29    3.93   0
   3  10  11   -1.19    6.73   0
  -3  10 -11    2.69    4.42   0
   3 -10  11    1.95    5.68   0
  -4 -10 -11   10.86    4.58   0
  -4  10 -11    1.34    4.32   0
   4  10  11    0.52    4.72   0
   4 -10  11   -3.70    4.27   0
   5  10  11   -0.44    7.43   0
   5 -10  11   -0.12    6.59   0
  -5 -10 -11    3.38    6.62   0
  -5  10 -11   -2.93    4.76   0
  -7  11  11    0.07    7.28   0
  -7  11  11    1.59    7.09   0
  -6  11  11    3.11    6.56   0
  -6  11  11    5.27    6.53   0
  -5  11  11    3.63    4.72   0
  -5  11  11   -2.74    4.49   0
   4  11 -11   15.88    6.63   0
  -4  11  11   16.82    4.47   0
  -4 -11  11   12.98    6.15   0
  -3 -11  11    6.71    5.80   0
  -3  11  11    6.06    4.30   0
   3  11 -11    1.68    4.28   0
  -2 -11  11    9.16    6.09   0
  -2  11  11   10.90    4.10   0
   2  11 -11   12.70    4.33   0
  -1  11  11    9.61    3.80   0
   1  11 -11   15.49    5.53   0
  -1 -11  11   10.41    5.52   0
   0  11  11   12.44    3.96   0
   0  11 -11    9.75    3.83   0
   0 -11  11   10.33    5.69   0
   1  11  11    7.10    3.79   0
  -1  11 -11   10.00    5.71   0
   1 -11  11    2.79    5.77   0
   2  11  11   16.98    5.78   0
  -2  11 -11   22.88    6.22   0
   2 -11  11   26.77    6.09   0
   3  11  11   -1.51    4.97   0
  -3  11 -11    9.13    4.30   0
   3 -11  11   -1.18    3.92   0
   4 -11  11    5.86    4.62   0
  -4  11 -11    5.08    6.38   0
   4  11  11   12.22    6.63   0
   5 -11  11    4.72    4.54   0
  -5  11 -11   -0.96    4.84   0
   5  11  11    1.39    5.03   0
  -7  12  11    3.07    7.60   0
  -7  12  11    2.47    5.28   0
  -6  12  11   -0.58    7.16   0
  -6  12  11    5.18    7.01   0
  -5  12  11   22.23    4.82   0
  -5  12  11   14.67    7.07   0
  -4 -12  11    0.80    5.94   0
  -4  12  11   -0.88    4.14   0
   4  12 -11    0.15    6.36   0
  -3  12  11   14.21    4.14   0
  -3 -12  11    8.74    4.46   0
   3  12 -11   11.49    6.19   0
  -2 -12  11    2.66    5.62   0
  -2  12  11    6.84    5.71   0
   2  12 -11    7.19    5.72   0
  -1 -12  11    2.88    5.32   0
  -1  12  11    3.07    3.90   0
   1  12 -11   -0.04    5.51   0
   0  12  11   16.90    4.11   0
   0  12 -11    9.88    4.38   0
   0 -12  11   10.10    4.24   0
   1  12  11    1.96    5.73   0
  -1  12 -11    2.25    4.13   0
   1 -12  11   -3.88    5.77   0
   2 -12  11    5.00    6.06   0
   2  12  11    3.03    4.53   0
  -2  12 -11    2.64    4.20   0
   3 -12  11    7.31    6.28   0
   3  12  11    4.25    6.23   0
  -3  12 -11    3.78    6.64   0
   4 -12  11    1.35    6.59   0
  -4  12 -11    0.48    4.92   0
   4  12  11    6.15    4.93   0
   5 -12  11    4.77    5.03   0
  -5  12 -11    5.99    6.83   0
   5  12  11    4.81    5.52   0
  -7  13  11    4.98    7.43   0
  -7  13  11    1.62    8.01   0
  -6  13  11    4.76    5.03   0
  -6  13  11    7.19    4.89   0
  -5  13  11   -1.37    6.51   0
  -5  13  11    5.95    4.54   0
  -4  13  11   15.51    4.68   0
  -4  13  11   18.48    4.58   0
   4  13 -11   18.05    7.48   0
  -4 -13  11   13.93    6.29   0
  -3  13  11    7.95    4.23   0
   3  13 -11   10.13    6.42   0
  -3 -13  11    9.31    6.13   0
  -2 -13  11   34.15    4.80   0
  -2  13  11   32.29    6.40   0
   2  13 -11   41.57    6.75   0
  -1 -13  11    2.87    4.22   0
  -1  13  11    1.91    3.74   0
   1  13 -11    0.96    4.06   0
   0 -13  11   19.75    6.06   0
   0  13  11   23.36    4.40   0
   0  13 -11   25.85    5.96   0
   1 -13  11   -0.75    3.97   0
   1  13  11    3.67    3.95   0
  -1  13 -11    1.35    5.77   0
   2 -13  11    9.94    4.28   0
   2  13  11    9.13    4.29   0
  -2  13 -11    9.73    4.68   0
   3 -13  11   -1.09    4.17   0
   3  13  11    5.88    4.80   0
  -3  13 -11   -2.98    4.25   0
   4 -13  11    5.26    4.89   0
   4  13  11   -0.07    4.96   0
  -4  13 -11    1.25    4.54   0
   5 -13  11    6.29    4.88   0
  -5  13 -11    9.31    6.93   0
   5  13  11   -2.55    7.63   0
  -6  14  11   -4.04    5.42   0
  -6  14  11   -1.66    5.27   0
  -5  14  11    0.22    6.48   0
  -5  14  11    2.19    6.38   0
  -4  14  11    3.18    6.47   0
  -4  14  11   10.76    6.68   0
   4  14 -11    4.23    8.42   0
  -4 -14  11    5.49    6.39   0
  -3 -14  11    1.69    6.15   0
  -3  14  11    6.13    4.15   0
   3  14 -11    5.76    6.64   0
  -2  14  11   -1.40    4.03   0
  -2 -14  11    2.41    4.03   0
   2  14 -11   -2.83    6.33   0
  -1 -14  11    2.58    4.10   0
  -1  14  11   -3.12    4.26   0
   1  14 -11    1.00    4.12   0
   0 -14  11    5.31    6.13   0
   0  14  11   -1.44    4.37   0
   0  14 -11   -0.84    4.43   0
   1 -14  11    4.71    4.29   0
   1  14  11    3.59    4.40   0
  -1  14 -11    7.57    5.80   0
   2 -14  11    1.83    4.46   0
   2  14  11   -2.83    4.45   0
  -2  14 -11    2.02    4.48   0
   3 -14  11    6.31    4.37   0
   3  14  11    6.12    4.88   0
  -3  14 -11    1.03    4.38   0
   4 -14  11   -1.96    4.58   0
   4  14  11   -0.99    7.11   0
  -4  14 -11   -4.53    4.48   0
   5 -14  11   -1.40    5.24   0
  -5  14 -11   -1.83    7.45   0
  -6  15  11    4.89    5.17   0
  -6  15  11    3.93    5.15   0
  -5  15  11    5.14    4.41   0
  -5  15  11    3.74    4.39   0
  -4  15  11   17.87    4.80   0
  -4 -15  11   11.69    7.08   0
  -4  15  11   14.13    4.79   0
   4  15 -11   16.14    7.38   0
  -3  15  11    9.93    6.39   0
  -3 -15  11    7.63    6.18   0
   3  15 -11    3.85    6.45   0
  -2  15  11   24.84    4.88   0
   2  15 -11   32.82    7.08   0
  -2 -15  11   29.59    5.16   0
  -1  15  11    5.65    4.39   0
  -1 -15  11    7.63    5.76   0
   1  15 -11   10.75    6.53   0
   0 -15  11   23.12    4.56   0
   0  15  11   24.13    4.42   0
   0  15 -11   23.89    6.45   0
   1 -15  11    5.34    4.55   0
   1  15  11   -0.08    3.93   0
  -1  15 -11   -0.73    4.55   0
   2 -15  11   14.12    6.51   0
   2  15  11   18.00    4.69   0
  -2  15 -11   10.32    6.47   0
   3 -15  11    8.84    6.91   0
   3  15  11    1.47    4.86   0
  -3  15 -11    4.18    4.69   0
   4 -15  11   -3.28    6.53   0
   4  15  11    5.70    7.48   0
  -4  15 -11    6.53    5.04   0
  -6  16  11   -1.11    5.23   0
  -6  16  11   -3.93    7.28   0
  -5  16  11   -0.01    7.01   0
  -5  16  11    5.09    5.06   0
  -4  16  11    0.84    6.85   0
   4  16 -11    3.11    8.73   0
  -4  16  11   -1.60    6.81   0
  -3  16  11    3.61    4.48   0
   3  16 -11    0.43    6.54   0
  -3 -16  11    0.31    6.65   0
  -2 -16  11    2.05    6.58   0
  -2  16  11    5.79    5.99   0
   2  16 -11    3.64    6.58   0
  -1  16  11   -2.95    5.92   0
  -1 -16  11    6.96    4.70   0
   1  16 -11    7.46    6.06   0
   0  16  11   -1.09    4.29   0
   0 -16  11    7.26    4.37   0
   0  16 -11   -1.23    6.37   0
   1 -16  11    3.18    4.45   0
   1  16  11   -0.67    4.27   0
  -1  16 -11    5.61    4.33   0
   2 -16  11   -0.21    6.31   0
   2  16  11   -2.01    5.02   0
  -2  16 -11   -0.97    4.62   0
   3 -16  11    4.64    4.97   0
   3  16  11   -1.83    5.30   0
  -3  16 -11    4.65    4.89   0
   4 -16  11   -6.95    4.97   0
   4  16  11   16.38    7.25   0
  -4  16 -11    3.30    5.12   0
  -5  17  11   -0.04    4.93   0
  -5  17  11   -0.59    4.94   0
  -4  17  11   10.16    4.92   0
   4  17 -11    5.28    7.19   0
  -4  17  11    5.20    5.08   0
  -3  17  11   -0.30    6.72   0
  -3  17  11    2.20    6.45   0
  -3 -17  11   -0.88    7.02   0
   3  17 -11    4.40    6.97   0
  -2  17  11   12.53    4.60   0
  -2 -17  11    9.61    6.67   0
   2  17 -11   10.44    5.03   0
  -1  17  11    5.57    4.20   0
   1  17 -11    5.40    6.37   0
  -1 -17  11    7.31    6.13   0
   0  17  11   32.94    6.61   0
   0 -17  11   17.34    5.00   0
   0  17 -11   23.05    6.54   0
   1  17  11   12.44    6.65   0
   1 -17  11    5.84    6.98   0
  -1  17 -11   -1.41    4.83   0
   2 -17  11    8.78    5.08   0
   2  17  11   15.84    5.22   0
  -2  17 -11   14.12    4.91   0
   3 -17  11   -2.75    7.30   0
   3  17  11    4.76    7.22   0
  -3  17 -11   -3.34    7.27   0
  -5  18  11   -2.73    5.15   0
  -5  18  11    8.48    7.46   0
  -4  18  11   -0.60    6.94   0
  -4  18  11   -1.74    4.92   0
   4  18 -11    4.12    9.53   0
  -3  18  11   -1.88    6.98   0
  -3  18  11    7.52    4.42   0
  -3 -18  11    4.67    7.18   0
   3  18 -11   -1.20    7.42   0
  -2  18  11    4.01    6.56   0
  -2 -18  11   -0.66    6.83   0
   2  18 -11    5.40    6.92   0
  -1 -18  11   -4.83    6.54   0
  -1  18  11    0.58    6.50   0
   1  18 -11    3.17    6.34   0
   0  18  11    2.65    4.44   0
   0 -18  11    0.39    4.95   0
   0  18 -11    8.53    6.55   0
   1  18  11    4.54    4.96   0
   1 -18  11   -5.23    6.96   0
  -1  18 -11    0.90    6.57   0
   2  18  11   -2.30    7.29   0
   2 -18  11    0.06    7.03   0
  -2  18 -11    5.76    5.07   0
   3  18  11   -1.33    6.96   0
   3 -18  11   -1.89    5.25   0
  -3  18 -11   -0.12    5.33   0
  -4  19  11    2.70    5.31   0
   4  19 -11    3.30    9.75   0
  -4  19  11    1.59    5.29   0
  -3  19  11   -2.26    6.77   0
  -3  19  11    8.08    5.12   0
   3  19 -11    1.37    5.28   0
  -3 -19  11    3.17    7.58   0
  -2 -19  11    1.71    4.94   0
  -2  19  11    0.83    6.68   0
   2  19 -11    5.98    7.09   0
  -2  19  11   -2.15    4.74   0
  -1  19  11    5.00    4.45   0
  -1 -19  11    1.20    6.59   0
   1  19 -11    0.66    6.75   0
   0 -19  11    4.68    4.92   0
   0  19  11    4.38    6.80   0
   0  19 -11    3.44    4.83   0
   1  19  11    4.02    7.26   0
  -1  19 -11    0.39    5.03   0
   1 -19  11   -0.04    4.93   0
   2  19  11   -0.12    5.15   0
   2 -19  11    1.83    5.05   0
  -2  19 -11   12.20    7.42   0
  -4  20  11    6.13    5.32   0
  -4  20  11    8.93    7.47   0
  -3  20  11   -2.35    4.68   0
  -3  20  11    4.19    7.45   0
   3  20 -11    0.55    5.56   0
  -2  20  11    2.70    4.91   0
  -2  20  11   -0.21    4.93   0
   2  20 -11    5.10    4.78   0
  -2 -20  11    4.28    7.34   0
  -1  20  11    1.38    4.45   0
  -1 -20  11    5.08    7.07   0
   1  20 -11    0.49    6.93   0
   0 -20  11    3.71    5.14   0
   0  20  11    1.52    4.89   0
   0  20 -11   -0.09    7.28   0
   1 -20  11    1.01    5.00   0
   1  20  11    4.08    5.02   0
  -1  20 -11   -5.55    7.32   0
   2 -20  11    0.88    7.34   0
   2  20  11    3.98    7.65   0
  -2  20 -11   -1.08    5.50   0
  -3  21  11    5.33    5.15   0
  -3  21  11    3.80    4.85   0
   3  21 -11    4.20    7.96   0
  -2 -21  11    7.13    7.46   0
  -2  21  11   -1.43    5.10   0
  -2  21  11    5.78    7.22   0
   2  21 -11    6.99    7.71   0
  -1 -21  11    3.36    6.97   0
  -1  21  11   -2.17    5.06   0
   1  21 -11    3.63    5.46   0
   0  21  11   -0.70    5.24   0
   0 -21  11   -0.15    5.11   0
   0  21 -11    4.70    5.23   0
   1 -21  11    4.67    7.92   0
   1  21  11    0.19    5.51   0
  -1  21 -11    1.15    5.30   0
  -6   0  12   13.04    6.55   0
  -6   0  12   16.42    6.54   0
  -4   0  12   28.73    6.31   0
   2   0 -12   13.08    3.80   0
  -2   0  12   10.09    3.66   0
   0   0 -12    9.53    3.90   0
   0   0  12    8.87    5.55   0
   2   0  12   10.74    3.87   0
  -2   0 -12   11.42    3.86   0
   4   0  12    8.90    4.58   0
  -4   0 -12    5.03    4.29   0
  -6   0 -12    3.06    5.58   0
   6   0  12   -1.66    5.22   0
  -8   1  12    0.78    9.31   0
  -8   1  12    0.30    9.34   0
  -7  -1  12    7.62    8.96   0
  -7  -1  12   11.54    8.77   0
  -7   1  12    9.90    6.98   0
  -7   1  12    7.63    8.47   0
  -6  -1  12    0.43    5.83   0
  -6   1  12    0.32    6.45   0
  -6   1  12    1.96    6.08   0
  -6  -1  12    3.00    6.19   0
  -5   1  12   20.91    6.40   0
  -5  -1  12   11.31    6.23   0
  -4   1  12    2.36    5.59   0
  -4  -1  12    0.10    5.70   0
  -3   1  12    1.53    5.49   0
  -3  -1  12   -0.49    5.50   0
   2  -1 -12    3.01    5.24   0
   2   1 -12   -0.90    3.65   0
  -2   1  12   -2.23    3.70   0
  -2  -1  12   -3.85    5.10   0
   1  -1 -12    9.40    3.72   0
   1   1 -12    2.32    5.56   0
  -1   1  12    2.62    5.76   0
  -1  -1  12    2.92    5.58   0
   0  -1  12    3.48    3.88   0
   0  -1 -12   10.43    5.69   0
   0   1 -12    5.33    3.91   0
   0   1  12    3.39    5.37   0
   1  -1  12    1.48    5.41   0
[truncated: 98,604 more chars]
