# Supplementary material for: Crystal structure and Hirshfeld surfaces analysis of the nickel(II) complex of the Shiff base ligand 6,6′-{(1E,1′E)-[ethane-1,2-diylbis(aza­nylyl­idene)]bis­(methanylyl­idene)}bis­[2-(tri­fluoro­meth­oxy)phenol]
Source: Acta Crystallogr E Crystallogr Commun. 2019 Feb 8;75(Pt 3):328–31. doi: 10.1107/S2056989019001919 (PMC6399694; doi:10.1107/S2056989019001919)
Supplement: Supplementary file 2 [file e-75-00328-Isup2.hkl]

data_I                                                                          
_shelx_title ' shelxt_a.res in P2(1)/n'                                         
_shelx_refln_list_code          4                                               
_shelx_F_calc_maximum      452.00                                               
_exptl_crystal_F_000       992.00                                               
_reflns_d_resolution_high  0.8107                                               
                                                                                
loop_                                                                           
 _space_group_symop_operation_xyz                                               
 'x, y, z'                                                                      
 '-x+1/2, y+1/2, -z+1/2'                                                        
 '-x, -y, -z'                                                                   
 'x-1/2, -y-1/2, z-1/2'                                                         
                                                                                
_cell_length_a     7.0709                                                       
_cell_length_b    19.8158                                                       
_cell_length_c    13.1957                                                       
_cell_angle_alpha  90.000                                                       
_cell_angle_beta   99.089                                                       
_cell_angle_gamma  90.000                                                       
                                                                                
_shelx_F_squared_multiplier     1.000                                           
                                                                                
loop_                                                                           
 _refln_index_h                                                                 
 _refln_index_k                                                                 
 _refln_index_l                                                                 
 _refln_F_squared_calc                                                          
 _refln_F_squared_meas                                                          
 _refln_F_squared_sigma                                                         
 _refln_observed_status                                                         
   2   0   0     204299.56     171613.77      5052.04 o                         
   4   0   0       6955.18       6876.46       111.63 o                         
   6   0   0       1437.49       1360.27        69.48 o                         
   8   0   0        113.69        154.16        81.79 o                         
   1   1   0       3377.21       3559.52       112.53 o                         
   2   1   0       4773.14       4835.69        95.26 o                         
   3   1   0       4735.67       4549.27       137.85 o                         
   4   1   0        574.66        591.02        41.83 o                         
   5   1   0       1505.22       1432.19        47.66 o                         
   6   1   0          0.07        -11.89        38.08 o                         
   7   1   0        550.54        530.18        44.04 o                         
   8   1   0          5.00          7.31        51.87 o                         
   0   2   0       9789.98      10934.76       468.09 o                         
   1   2   0       7703.33       9015.36       152.78 o                         
   2   2   0      19879.12      20450.12       209.84 o                         
   3   2   0        724.83        742.79        49.22 o                         
   4   2   0       7871.87       7426.63       177.03 o                         
   5   2   0         55.70         40.68        42.69 o                         
   6   2   0        256.31        222.49        48.71 o                         
   7   2   0          0.02          1.27        50.27 o                         
   8   2   0         14.83         10.57        51.83 o                         
   1   3   0        418.47        359.82        68.29 o                         
   2   3   0         98.83        112.16        44.45 o                         
   3   3   0        940.15        897.62        53.40 o                         
   4   3   0         61.05         98.52        46.24 o                         
   5   3   0        158.28        143.29        36.30 o                         
   6   3   0         24.40         21.85        45.88 o                         
   7   3   0         12.69         35.40        44.07 o                         
   8   3   0         43.70         45.27        49.04 o                         
   0   4   0      12663.02      13122.78       275.50 o                         
   1   4   0       3288.76       3528.84       107.46 o                         
   2   4   0       4238.74       4299.89       157.94 o                         
   3   4   0         23.24         42.49        39.76 o                         
   4   4   0        110.25        143.17        44.78 o                         
   5   4   0         88.28         80.93        44.73 o                         
   6   4   0         14.53         46.82        36.43 o                         
   7   4   0         36.64         34.67        49.31 o                         
   8   4   0          7.68          8.03        45.15 o                         
   1   5   0        148.19        149.38        86.79 o                         
   2   5   0       3763.70       3721.02       135.25 o                         
   3   5   0       1170.05       1209.65        53.95 o                         
   4   5   0        825.43        810.42        51.51 o                         
   5   5   0        680.97        644.11        49.94 o                         
   6   5   0         40.52         67.31        38.75 o                         
   7   5   0         58.93         66.58        50.76 o                         
   8   5   0         31.72         34.51        45.75 o                         
   0   6   0       1777.82       1736.73       105.79 o                         
   1   6   0       2572.82       2782.09       215.55 o                         
   2   6   0       3515.93       3421.66        73.26 o                         
   3   6   0          4.68         18.32        39.88 o                         
   4   6   0       1315.79       1267.19        49.96 o                         
   5   6   0        248.02        194.21        43.25 o                         
   6   6   0         49.59         74.61        41.55 o                         
   7   6   0          4.72         -5.80        45.29 o                         
   8   6   0          2.41          0.85        49.82 o                         
   1   7   0        152.17        170.69        51.20 o                         
   2   7   0         22.43         52.82        45.26 o                         
   3   7   0        130.81        183.28        45.69 o                         
   4   7   0        365.68        377.10        43.64 o                         
   5   7   0        146.77        126.20        54.37 o                         
   6   7   0        108.12        132.02        48.94 o                         
   7   7   0        260.20        265.28        46.53 o                         
   8   7   0          0.67         70.14        65.77 o                         
   0   8   0       1042.38        834.99        96.96 o                         
   1   8   0        584.05        539.58        43.40 o                         
   2   8   0         22.12         17.19        39.35 o                         
   3   8   0        336.87        340.59        41.96 o                         
   4   8   0        518.74        471.68        43.51 o                         
   5   8   0          2.27         22.50        47.79 o                         
   6   8   0        659.03        724.65        53.39 o                         
   7   8   0          1.61         45.54        50.96 o                         
   8   8   0         49.44        105.44        58.13 o                         
   1   9   0        115.37        127.64        40.66 o                         
   2   9   0        258.78        233.01        65.00 o                         
   3   9   0         46.42         38.66        40.64 o                         
   4   9   0        459.53        424.36        43.75 o                         
   5   9   0         41.03        109.05        54.96 o                         
   6   9   0        161.61        115.81        48.48 o                         
   7   9   0        305.14        331.00        51.18 o                         
   8   9   0         24.59         69.66        72.25 o                         
   0  10   0       5114.13       4894.60       135.63 o                         
   1  10   0        101.95        112.77        35.99 o                         
   2  10   0       5710.48       5581.94        93.72 o                         
   3  10   0        273.56        304.36        45.36 o                         
   4  10   0       2303.19       2360.55        57.13 o                         
   5  10   0        133.06        106.96        43.47 o                         
   6  10   0        341.12        456.82        64.82 o                         
   7  10   0        170.12        232.36        69.48 o                         
   1  11   0        139.95        143.04        52.74 o                         
   2  11   0       2598.13       2678.18        59.44 o                         
   3  11   0          2.60         21.11        43.20 o                         
   4  11   0        353.41        316.66        41.31 o                         
   5  11   0        457.93        429.15        46.84 o                         
   6  11   0        125.99        120.70        56.52 o                         
   7  11   0        332.13        436.07        70.12 o                         
   0  12   0       2293.31       2206.85        94.13 o                         
   1  12   0        121.26        115.36        41.90 o                         
   2  12   0       4106.84       4027.68        72.42 o                         
   3  12   0       2061.51       2046.87        59.50 o                         
   4  12   0       2719.32       2772.26        63.70 o                         
   5  12   0        494.82        522.38        59.69 o                         
   6  12   0        533.95        533.59        62.91 o                         
   7  12   0         21.80         59.14        50.48 o                         
   1  13   0        125.73        133.40        47.34 o                         
   2  13   0         35.63         58.02        37.92 o                         
   3  13   0          8.51         11.48        39.30 o                         
   4  13   0        459.99        497.82        44.95 o                         
   5  13   0         75.04         82.04        51.97 o                         
   6  13   0        351.84        363.66        48.33 o                         
   7  13   0         40.12         29.99        65.10 o                         
   0  14   0        676.80        715.95        93.95 o                         
   1  14   0       1542.36       1493.55        71.96 o                         
   2  14   0        292.01        247.63        43.70 o                         
   3  14   0        267.04        277.20        39.54 o                         
   4  14   0        253.55        256.74        44.26 o                         
   5  14   0         72.13        120.13        44.30 o                         
   6  14   0        318.65        300.96        51.78 o                         
   7  14   0         26.19         79.32        58.64 o                         
   1  15   0        145.86        122.28        51.65 o                         
   2  15   0          1.71         43.08        61.23 o                         
   3  15   0        129.71         93.09        46.98 o                         
   4  15   0         19.37          4.73        38.28 o                         
   5  15   0         36.17         65.82        46.04 o                         
   6  15   0         16.67         85.60        51.64 o                         
   0  16   0        510.07        464.82        70.11 o                         
   1  16   0         16.39         24.05        46.82 o                         
   2  16   0        746.52        689.61        54.43 o                         
   3  16   0        287.05        262.97        41.17 o                         
   4  16   0        691.09        733.67        53.14 o                         
   5  16   0        123.25        124.81        42.57 o                         
   6  16   0        133.78        148.82        60.89 o                         
   1  17   0         18.29         51.89        53.12 o                         
   2  17   0         56.86         75.13        61.31 o                         
   3  17   0         44.41         31.42        48.52 o                         
   4  17   0         13.96          5.89        49.12 o                         
   5  17   0         41.02         52.84        54.82 o                         
   6  17   0          7.24         -2.22        59.07 o                         
   0  18   0        992.18        980.69        80.88 o                         
   1  18   0        328.72        285.75        49.98 o                         
   2  18   0        294.89        261.13        48.60 o                         
   3  18   0         48.32         74.75        56.16 o                         
   4  18   0         18.43         98.79        52.04 o                         
   5  18   0         37.96         61.53        58.33 o                         
   1  19   0          1.35        -17.75        55.25 o                         
   2  19   0        110.79         36.95        46.06 o                         
   3  19   0          3.11         11.16        49.34 o                         
   4  19   0         21.30         65.89        65.38 o                         
   5  19   0         28.48         44.37        56.32 o                         
   0  20   0        264.43        297.05       103.49 o                         
   1  20   0        810.55        788.75        58.19 o                         
   2  20   0        417.83        425.47        60.17 o                         
   3  20   0        492.46        639.47        63.97 o                         
   4  20   0        232.26        265.24        56.38 o                         
   1  21   0          0.61         -0.28        56.68 o                         
   2  21   0          2.33         75.83        69.48 o                         
   3  21   0         64.94         97.88        52.99 o                         
   4  21   0         60.56         24.80        58.09 o                         
   0  22   0        649.11        707.48        81.41 o                         
   1  22   0        234.62        182.46        57.17 o                         
   2  22   0        396.69        446.84        59.55 o                         
   3  22   0        281.46        282.31        50.88 o                         
   1  23   0         38.59         67.50        68.43 o                         
   2  23   0         20.87         14.82        53.45 o                         
   0  24   0        140.16        185.96       110.02 o                         
   1  24   0        282.16        294.04        89.98 o                         
  -7   0   1        858.93        815.67        67.67 o                         
  -5   0   1        743.21        704.23        59.03 o                         
  -3   0   1          1.70          3.67        54.22 o                         
  -1   0   1       1744.46       2332.59       246.19 o                         
   1   0   1        764.99        829.25       121.50 o                         
   3   0   1       5717.61       5756.80       114.17 o                         
   5   0   1       1712.92       1733.98        76.60 o                         
   7   0   1        332.02        374.86        75.43 o                         
  -8   1   1         42.58         88.09        56.32 o                         
  -7   1   1          8.03         39.38        43.88 o                         
  -6   1   1        168.81        156.64        42.74 o                         
  -5   1   1         21.93         20.84        36.51 o                         
  -4   1   1        749.72        729.84        48.30 o                         
  -3   1   1        304.27        246.82        41.56 o                         
  -2   1   1       1980.17       2181.72        76.35 o                         
  -1   1   1       2069.84       2390.34       175.37 o                         
   0   1   1      30297.83      31442.17       359.59 o                         
   1   1   1       2046.42       2261.83       127.13 o                         
   2   1   1      47431.57      46872.90       548.17 o                         
   3   1   1       1403.55       1345.00        64.24 o                         
   4   1   1      13832.70      13242.31       629.11 o                         
   5   1   1        167.81        204.77        43.82 o                         
   6   1   1       2210.68       2220.12        56.43 o                         
   7   1   1          2.95         14.77        39.16 o                         
   8   1   1        193.35        201.67        53.41 o                         
  -8   2   1          7.73          6.16        50.12 o                         
  -7   2   1        390.43        441.61        52.03 o                         
  -6   2   1          5.43         32.45        36.75 o                         
  -5   2   1        408.78        373.64        40.98 o                         
  -4   2   1        758.69        726.08        47.70 o                         
  -3   2   1        121.75        111.25        47.32 o                         
  -2   2   1       1696.43       1729.14        80.47 o                         
  -1   2   1        960.59       1109.25       167.42 o                         
   0   2   1         13.41         61.32       121.80 o                         
   1   2   1       1923.87       1969.19        82.83 o                         
   2   2   1       7530.58       8088.59       127.35 o                         
   3   2   1         26.95         40.63        43.34 o                         
   4   2   1       5364.87       5106.68       178.92 o                         
   5   2   1        540.86        520.97        42.47 o                         
   6   2   1        416.35        367.84        40.32 o                         
   7   2   1        369.56        393.69        43.88 o                         
   8   2   1         22.44         22.35        55.49 o                         
  -8   3   1         33.72         50.24        57.54 o                         
  -7   3   1          0.30        -14.36        51.07 o                         
  -6   3   1        174.71        222.37        43.88 o                         
  -5   3   1        327.88        309.55        38.66 o                         
  -4   3   1        226.96        219.44        41.69 o                         
  -3   3   1        719.19        774.39        51.59 o                         
  -2   3   1       1209.42       1139.92        59.74 o                         
  -1   3   1       8485.15       9054.99       246.45 o                         
   0   3   1      16963.34      17795.38       254.25 o                         
   1   3   1       3452.52       3560.06        87.01 o                         
   2   3   1      39402.85      38045.44       189.33 o                         
   3   3   1       1047.48       1062.45        53.05 o                         
   4   3   1      13258.66      12950.18        97.28 o                         
   5   3   1          4.56         -5.91        43.23 o                         
   6   3   1       1295.18       1313.68        47.16 o                         
   7   3   1         87.87        130.33        50.24 o                         
   8   3   1         81.24         85.63        47.04 o                         
  -8   4   1         18.20         11.65        51.42 o                         
  -7   4   1          2.73         -1.02        53.00 o                         
  -6   4   1        127.41        100.97        44.13 o                         
  -5   4   1         15.05         12.94        39.58 o                         
  -4   4   1        327.11        355.60        43.45 o                         
  -3   4   1       1578.02       1676.38        60.24 o                         
  -2   4   1        809.21        867.54        69.38 o                         
  -1   4   1        285.88        356.07        97.04 o                         
   0   4   1       3976.32       4122.66       121.12 o                         
   1   4   1        414.02        409.31        67.15 o                         
   2   4   1       6333.24       6443.97       102.14 o                         
   3   4   1        417.67        460.31        40.97 o                         
   4   4   1       3141.79       3244.97        58.48 o                         
   5   4   1        252.30        287.00        34.20 o                         
   6   4   1        922.90        910.42        63.94 o                         
   7   4   1        130.62        142.16        50.36 o                         
   8   4   1         88.23         65.64        45.82 o                         
  -8   5   1         55.43         73.93        51.24 o                         
  -7   5   1        210.85        233.36        47.08 o                         
  -6   5   1        196.56        194.02        47.99 o                         
  -5   5   1         53.66         74.34        48.21 o                         
  -4   5   1        126.28        128.18        39.73 o                         
  -3   5   1        606.87        600.02        50.87 o                         
  -2   5   1        605.01        596.59        54.93 o                         
  -1   5   1       3110.19       3291.12       161.15 o                         
   0   5   1         61.82         50.38        63.90 o                         
   1   5   1      13538.88      13661.17       184.46 o                         
   2   5   1        669.92        709.49        48.51 o                         
   3   5   1       1749.32       1754.63        50.35 o                         
   4   5   1        421.62        350.48        36.73 o                         
   5   5   1        128.26         98.31        40.78 o                         
   6   5   1        498.75        525.13        42.41 o                         
   7   5   1          3.40         13.41        42.09 o                         
   8   5   1         19.86         17.88        55.91 o                         
  -8   6   1         18.18         12.35        72.99 o                         
  -7   6   1        108.41         94.33        43.11 o                         
  -6   6   1          0.87         46.07        45.08 o                         
  -5   6   1         16.72        -19.39        46.33 o                         
  -4   6   1        568.23        568.36        45.88 o                         
  -3   6   1         65.65         95.29        42.78 o                         
  -2   6   1       1978.20       2134.74        70.07 o                         
  -1   6   1         66.39        111.06        63.54 o                         
   0   6   1        546.69        554.19        60.61 o                         
   1   6   1        389.82        430.89        65.94 o                         
   2   6   1       1481.88       1484.12        67.17 o                         
   3   6   1        363.84        380.97        40.21 o                         
   4   6   1         20.40         30.44        39.12 o                         
   5   6   1         61.59         73.28        37.33 o                         
   6   6   1        404.47        409.04        45.12 o                         
   7   6   1         53.88         68.74        40.81 o                         
   8   6   1         41.71         57.99        58.82 o                         
  -8   7   1         65.81        101.38        52.56 o                         
  -7   7   1          9.98         20.04        47.81 o                         
  -6   7   1        285.78        294.94        49.85 o                         
  -5   7   1         18.10         61.39        42.40 o                         
  -4   7   1       3059.63       3063.18        70.15 o                         
  -3   7   1        297.12        277.03        50.28 o                         
  -2   7   1       7307.35       7203.49        90.71 o                         
  -1   7   1        568.85        477.09        63.27 o                         
   0   7   1       5834.64       5749.28       104.96 o                         
   1   7   1         71.28        115.03        49.39 o                         
   2   7   1       5124.12       5010.33        76.66 o                         
   3   7   1        205.77        224.25        40.99 o                         
   4   7   1       1637.69       1609.57        46.53 o                         
   5   7   1         42.10         47.65        38.99 o                         
   6   7   1        171.67        188.29        40.77 o                         
   7   7   1         21.00         37.93        51.55 o                         
   8   7   1         11.22         48.93        53.23 o                         
  -8   8   1         20.93         61.99        55.00 o                         
  -7   8   1        273.85        247.16        56.32 o                         
  -6   8   1        138.57        108.65        48.95 o                         
  -5   8   1        677.91        705.33        61.61 o                         
  -4   8   1        211.34        204.50        45.56 o                         
  -3   8   1         10.51         23.70        43.34 o                         
  -2   8   1       2888.34       2905.61        67.35 o                         
  -1   8   1        385.14        440.69        53.25 o                         
   0   8   1       6462.59       6685.71        89.07 o                         
   1   8   1         74.67        118.19        50.81 o                         
   2   8   1        345.25        387.57        43.95 o                         
   3   8   1       1076.14        999.38        50.84 o                         
   4   8   1         77.71         52.78        39.63 o                         
   5   8   1        434.86        459.49        50.95 o                         
   6   8   1         36.27         19.06        48.89 o                         
   7   8   1        253.84        317.41        54.75 o                         
   8   8   1         11.95        -25.27        64.20 o                         
  -8   9   1        229.63        256.98        57.83 o                         
  -7   9   1         80.35         23.53        71.26 o                         
  -6   9   1        885.67        984.98        57.68 o                         
  -5   9   1        239.14        249.76        51.06 o                         
  -4   9   1       2136.11       2083.05        60.32 o                         
  -3   9   1         45.54         51.09        36.78 o                         
  -2   9   1       3744.29       3744.93        67.49 o                         
  -1   9   1         16.96         27.38        44.14 o                         
   0   9   1      13811.82      13964.04       190.09 o                         
   1   9   1        594.34        531.76        63.75 o                         
   2   9   1       7261.83       7189.39       105.52 o                         
   3   9   1        471.03        486.35        47.09 o                         
   4   9   1       1023.69       1076.43        58.84 o                         
   5   9   1        139.98        138.56        48.99 o                         
   6   9   1        465.40        449.08        48.65 o                         
   7   9   1         36.80         66.09        54.58 o                         
  -7  10   1        435.05        467.91        66.15 o                         
  -6  10   1         20.46          9.56        46.99 o                         
  -5  10   1        772.84        797.18        60.60 o                         
  -4  10   1        162.53        216.76        38.82 o                         
  -3  10   1        539.01        540.32        39.65 o                         
  -2  10   1        271.31        388.87        52.80 o                         
  -1  10   1       1017.74       1130.22        56.28 o                         
   0  10   1       2377.68       2680.57        63.85 o                         
   1  10   1       3368.15       3391.28        77.97 o                         
   2  10   1        739.44        802.63        49.75 o                         
   3  10   1        147.31        197.30        43.87 o                         
   4  10   1          2.67         43.09        44.79 o                         
   5  10   1         10.83          7.01        47.09 o                         
   6  10   1         25.57         58.54        51.24 o                         
   7  10   1        122.33        198.86        55.94 o                         
  -7  11   1         93.22         73.05        64.59 o                         
  -6  11   1        435.92        452.63        53.60 o                         
  -5  11   1        316.32        328.69        46.66 o                         
  -4  11   1       2736.08       2650.91       135.23 o                         
  -3  11   1        456.36        452.88        42.55 o                         
  -2  11   1       6665.19       6184.72       102.81 o                         
  -1  11   1        595.27        540.99        48.99 o                         
   0  11   1       2378.99       2371.21        77.61 o                         
   1  11   1       1035.43       1066.72        54.86 o                         
   2  11   1       1034.03       1050.05        57.31 o                         
   3  11   1        137.07        181.41        38.25 o                         
   4  11   1        890.16        888.09        50.63 o                         
   5  11   1          3.88         54.96        48.27 o                         
   6  11   1        199.90        164.43        55.81 o                         
   7  11   1         36.63         61.39        49.56 o                         
  -7  12   1        366.82        350.98        68.54 o                         
  -6  12   1        136.33        144.76        53.34 o                         
  -5  12   1        606.02        638.26        49.56 o                         
  -4  12   1        675.67        724.47        46.99 o                         
  -3  12   1        346.30        384.96        47.14 o                         
  -2  12   1       1277.06       1293.28        59.24 o                         
  -1  12   1         20.31         56.16        42.33 o                         
   0  12   1         44.04         53.19        51.42 o                         
   1  12   1         85.94        142.37        45.39 o                         
   2  12   1        169.47        179.50        36.91 o                         
   3  12   1        288.23        267.17        40.36 o                         
   4  12   1        184.50        189.17        47.03 o                         
   5  12   1        455.54        476.68        51.86 o                         
   6  12   1        181.04        137.58        60.44 o                         
   7  12   1         90.89        121.23        60.90 o                         
  -7  13   1         44.70         42.21        78.94 o                         
  -6  13   1        147.05        124.94        50.14 o                         
  -5  13   1        513.47        529.77        49.80 o                         
  -4  13   1        269.26        274.84        50.04 o                         
  -3  13   1       1695.70       1714.71        80.43 o                         
  -2  13   1       2172.21       2181.26        69.49 o                         
  -1  13   1       1151.74       1124.11        84.06 o                         
   0  13   1       3510.59       3404.32        99.25 o                         
   1  13   1        106.98        133.87        49.99 o                         
   2  13   1       1111.33       1037.17        48.99 o                         
   3  13   1        235.51        249.91        36.30 o                         
   4  13   1       1007.67       1090.88        47.82 o                         
   5  13   1        238.65        268.59        45.20 o                         
   6  13   1        606.56        492.76        56.41 o                         
   7  13   1         27.57         18.32        51.53 o                         
  -7  14   1         81.45        142.52        86.01 o                         
  -6  14   1         10.65         59.05        58.34 o                         
  -5  14   1        182.95        167.28        52.64 o                         
  -4  14   1         41.75         74.16        50.21 o                         
  -3  14   1        469.23        428.47        42.08 o                         
  -2  14   1         10.76         47.78        59.62 o                         
  -1  14   1        268.99        334.16        53.87 o                         
   0  14   1         16.27         22.50        51.86 o                         
   1  14   1        243.23        292.89        54.92 o                         
   2  14   1          9.39         21.20        44.54 o                         
   3  14   1        246.35        267.49        47.59 o                         
   4  14   1        122.46        171.41        44.47 o                         
   5  14   1         43.54         88.72        51.30 o                         
   6  14   1        117.70         77.40        48.72 o                         
  -6  15   1        235.91        227.16        67.93 o                         
  -5  15   1         19.81         72.90        51.59 o                         
  -4  15   1       1087.16       1127.54        74.90 o                         
  -3  15   1         16.61         49.89        42.31 o                         
  -2  15   1       1078.10       1033.57        53.50 o                         
  -1  15   1        625.05        650.95        68.72 o                         
   0  15   1        505.10        477.52        57.08 o                         
   1  15   1        106.56        119.99        50.86 o                         
   2  15   1        850.61        882.32        48.92 o                         
   3  15   1         24.57         -9.52        38.55 o                         
   4  15   1        448.68        531.89        42.86 o                         
   5  15   1        130.32        159.26        53.05 o                         
   6  15   1        138.14        149.70        59.43 o                         
  -6  16   1         13.70         48.44        78.56 o                         
  -5  16   1        135.91        156.15        51.02 o                         
  -4  16   1          1.86         36.82        57.80 o                         
  -3  16   1          1.00         21.37        43.34 o                         
  -2  16   1         25.90         29.20        49.85 o                         
  -1  16   1         40.96         71.24        54.43 o                         
   0  16   1        173.48        168.73        46.36 o                         
   1  16   1          4.46         22.63        55.07 o                         
   2  16   1         32.13         18.90        64.28 o                         
   3  16   1        132.97        112.94        39.68 o                         
   4  16   1         29.29         -1.55        39.44 o                         
   5  16   1         97.89         80.95        44.90 o                         
   6  16   1          0.23         45.49        47.00 o                         
  -6  17   1         56.48         56.71        76.73 o                         
  -5  17   1         85.52        138.88        56.44 o                         
  -4  17   1        140.72        148.51        51.15 o                         
  -3  17   1        136.46        161.91        57.56 o                         
  -2  17   1        107.03        135.42        52.14 o                         
  -1  17   1         35.04         50.81        53.19 o                         
   0  17   1        718.53        738.52        76.20 o                         
   1  17   1        400.42        357.93        66.62 o                         
   2  17   1        655.66        676.08        59.20 o                         
   3  17   1        439.84        482.62        50.67 o                         
   4  17   1         59.17         49.78        40.37 o                         
   5  17   1         76.17         86.35        50.17 o                         
   6  17   1         15.08         53.56        59.49 o                         
  -5  18   1         35.31         54.39        57.11 o                         
  -4  18   1         35.04         24.93        52.19 o                         
  -3  18   1        104.25         70.34        46.98 o                         
  -2  18   1          5.70         88.66        65.37 o                         
  -1  18   1         94.90         44.85        44.81 o                         
   0  18   1        169.50        165.02        56.89 o                         
   1  18   1          1.24        -13.49        53.17 o                         
   2  18   1        110.02        142.49        55.70 o                         
   3  18   1         69.97        106.63        44.96 o                         
   4  18   1          1.52         12.86        40.37 o                         
   5  18   1         66.61        129.69        50.58 o                         
  -5  19   1         64.52         47.84        65.60 o                         
  -4  19   1         80.85        145.80        63.06 o                         
  -3  19   1        128.64        169.43        51.27 o                         
  -2  19   1        654.38        702.87        61.98 o                         
  -1  19   1        322.28        261.90        51.05 o                         
   0  19   1        690.85        781.52        72.24 o                         
   1  19   1        487.60        507.64        50.71 o                         
   2  19   1        394.00        401.71        55.82 o                         
   3  19   1        195.40        163.40        45.71 o                         
   4  19   1        287.72        343.15        57.52 o                         
   5  19   1        119.23        126.10        68.32 o                         
  -5  20   1         63.79         79.26        59.74 o                         
  -4  20   1          0.42          5.20        54.66 o                         
  -3  20   1         29.35         98.78        57.96 o                         
  -2  20   1         10.46        107.73        71.41 o                         
  -1  20   1          8.09        -28.15        54.34 o                         
   0  20   1          3.47         -8.88        61.37 o                         
   1  20   1         31.29         58.66        56.02 o                         
   2  20   1         39.95         34.34        53.43 o                         
   3  20   1         14.84         53.09        46.75 o                         
   4  20   1         26.30        -12.58        63.49 o                         
  -4  21   1         84.36        120.69        58.82 o                         
  -3  21   1        316.50        414.15        58.79 o                         
  -2  21   1        180.48        196.44        61.57 o                         
  -1  21   1        364.49        427.34        73.59 o                         
   0  21   1        362.71        450.23        73.04 o                         
   1  21   1        224.68        147.92        73.88 o                         
   2  21   1        351.66        482.07        79.01 o                         
   3  21   1        326.91        309.15        47.78 o                         
   4  21   1        154.53        217.30        57.57 o                         
  -3  22   1        166.22        154.75        55.11 o                         
  -2  22   1          2.70         64.42        74.17 o                         
  -1  22   1         70.43        124.98        62.29 o                         
   0  22   1          0.61        -26.91        59.67 o                         
   1  22   1          0.50        -53.69        53.69 o                         
   2  22   1          8.48        107.03        49.25 o                         
   3  22   1         37.75         52.67        49.28 o                         
  -2  23   1        331.80        359.18       108.08 o                         
  -1  23   1        259.29        308.98        57.82 o                         
   0  23   1        471.47        421.10        58.12 o                         
   1  23   1        322.49        338.13        62.43 o                         
   2  23   1        303.48        272.72        52.55 o                         
  -1  24   1         25.84         42.58        78.48 o                         
   0  24   1          2.36        133.05        66.62 o                         
   1  24   1          1.69         40.38        66.63 o                         
  -8   0   2        362.07        412.72       113.03 o                         
  -6   0   2        557.40        684.19        75.73 o                         
  -4   0   2       2248.57       2230.79        92.97 o                         
  -2   0   2       3975.28       4055.72       206.10 o                         
   0   0   2        251.17        357.22       105.99 o                         
   2   0   2       2871.67       2951.11        89.44 o                         
   4   0   2       5347.82       5260.23        98.63 o                         
   6   0   2       1635.84       1623.06        75.98 o                         
   8   0   2        207.27        230.00        82.23 o                         
  -8   1   2         30.37         59.62        51.88 o                         
  -7   1   2        563.49        563.72        48.98 o                         
  -6   1   2        250.11        257.33        46.01 o                         
  -5   1   2       1451.18       1462.86        53.51 o                         
  -4   1   2         53.46         62.93        45.62 o                         
  -3   1   2        799.64        864.39        53.34 o                         
  -2   1   2       5100.68       5084.64       153.34 o                         
  -1   1   2       4865.31       5266.12       208.67 o                         
   0   1   2       8608.74       9050.75       142.68 o                         
   1   1   2       3714.69       3898.87       101.84 o                         
   2   1   2         75.25        100.00        33.96 o                         
   3   1   2        544.30        514.00        37.99 o                         
   4   1   2        180.13        161.95        36.65 o                         
   5   1   2        571.31        543.17        42.40 o                         
   6   1   2         98.36        147.41        42.59 o                         
   7   1   2        265.97        263.64        40.26 o                         
   8   1   2         12.18         -3.01        46.19 o                         
  -8   2   2         77.31         68.31        60.21 o                         
  -7   2   2         18.88         21.03        54.70 o                         
  -6   2   2        413.14        389.42        46.48 o                         
  -5   2   2        279.33        310.27        40.68 o                         
  -4   2   2       1985.47       1722.90        86.25 o                         
  -3   2   2       2324.18       2306.69        70.71 o                         
  -2   2   2       2500.39       2495.07       144.11 o                         
  -1   2   2       4969.77       5356.20       211.34 o                         
   0   2   2       1521.28       1654.93        79.83 o                         
   1   2   2      19919.74      20145.90       368.11 o                         
   2   2   2       6806.49       6709.31        81.86 o                         
   3   2   2        728.96        812.71        39.95 o                         
   4   2   2       4319.04       4308.03        62.12 o                         
   5   2   2         69.57        101.80        39.74 o                         
   6   2   2        850.21        860.40        47.34 o                         
   7   2   2         20.97          6.16        37.64 o                         
   8   2   2        192.63        164.68        51.58 o                         
  -8   3   2          0.02         30.45        80.91 o                         
  -7   3   2        442.45        447.43        57.59 o                         
  -6   3   2          1.81          2.61        46.98 o                         
  -5   3   2        668.24        606.19        50.93 o                         
  -4   3   2         31.37         34.98        36.34 o                         
  -3   3   2        445.72        360.91        53.32 o                         
  -2   3   2       1693.91       1537.17       101.02 o                         
  -1   3   2       1248.87       1238.86       120.38 o                         
   0   3   2       3728.78       3631.53       100.45 o                         
   1   3   2       1146.57       1207.61        54.21 o                         
   2   3   2         18.25         84.62        48.24 o                         
   3   3   2       2754.10       2796.03        57.62 o                         
   4   3   2        590.91        622.38        41.07 o                         
   5   3   2        760.20        761.27        45.51 o                         
   6   3   2        418.20        392.54        44.33 o                         
   7   3   2        293.18        336.02        46.56 o                         
   8   3   2        141.04        130.68        47.46 o                         
  -8   4   2        100.66        103.19        90.07 o                         
  -7   4   2         17.29         28.13        56.62 o                         
  -6   4   2        546.28        524.45        54.53 o                         
  -5   4   2         36.71         51.97        40.43 o                         
  -4   4   2        264.33        235.43        40.72 o                         
  -3   4   2        191.23        254.48        65.18 o                         
  -2   4   2       2127.32       2018.94       102.25 o                         
  -1   4   2       5097.00       5234.60       166.45 o                         
   0   4   2      15685.11      15942.72       256.34 o                         
   1   4   2       6420.17       6604.39        91.74 o                         
   2   4   2       2776.20       2565.15       137.00 o                         
   3   4   2        781.77        796.09        43.08 o                         
   4   4   2       2025.46       1904.54        48.91 o                         
   5   4   2          7.57         34.76        39.91 o                         
   6   4   2       2421.59       2390.86        58.74 o                         
   7   4   2          1.28          9.10        44.98 o                         
   8   4   2        349.11        319.56        52.81 o                         
  -8   5   2          6.49         29.49       111.44 o                         
  -7   5   2         52.90        113.55        53.98 o                         
  -6   5   2        165.58        145.57        45.34 o                         
  -5   5   2         22.13         14.59        55.32 o                         
  -4   5   2        504.27        514.20        53.52 o                         
  -3   5   2         65.01         80.98        63.75 o                         
  -2   5   2        150.42        170.42        59.38 o                         
  -1   5   2        439.72        318.86        89.04 o                         
   0   5   2        962.72       1003.30        78.63 o                         
   1   5   2          5.33         -9.55        46.38 o                         
   2   5   2       1798.77       1921.49        53.00 o                         
   3   5   2        172.98        239.68        40.23 o                         
   4   5   2         65.96         58.44        40.10 o                         
   5   5   2         10.92         11.35        40.83 o                         
   6   5   2        603.39        565.84        39.36 o                         
   7   5   2         91.42         97.66        39.19 o                         
   8   5   2        270.28        203.25        53.92 o                         
  -8   6   2         95.97         39.03        82.47 o                         
  -7   6   2         66.77        129.08        47.82 o                         
  -6   6   2        390.08        387.53        47.94 o                         
  -5   6   2        117.28        116.81        65.69 o                         
  -4   6   2       1902.25       1748.41        67.04 o                         
  -3   6   2         29.55         81.75        65.95 o                         
  -2   6   2       1975.53       2029.27        93.52 o                         
  -1   6   2          6.32         20.47        73.85 o                         
   0   6   2        559.38        472.58        60.20 o                         
   1   6   2        392.38        474.56        52.35 o                         
   2   6   2       4697.65       4844.81        78.82 o                         
   3   6   2        264.59        219.52        37.67 o                         
   4   6   2       3302.84       3350.96        57.19 o                         
   5   6   2        642.46        634.69        41.33 o                         
   6   6   2        699.05        652.55        44.62 o                         
   7   6   2        178.01        136.53        48.42 o                         
   8   6   2        204.15        214.16        53.72 o                         
  -8   7   2         33.21          7.95       113.91 o                         
  -7   7   2        184.23        190.25        58.44 o                         
  -6   7   2         10.73         49.63        44.91 o                         
  -5   7   2        209.31        194.06        66.80 o                         
  -4   7   2         20.73         54.80        62.12 o                         
  -3   7   2       1269.10       1289.98        66.22 o                         
  -2   7   2       1198.93       1170.18        66.78 o                         
  -1   7   2       1407.95       1314.64        57.85 o                         
   0   7   2        285.79        333.11        56.12 o                         
   1   7   2       1673.34       1730.48        57.80 o                         
   2   7   2          7.62         45.83        41.22 o                         
   3   7   2       2768.32       2740.30        66.53 o                         
   4   7   2        866.11        876.47        38.08 o                         
   5   7   2        311.24        330.42        40.50 o                         
   6   7   2        133.95        140.02        38.62 o                         
   7   7   2         28.72         63.04        47.77 o                         
   8   7   2         20.88         88.19        59.34 o                         
  -8   8   2        267.52        275.33       111.61 o                         
  -7   8   2          2.17        -24.02        69.76 o                         
  -6   8   2        689.39        785.82        54.57 o                         
  -5   8   2         19.00         12.04        45.43 o                         
  -4   8   2       2851.31       2637.00       238.15 o                         
  -3   8   2         10.03         21.27        57.54 o                         
  -2   8   2       7156.06       6892.43       118.82 o                         
  -1   8   2        190.10        266.23        47.22 o                         
   0   8   2       8832.83       8942.92       122.24 o                         
   1   8   2       1666.58       1628.52        66.01 o                         
   2   8   2       7541.93       7252.14       419.33 o                         
   3   8   2       2162.73       2100.44        99.84 o                         
   4   8   2       2280.50       2339.54        55.38 o                         
   5   8   2        121.83        136.03        42.89 o                         
   6   8   2        313.27        343.90        40.79 o                         
   7   8   2         19.05         37.37        43.30 o                         
  -8   9   2          0.41        -13.42       113.56 o                         
  -7   9   2        217.66        245.83       104.55 o                         
  -6   9   2         11.83         39.03        43.21 o                         
  -5   9   2       1309.53       1333.85        57.23 o                         
  -4   9   2        479.68        497.21        56.66 o                         
  -3   9   2        193.18        210.91        54.73 o                         
  -2   9   2        970.14        942.36        69.80 o                         
  -1   9   2       2607.26       2590.27        66.46 o                         
   0   9   2       4603.30       4763.02        86.85 o                         
   1   9   2          4.08         46.60        49.39 o                         
   2   9   2       5169.54       5340.97       108.08 o                         
   3   9   2          0.90         -7.38        34.51 o                         
   4   9   2        289.83        248.33        46.15 o                         
   5   9   2        628.14        701.31        47.81 o                         
   6   9   2          2.05          7.56        45.51 o                         
   7   9   2        196.87        140.08        54.77 o                         
  -7  10   2         24.41         55.45        73.11 o                         
  -6  10   2        583.99        539.17        81.77 o                         
  -5  10   2          3.18        -41.86        91.13 o                         
  -4  10   2        844.03        817.84        65.33 o                         
  -3  10   2        618.32        656.28        59.35 o                         
  -2  10   2       3355.72       3211.79        79.54 o                         
  -1  10   2        936.33        978.40        70.58 o                         
   0  10   2       6235.96       6248.60        97.13 o                         
   1  10   2         43.26         85.95        49.17 o                         
   2  10   2       2901.15       2920.11        63.70 o                         
   3  10   2        185.42        235.64        38.76 o                         
   4  10   2        923.52        882.88        45.10 o                         
   5  10   2        175.37        219.42        48.96 o                         
   6  10   2        245.74        241.73        46.10 o                         
   7  10   2         48.91        106.81        56.09 o                         
  -7  11   2        367.28        402.48        85.48 o                         
  -6  11   2         57.91         53.69        72.94 o                         
  -5  11   2        329.65        305.31        60.02 o                         
  -4  11   2          0.41          0.42        57.14 o                         
  -3  11   2        631.58        619.84        51.16 o                         
  -2  11   2          5.01        -30.52        40.89 o                         
  -1  11   2       1641.51       1685.25       130.07 o                         
   0  11   2         13.85         37.78        49.43 o                         
   1  11   2        436.42        350.35        77.00 o                         
   2  11   2         70.95         70.59        35.14 o                         
   3  11   2       1203.45       1106.43        82.71 o                         
   4  11   2          0.45         41.17        44.41 o                         
   5  11   2         95.29        100.02        42.63 o                         
   6  11   2         28.52         56.48        50.41 o                         
   7  11   2         42.59         57.38        56.32 o                         
  -7  12   2        245.47        235.24        80.18 o                         
  -6  12   2        965.05        892.38        82.65 o                         
  -5  12   2        816.54        752.81        88.22 o                         
  -4  12   2       2515.15       2659.90        93.19 o                         
  -3  12   2       1228.28       1095.55        73.24 o                         
  -2  12   2       1621.66       1573.47        63.78 o                         
  -1  12   2       1331.54       1241.25        59.63 o                         
   0  12   2       1990.59       1969.46        58.26 o                         
   1  12   2        476.40        469.87        55.23 o                         
   2  12   2       1398.28       1433.73        48.64 o                         
   3  12   2         35.67         44.75        35.53 o                         
   4  12   2        524.05        674.25        50.12 o                         
   5  12   2          0.97         64.66        51.08 o                         
   6  12   2        235.18        335.84        56.24 o                         
   7  12   2          3.31         -3.08        58.57 o                         
  -7  13   2        259.09        331.13       114.79 o                         
  -6  13   2         14.44         18.37        73.47 o                         
  -5  13   2        626.08        626.92        67.19 o                         
  -4  13   2        227.16        205.03        59.63 o                         
  -3  13   2        919.91        898.49        56.00 o                         
  -2  13   2        188.98        259.46        42.31 o                         
  -1  13   2        323.66        379.89        53.72 o                         
   0  13   2        163.26        171.81        44.41 o                         
   1  13   2          6.64         73.84        69.14 o                         
   2  13   2        621.58        629.90        42.47 o                         
   3  13   2         19.88         -0.79        40.14 o                         
   4  13   2        323.26        320.72        58.69 o                         
   5  13   2        153.29        200.13        47.77 o                         
   6  13   2         44.76         20.97        65.29 o                         
   7  13   2        143.18        169.98        69.12 o                         
  -7  14   2         69.80         62.16        85.48 o                         
  -6  14   2        136.81        182.61       105.08 o                         
  -5  14   2        299.52        348.07        58.77 o                         
  -4  14   2        605.70        612.93        62.90 o                         
  -3  14   2        374.97        265.79        79.74 o                         
  -2  14   2       2064.27       1981.51        65.72 o                         
  -1  14   2        728.12        744.83        54.64 o                         
   0  14   2       1620.04       1642.07       160.18 o                         
   1  14   2        505.52        471.14        43.85 o                         
   2  14   2        717.06        643.78        47.65 o                         
   3  14   2         19.84         83.15        52.83 o                         
   4  14   2        445.96        408.02        44.12 o                         
   5  14   2         35.47         -0.78        41.21 o                         
   6  14   2        235.02        216.78        63.20 o                         
  -6  15   2         21.67         40.09        75.59 o                         
  -5  15   2        143.91        102.29        56.44 o                         
  -4  15   2        144.88        140.82        48.57 o                         
  -3  15   2        194.17        184.75        51.69 o                         
  -2  15   2        481.67        478.05        53.61 o                         
  -1  15   2        250.49        211.48        45.21 o                         
   0  15   2         20.20          4.14        67.73 o                         
   1  15   2          7.78         30.93        45.09 o                         
   2  15   2          6.25        -16.43        41.17 o                         
   3  15   2        234.00        208.13        45.91 o                         
   4  15   2         29.17         81.69        48.56 o                         
   5  15   2        399.75        327.59        49.47 o                         
   6  15   2          3.57        -19.22        50.21 o                         
  -6  16   2        165.70        157.35        80.36 o                         
  -5  16   2         25.31         50.80        52.18 o                         
  -4  16   2        461.14        485.88        64.20 o                         
  -3  16   2        168.11        192.83        68.43 o                         
  -2  16   2        452.18        451.28        78.06 o                         
  -1  16   2        289.24        247.95        63.81 o                         
   0  16   2        425.95        389.81        56.74 o                         
   1  16   2        394.31        454.06        48.93 o                         
   2  16   2        850.25        826.05        37.05 o                         
   3  16   2        295.07        330.49        43.84 o                         
   4  16   2        491.70        559.87        47.27 o                         
   5  16   2         62.55         54.25        43.19 o                         
   6  16   2        107.05        112.59        57.72 o                         
  -6  17   2         31.98         49.98        82.47 o                         
  -5  17   2         85.44        162.85        61.90 o                         
  -4  17   2          0.31         41.77        48.90 o                         
  -3  17   2          0.60         25.72        57.07 o                         
  -2  17   2        131.88        186.07        54.14 o                         
  -1  17   2        112.98         56.79        52.51 o                         
   0  17   2         11.97         12.26        54.29 o                         
   1  17   2          6.48         25.92        48.83 o                         
   2  17   2         14.71         -2.53        40.36 o                         
   3  17   2         14.68         27.50        35.70 o                         
   4  17   2          0.22        -18.26        37.08 o                         
   5  17   2         89.48        122.61        54.52 o                         
  -5  18   2         13.70         43.11        70.40 o                         
  -4  18   2         68.33         63.79        61.38 o                         
  -3  18   2         13.78         69.16        72.32 o                         
  -2  18   2        152.55        164.93        54.61 o                         
  -1  18   2          5.78        -11.66        53.94 o                         
   0  18   2        102.52        130.01        64.37 o                         
   1  18   2         24.39          9.72        54.88 o                         
   2  18   2         60.77        103.39        38.58 o                         
   3  18   2         69.10         75.21        35.93 o                         
   4  18   2         98.64        139.30        42.28 o                         
   5  18   2         50.79         68.68        50.29 o                         
  -5  19   2         16.75         38.56        64.22 o                         
  -4  19   2         19.87         32.32        44.45 o                         
  -3  19   2         65.64         66.99        55.78 o                         
  -2  19   2         17.05         29.93        67.33 o                         
  -1  19   2         40.76         38.60        54.48 o                         
   0  19   2         28.93         10.97        49.38 o                         
   1  19   2         59.74         89.84        55.80 o                         
   2  19   2          6.70         23.04        50.86 o                         
   3  19   2         16.74          9.94        48.89 o                         
   4  19   2          1.20         35.75        40.69 o                         
   5  19   2          4.41         34.83        41.71 o                         
  -5  20   2         54.94         69.33        69.90 o                         
  -4  20   2         25.42         83.66        63.52 o                         
  -3  20   2        262.25        219.13        64.69 o                         
  -2  20   2         25.93         53.63        69.22 o                         
  -1  20   2        313.96        306.59        49.78 o                         
   0  20   2        339.30        378.26        57.94 o                         
   1  20   2        152.12        159.56        55.50 o                         
   2  20   2        494.06        520.40        60.43 o                         
   3  20   2        214.94        282.17        62.85 o                         
   4  20   2        161.64        157.97        64.78 o                         
  -4  21   2          0.20         20.82        55.47 o                         
  -3  21   2        109.69        102.68        52.55 o                         
  -2  21   2         29.75         51.78        57.97 o                         
  -1  21   2        206.44        152.27        59.02 o                         
   0  21   2          6.31         -9.82        59.53 o                         
   1  21   2         83.75        -19.81        50.86 o                         
   2  21   2         39.08         99.29        45.16 o                         
   3  21   2          4.20         -5.38        44.81 o                         
   4  21   2         35.92         68.35        60.21 o                         
  -3  22   2        143.47        178.61        63.84 o                         
  -2  22   2        313.08        355.95        58.34 o                         
  -1  22   2        220.09        290.91        57.36 o                         
   0  22   2        355.45        345.45        62.74 o                         
   1  22   2        355.11        329.56        66.10 o                         
   2  22   2        215.14        214.60        56.35 o                         
   3  22   2        173.92        267.58        65.77 o                         
  -2  23   2         18.38         82.74        61.82 o                         
  -1  23   2          3.86          4.36        72.67 o                         
   0  23   2         19.87        -58.18        80.29 o                         
   1  23   2         12.49          9.79        65.20 o                         
   2  23   2         20.43         60.22        45.67 o                         
  -1  24   2        302.29        327.20        72.76 o                         
   0  24   2        174.15        137.65        89.72 o                         
   1  24   2        215.44        198.36        69.68 o                         
  -7   0   3        102.03         69.58       101.55 o                         
  -5   0   3       1314.04       1322.06       117.27 o                         
  -3   0   3       6567.98       6603.60       204.86 o                         
  -1   0   3       3371.03       3590.33       136.12 o                         
   1   0   3       6714.44       6311.49       135.60 o                         
   3   0   3         58.60         79.56        93.87 o                         
   5   0   3        994.92        974.60        62.63 o                         
   7   0   3        394.45        406.74        65.70 o                         
  -8   1   3        521.24        561.42       110.47 o                         
  -7   1   3         52.63         67.22        71.30 o                         
  -6   1   3       1886.18       1924.84        91.67 o                         
  -5   1   3          1.81         25.20        66.90 o                         
  -4   1   3       2859.28       2721.32       107.33 o                         
  -3   1   3         24.84         16.16        52.63 o                         
  -2   1   3       6434.21       6858.61       262.26 o                         
  -1   1   3       7593.23       8140.20       209.35 o                         
   0   1   3      10893.82      11273.22       123.41 o                         
   1   1   3       1508.91       1568.08        66.86 o                         
   2   1   3       5199.21       5078.27        69.57 o                         
   3   1   3        244.04        257.67        41.18 o                         
   4   1   3       2830.41       2730.16        48.83 o                         
   5   1   3          9.86          1.70        41.87 o                         
   6   1   3        714.85        801.68        61.25 o                         
   7   1   3          1.00          4.86        41.26 o                         
   8   1   3         98.14        133.16        53.20 o                         
  -8   2   3         45.77         50.90        76.88 o                         
  -7   2   3        517.96        534.75        79.27 o                         
  -6   2   3        351.82        311.57        71.05 o                         
  -5   2   3        161.77        120.04        67.55 o                         
  -4   2   3          5.05         16.57        70.26 o                         
  -3   2   3        185.76        193.41        65.51 o                         
  -2   2   3        120.61        165.48       147.11 o                         
  -1   2   3       8941.31       9200.03       143.40 o                         
   0   2   3        513.14        538.04        57.62 o                         
   1   2   3        827.01        741.75        48.48 o                         
   2   2   3       2556.20       2636.07        58.05 o                         
   3   2   3       1197.57       1228.20        42.50 o                         
   4   2   3        807.80        849.56        45.74 o                         
   5   2   3        230.79        240.09        38.82 o                         
   6   2   3         24.49         27.65        35.46 o                         
   7   2   3        109.51        122.13        38.44 o                         
   8   2   3          7.67         59.53        51.94 o                         
  -8   3   3        140.00        111.24        71.95 o                         
  -7   3   3         64.54         30.83        61.44 o                         
  -6   3   3        307.60        336.77        81.45 o                         
  -5   3   3        238.87        176.63        73.14 o                         
  -4   3   3        641.07        643.06        84.44 o                         
  -3   3   3        233.11        194.62        92.19 o                         
  -2   3   3        118.35        121.86       154.53 o                         
  -1   3   3          2.83         36.29        68.70 o                         
   0   3   3        600.99        620.91        58.50 o                         
   1   3   3        753.06        771.59        54.48 o                         
   2   3   3       3738.82       3617.50        68.82 o                         
   3   3   3        149.11        200.75        38.64 o                         
   4   3   3       1222.44       1182.45        46.63 o                         
   5   3   3        278.24        219.07        39.39 o                         
   6   3   3        463.82        515.22        42.27 o                         
   7   3   3         76.87         82.90        41.29 o                         
   8   3   3        238.93        219.61        54.20 o                         
  -8   4   3          0.25        -21.19       116.74 o                         
  -7   4   3        249.94        332.19       102.78 o                         
  -6   4   3        103.73        136.67        85.89 o                         
  -5   4   3        959.42       1065.28       100.31 o                         
  -4   4   3       1173.53       1199.67       101.02 o                         
  -3   4   3        380.43        520.81        95.19 o                         
  -2   4   3          0.06          4.43        53.69 o                         
  -1   4   3        696.29        769.31        76.52 o                         
   0   4   3        163.30        220.75        59.05 o                         
   1   4   3       1120.74       1148.83        51.92 o                         
   2   4   3       2481.59       2438.65        83.48 o                         
   3   4   3        901.66        920.25        45.02 o                         
   4   4   3        443.42        401.20        36.36 o                         
   5   4   3       1135.90       1053.59        41.65 o                         
   6   4   3          1.63         38.54        43.79 o                         
   7   4   3        297.64        305.72        42.89 o                         
   8   4   3          3.62         12.38        51.31 o                         
  -8   5   3        148.94         58.46        86.89 o                         
  -7   5   3          7.33         17.48        99.43 o                         
  -6   5   3        688.60        740.33        79.65 o                         
  -5   5   3         13.31         29.85        59.52 o                         
  -4   5   3       3606.40       3539.33       106.67 o                         
  -3   5   3        630.67        723.37        74.00 o                         
  -2   5   3       5221.14       5084.15       106.61 o                         
  -1   5   3       1983.07       2035.22       105.90 o                         
   0   5   3       2131.71       2086.94        65.27 o                         
   1   5   3        457.58        469.37        42.50 o                         
   2   5   3       2241.96       2088.55        94.77 o                         
   3   5   3        112.82        119.68        33.46 o                         
   4   5   3       2135.42       2206.28        54.40 o                         
   5   5   3          3.93         29.45        40.12 o                         
   6   5   3       1166.02       1127.31        45.72 o                         
   7   5   3          0.49          6.99        43.37 o                         
   8   5   3        334.02        248.16        50.28 o                         
  -8   6   3          0.27        -15.72       110.02 o                         
  -7   6   3        176.48        195.85       105.61 o                         
  -6   6   3        203.03        184.73        68.35 o                         
  -5   6   3        142.51         94.66        61.63 o                         
  -4   6   3        627.98        499.79        72.41 o                         
  -3   6   3        192.55        152.94        58.28 o                         
  -2   6   3         41.07        107.99        52.91 o                         
  -1   6   3        465.99        361.72        63.73 o                         
   0   6   3       1785.31       1779.13        75.00 o                         
   1   6   3         63.95        107.43        45.18 o                         
   2   6   3       3728.67       3619.24        86.49 o                         
   3   6   3        452.03        471.15        37.64 o                         
   4   6   3        371.88        379.35        40.29 o                         
   5   6   3        382.47        342.60        38.67 o                         
   6   6   3          6.51         59.21        40.39 o                         
   7   6   3        283.56        263.53        46.73 o                         
  -8   7   3        160.16         85.48        82.30 o                         
  -7   7   3         59.33        124.33        97.13 o                         
  -6   7   3       1282.60       1193.67        83.71 o                         
  -5   7   3        145.83        180.31        69.58 o                         
  -4   7   3       1310.71       1278.44        79.47 o                         
  -3   7   3         44.22         61.46        86.89 o                         
  -2   7   3        829.65        770.97        60.57 o                         
  -1   7   3       1033.44       1120.72        70.67 o                         
   0   7   3       4672.91       4588.91        96.68 o                         
   1   7   3       1473.78       1440.97        51.11 o                         
   2   7   3       5324.98       5255.35       171.53 o                         
   3   7   3       2225.10       2263.63        71.12 o                         
   4   7   3       1563.35       1532.69        77.67 o                         
   5   7   3        146.86        114.15        42.54 o                         
   6   7   3        347.65        334.73        41.34 o                         
   7   7   3         39.44         18.09        48.38 o                         
  -8   8   3         17.85         -3.36        80.71 o                         
  -7   8   3        143.03        198.86        75.59 o                         
  -6   8   3          0.96         -7.42        93.95 o                         
  -5   8   3        193.32        201.15        65.70 o                         
  -4   8   3          9.39          5.47        83.71 o                         
  -3   8   3        350.42        311.00        64.80 o                         
  -2   8   3       1660.03       1612.60        67.98 o                         
  -1   8   3        961.49       1043.97        59.34 o                         
   0   8   3       1811.86       1788.64        97.40 o                         
   1   8   3       1398.60       1463.74        54.87 o                         
   2   8   3         10.57         42.44        35.52 o                         
   3   8   3        332.79        326.24        38.81 o                         
   4   8   3         62.86         69.17        37.71 o                         
   5   8   3        727.76        713.58        47.72 o                         
   6   8   3         86.42        106.03        46.17 o                         
   7   8   3        190.48        120.59        51.51 o                         
  -8   9   3         36.51         66.40       119.21 o                         
  -7   9   3         54.24         58.10       105.96 o                         
  -6   9   3        178.04        150.29        94.84 o                         
  -5   9   3        219.17        196.21        64.99 o                         
  -4   9   3       1248.89       1385.99       100.13 o                         
  -3   9   3        106.30         85.63        53.80 o                         
  -2   9   3       6393.47       6009.22       152.14 o                         
  -1   9   3        583.08        572.43        69.24 o                         
   0   9   3       1806.48       1783.74       103.67 o                         
   1   9   3        400.16        458.65        53.94 o                         
   2   9   3         10.96         44.42        38.09 o                         
   3   9   3         51.46         58.90        38.94 o                         
   4   9   3        857.11        892.29        50.01 o                         
   5   9   3        111.20        141.81        43.27 o                         
   6   9   3        425.77        432.82        52.60 o                         
   7   9   3         38.78         40.04        49.51 o                         
  -7  10   3        225.90        234.71        77.35 o                         
  -6  10   3          0.45          2.12        99.60 o                         
  -5  10   3        574.79        496.79        97.31 o                         
  -4  10   3         52.90         28.43        62.16 o                         
  -3  10   3        679.36        776.08        77.92 o                         
  -2  10   3        115.18        111.26        52.14 o                         
  -1  10   3        518.61        534.28        43.52 o                         
   0  10   3        557.75        508.45        50.07 o                         
   1  10   3        146.38        126.49        39.21 o                         
   2  10   3        550.48        571.57        58.97 o                         
   3  10   3        283.76        293.92        43.69 o                         
   4  10   3        106.81        131.15        35.99 o                         
   5  10   3         34.84         46.67        47.72 o                         
   6  10   3         29.10         32.43        52.13 o                         
   7  10   3         38.25         64.33        56.54 o                         
  -7  11   3          6.83         41.50        73.82 o                         
  -6  11   3        880.61        762.93        82.12 o                         
  -5  11   3          1.29         15.54        70.64 o                         
  -4  11   3       3208.18       3291.30       127.19 o                         
  -3  11   3        457.65        435.89        69.33 o                         
  -2  11   3       3000.22       2699.01        71.93 o                         
  -1  11   3       1671.00       1716.75        48.87 o                         
   0  11   3       3731.63       3409.81        85.04 o                         
   1  11   3        133.51        121.13        41.55 o                         
   2  11   3       4740.91       4899.22       179.46 o                         
   3  11   3        283.21        274.43        40.59 o                         
   4  11   3        719.85        685.23        53.95 o                         
   5  11   3        208.40        244.39        50.91 o                         
   6  11   3         68.81        130.08        60.60 o                         
   7  11   3         12.68         75.46        51.51 o                         
  -7  12   3        173.97        216.87       111.08 o                         
  -6  12   3         14.44         89.01        72.23 o                         
  -5  12   3        413.73        501.56        75.94 o                         
  -4  12   3        481.31        551.99        66.87 o                         
  -3  12   3         30.51         67.38        49.56 o                         
  -2  12   3         15.50         25.67        49.13 o                         
  -1  12   3          3.17         15.01        37.80 o                         
   0  12   3        662.05        653.50        66.06 o                         
   1  12   3         10.27         28.80        39.22 o                         
   2  12   3        122.73        122.84        38.79 o                         
   3  12   3        117.22        126.00        44.53 o                         
   4  12   3         95.42        140.86        54.54 o                         
   5  12   3         69.88        115.39        51.02 o                         
   6  12   3         13.74         46.65        49.21 o                         
   7  12   3         41.08         71.07        48.18 o                         
  -7  13   3        223.17        294.58        83.36 o                         
  -6  13   3        429.63        422.79        75.76 o                         
  -5  13   3       1323.89       1161.00        83.89 o                         
  -4  13   3       2455.87       2369.43        72.10 o                         
  -3  13   3       1700.79       1657.56        64.77 o                         
  -2  13   3       4713.54       4542.38        83.30 o                         
  -1  13   3       1054.45        972.57        53.82 o                         
   0  13   3       4101.39       4005.00       149.05 o                         
   1  13   3       1433.46       1364.51        64.60 o                         
   2  13   3       1093.64       1127.16        51.19 o                         
   3  13   3        282.69        357.64        43.24 o                         
   4  13   3        228.26        256.99        47.04 o                         
   5  13   3          3.84        -23.91        43.04 o                         
   6  13   3        190.59        217.03        54.99 o                         
  -7  14   3        140.79         47.68       123.09 o                         
  -6  14   3         35.49         48.57       108.26 o                         
  -5  14   3        724.52        623.59        79.83 o                         
  -4  14   3          0.41        -14.82        58.08 o                         
  -3  14   3       1445.26       1309.86        74.57 o                         
  -2  14   3       1297.28       1234.72        62.75 o                         
  -1  14   3        510.26        517.00        63.86 o                         
   0  14   3       1987.74       1964.87        53.24 o                         
   1  14   3         60.28        111.97        47.10 o                         
   2  14   3        420.89        507.19        51.70 o                         
   3  14   3          1.19         13.22        40.80 o                         
   4  14   3        163.58        201.88        43.90 o                         
   5  14   3        168.28        151.82        45.33 o                         
   6  14   3         38.90          9.44        50.64 o                         
  -6  15   3        238.37        100.13       111.44 o                         
  -5  15   3        288.77        300.17        63.19 o                         
  -4  15   3       1155.48       1234.02        61.26 o                         
  -3  15   3       1054.57       1058.72        72.31 o                         
  -2  15   3       3156.93       3080.06        83.96 o                         
  -1  15   3       1122.05       1039.99        67.41 o                         
   0  15   3       2278.01       2290.99       115.03 o                         
   1  15   3        691.32        817.85        67.62 o                         
   2  15   3        973.48       1057.95        53.43 o                         
   3  15   3        188.02        189.37        38.30 o                         
   4  15   3        487.86        435.74        46.23 o                         
   5  15   3         19.76         36.57        47.52 o                         
   6  15   3        115.28        102.24        58.39 o                         
  -6  16   3         26.80         44.86       116.21 o                         
  -5  16   3         60.55        114.32        72.67 o                         
  -4  16   3          0.40        -18.05        59.11 o                         
  -3  16   3        185.76        185.14        65.99 o                         
  -2  16   3          5.08         33.78        53.38 o                         
  -1  16   3        210.72        250.32        50.18 o                         
   0  16   3         44.93         78.80        46.99 o                         
   1  16   3          3.24         34.36        42.42 o                         
   2  16   3        163.95        196.40        42.33 o                         
   3  16   3         94.88         88.44        42.28 o                         
   4  16   3         67.36         79.48        49.12 o                         
   5  16   3         93.70         93.60        43.67 o                         
   6  16   3          9.17         12.15        50.92 o                         
  -6  17   3        165.70        235.41        85.30 o                         
  -5  17   3         20.97         46.00        55.91 o                         
  -4  17   3        212.79        213.18        49.80 o                         
  -3  17   3          6.24         61.62        58.00 o                         
  -2  17   3        479.87        491.60        56.38 o                         
  -1  17   3         30.37         64.40        59.34 o                         
   0  17   3        427.48        502.55        51.67 o                         
   1  17   3         77.19         86.00        49.39 o                         
   2  17   3         38.52         69.69        41.32 o                         
   3  17   3         83.30        105.64        37.47 o                         
   4  17   3         32.67         22.15        60.70 o                         
   5  17   3         38.18         93.89        62.72 o                         
  -5  18   3         44.14         56.76        60.32 o                         
  -4  18   3         69.27        116.37        61.60 o                         
  -3  18   3         46.40         73.28        54.89 o                         
  -2  18   3         36.29         92.10        55.21 o                         
  -1  18   3         23.43         13.88        54.30 o                         
   0  18   3         16.46         36.05        47.28 o                         
   1  18   3         28.96         73.86        43.41 o                         
   2  18   3          0.32         56.24        41.56 o                         
   3  18   3          0.99          2.60        37.95 o                         
   4  18   3         24.33         24.00        60.99 o                         
   5  18   3          5.40          6.20        53.40 o                         
  -5  19   3         17.85         56.29        58.36 o                         
  -4  19   3         99.94        101.94        63.69 o                         
  -3  19   3        130.03        137.44        59.91 o                         
  -2  19   3         61.13         82.79        67.97 o                         
  -1  19   3        176.73        241.80        47.08 o                         
   0  19   3         53.03        136.20        66.74 o                         
   1  19   3          7.21         16.06        52.16 o                         
   2  19   3        188.88        249.83        41.86 o                         
   3  19   3          4.68         25.18        53.00 o                         
   4  19   3         73.82         76.49        47.47 o                         
  -4  20   3         36.92         43.29        53.53 o                         
  -3  20   3         17.33         31.31        55.17 o                         
  -2  20   3          0.18         44.76        58.10 o                         
  -1  20   3         47.80         66.64        68.86 o                         
   0  20   3         56.99         60.23        57.01 o                         
   1  20   3          0.17         21.79        50.56 o                         
   2  20   3         52.07         80.04        52.33 o                         
   3  20   3        107.28         99.04        45.34 o                         
   4  20   3         11.49         88.06        41.70 o                         
  -4  21   3        120.92        153.30        56.91 o                         
  -3  21   3        154.73        220.92        65.53 o                         
  -2  21   3        124.83        123.61        54.82 o                         
  -1  21   3        272.66        317.37        64.53 o                         
   0  21   3        279.66        352.25        65.02 o                         
   1  21   3        497.67        484.34        65.02 o                         
   2  21   3        216.98        277.40        53.53 o                         
   3  21   3        209.93        240.14        49.51 o                         
  -3  22   3          0.56          8.56        64.38 o                         
  -2  22   3         34.15         68.32        54.34 o                         
  -1  22   3          7.51         -3.92        62.59 o                         
   0  22   3         49.28         66.04        64.07 o                         
   1  22   3          3.75         41.81        52.80 o                         
   2  22   3          2.30        -35.46        51.72 o                         
   3  22   3         19.60         73.26        67.34 o                         
  -2  23   3        353.53        433.58        71.79 o                         
  -1  23   3        254.91        188.73        56.69 o                         
   0  23   3        192.57        155.82        61.28 o                         
   1  23   3        209.22        189.37        46.99 o                         
   2  23   3        114.94        154.92        49.79 o                         
   0  24   3         31.41         10.40        69.84 o                         
  -8   0   4        202.58        189.85       116.74 o                         
  -6   0   4       1318.04       1244.00       123.27 o                         
  -4   0   4        590.71        658.56       104.90 o                         
  -2   0   4        469.61        472.24        88.83 o                         
   0   0   4       9009.71       9133.40       140.73 o                         
   2   0   4       1380.07       1242.25        62.80 o                         
   4   0   4        345.65        329.73        63.69 o                         
   6   0   4        599.76        593.26        54.12 o                         
   8   0   4         51.47         51.00        53.24 o                         
  -8   1   4          9.00          1.62        81.53 o                         
  -7   1   4        595.26        604.08        80.80 o                         
  -6   1   4          4.74         -2.93        67.78 o                         
  -5   1   4        741.26        671.48        74.98 o                         
  -4   1   4         19.43         41.26        71.96 o                         
  -3   1   4         13.22         10.64        59.08 o                         
  -2   1   4        867.99        874.58        74.88 o                         
  -1   1   4         13.46         31.05        52.27 o                         
   0   1   4        350.96        402.23        47.83 o                         
   1   1   4        214.00        224.51        45.55 o                         
   2   1   4        192.00        166.06        33.45 o                         
   3   1   4        357.31        352.40        36.82 o                         
   4   1   4        359.13        342.95        35.43 o                         
   5   1   4        343.56        350.32        39.91 o                         
   6   1   4         96.98        116.57        42.84 o                         
   7   1   4        181.71        265.50        47.50 o                         
   8   1   4          0.18          2.64        57.72 o                         
  -8   2   4        199.40        195.10        97.81 o                         
  -7   2   4          0.97          7.34        78.74 o                         
  -6   2   4       1982.04       1983.39        98.97 o                         
  -5   2   4          2.59         27.69        58.83 o                         
  -4   2   4       8256.75       8443.42       185.18 o                         
  -3   2   4        621.14        637.56        66.78 o                         
  -2   2   4       8047.57       8106.28       176.93 o                         
  -1   2   4        253.50        275.12        55.78 o                         
   0   2   4        536.81        559.92        48.84 o                         
   1   2   4        514.00        513.25        45.86 o                         
   2   2   4       2186.21       2110.72        50.49 o                         
   3   2   4        184.04        168.83        35.80 o                         
   4   2   4       1996.82       1936.38        42.93 o                         
   5   2   4          0.71          5.65        37.67 o                         
   6   2   4        317.55        333.10        37.56 o                         
   7   2   4          2.08         42.00        53.25 o                         
  -8   3   4          4.40        -11.83       113.38 o                         
  -7   3   4        281.15        252.54       102.08 o                         
  -6   3   4         98.35         84.95        96.07 o                         
  -5   3   4        188.80        220.05        90.42 o                         
  -4   3   4       2384.88       2361.73       118.85 o                         
  -3   3   4        701.60        736.02        78.03 o                         
  -2   3   4       1065.16       1299.92       104.54 o                         
  -1   3   4        122.67        126.23        53.39 o                         
   0   3   4        365.30        340.59        40.05 o                         
   1   3   4        272.57        271.38        41.72 o                         
   2   3   4          0.94         11.53        36.64 o                         
   3   3   4        437.62        414.12        36.16 o                         
   4   3   4        413.54        411.80        33.51 o                         
   5   3   4        213.97        192.68        35.20 o                         
   6   3   4        146.80        138.79        37.86 o                         
   7   3   4        128.80        130.70        43.52 o                         
  -8   4   4        136.09        183.32       112.67 o                         
  -7   4   4        139.37        200.27       100.66 o                         
  -6   4   4        788.86        843.11        77.35 o                         
  -5   4   4        632.54        629.60        92.72 o                         
  -4   4   4       5883.34       5818.59       134.04 o                         
  -3   4   4        598.45        633.13        70.11 o                         
  -2   4   4      15184.14      15495.27       250.19 o                         
  -1   4   4        135.32        116.10        51.68 o                         
   0   4   4      10542.43      10813.09       292.45 o                         
   1   4   4        527.23        507.42        38.81 o                         
   2   4   4       4174.48       4311.10       101.94 o                         
   3   4   4        345.04        367.83        38.24 o                         
   4   4   4       1212.80       1171.97        46.31 o                         
   5   4   4          0.27         53.53        39.70 o                         
   6   4   4        259.74        280.23        42.87 o                         
   7   4   4          5.26        -27.58        39.01 o                         
  -8   5   4          3.84         33.38       116.91 o                         
  -7   5   4        320.74        270.56       104.73 o                         
  -6   5   4        142.33        236.83        96.60 o                         
  -5   5   4       1309.49       1274.20       101.72 o                         
  -4   5   4         38.12         48.92        86.89 o                         
  -3   5   4        246.77        168.83        61.81 o                         
  -2   5   4        407.84        408.38        82.70 o                         
  -1   5   4        701.43        685.16        77.30 o                         
   0   5   4       1091.56       1040.19        56.43 o                         
   1   5   4       1575.15       1616.72        47.28 o                         
   2   5   4        115.91        172.17        37.27 o                         
   3   5   4        310.63        338.64        37.98 o                         
   4   5   4         18.35         53.46        45.30 o                         
   5   5   4        821.69        833.74        41.84 o                         
   6   5   4          8.57          6.14        45.03 o                         
   7   5   4        501.29        508.13        49.71 o                         
  -8   6   4         60.26         65.70       110.91 o                         
  -7   6   4         30.49         82.47        99.96 o                         
  -6   6   4        324.73        291.22        95.37 o                         
  -5   6   4        269.50        271.26        64.28 o                         
  -4   6   4       1157.74       1238.88        81.06 o                         
  -3   6   4       2652.88       2444.74       111.79 o                         
  -2   6   4       4450.43       4562.89       134.31 o                         
  -1   6   4        519.65        524.35        70.12 o                         
   0   6   4       3176.19       3097.34        74.56 o                         
   1   6   4          0.76         21.18        45.48 o                         
   2   6   4       1556.15       1448.78        57.64 o                         
   3   6   4        745.62        738.17        38.92 o                         
   4   6   4       1115.84       1140.22        40.49 o                         
   5   6   4        201.94        240.68        38.19 o                         
   6   6   4        316.16        337.02        44.18 o                         
   7   6   4          1.17          5.06        42.93 o                         
  -8   7   4          0.13        -34.08       112.67 o                         
  -7   7   4        261.49        295.28       104.55 o                         
  -6   7   4         26.61         -1.41        70.11 o                         
  -5   7   4        177.31        151.53        71.17 o                         
  -4   7   4        145.37        155.94        86.36 o                         
  -3   7   4        162.18        176.43        93.60 o                         
  -2   7   4        146.95        131.77        65.74 o                         
  -1   7   4        884.55        937.61        65.35 o                         
   0   7   4        448.89        506.77        52.72 o                         
   1   7   4        971.87        997.77        47.67 o                         
   2   7   4        558.03        627.76        42.18 o                         
   3   7   4       1871.38       1803.40        59.29 o                         
   4   7   4         62.21         47.62        38.58 o                         
   5   7   4        308.92        316.54        44.94 o                         
   6   7   4          1.35         23.09        41.69 o                         
   7   7   4        262.58        301.57        50.95 o                         
  -8   8   4         12.97         17.31       115.15 o                         
  -7   8   4         29.40        -28.26       102.43 o                         
  -6   8   4        810.71        789.25        77.53 o                         
  -5   8   4          0.55         31.26        89.36 o                         
  -4   8   4       3272.18       3212.44       116.56 o                         
  -3   8   4        331.89        356.14        75.87 o                         
  -2   8   4       5980.56       5999.55       184.73 o                         
  -1   8   4         69.02        125.44        64.31 o                         
   0   8   4      10265.41      10085.85       212.62 o                         
   1   8   4        365.77        321.58        44.29 o                         
   2   8   4       1984.75       1859.90        48.67 o                         
   3   8   4        598.80        556.97        38.11 o                         
   4   8   4        175.74        182.16        34.77 o                         
   5   8   4        221.61        203.95        40.34 o                         
   6   8   4        214.77        270.69        37.75 o                         
   7   8   4         38.06        102.99        50.04 o                         
  -8   9   4          3.86        -13.60        85.48 o                         
  -7   9   4        142.39        247.07       106.32 o                         
  -6   9   4         16.62        -47.68        60.40 o                         
  -5   9   4        589.34        549.95        73.11 o                         
  -4   9   4          5.44         47.86        58.99 o                         
  -3   9   4        414.45        385.87        57.39 o                         
  -2   9   4         34.49         98.87        51.93 o                         
  -1   9   4        242.28        245.26        54.15 o                         
   0   9   4       1159.50       1251.84        71.97 o                         
   1   9   4       1154.13       1117.05        51.78 o                         
   2   9   4       1161.35       1233.26        53.21 o                         
   3   9   4        350.78        299.21        37.15 o                         
   4   9   4        411.24        453.34        44.66 o                         
   5   9   4        178.87        161.91        40.45 o                         
   6   9   4         64.63         98.10        46.41 o                         
   7   9   4         65.90        100.84        58.21 o                         
  -7  10   4         36.08         38.15       111.08 o                         
  -6  10   4         58.05        101.02        65.52 o                         
  -5  10   4        101.12         46.98        63.75 o                         
  -4  10   4       1233.75       1234.64        84.59 o                         
  -3  10   4        279.70        230.12        56.71 o                         
  -2  10   4       2537.41       2376.70        64.58 o                         
  -1  10   4        429.02        388.76        54.62 o                         
   0  10   4       1295.65       1298.95        57.43 o                         
   1  10   4         94.19         77.76        47.10 o                         
   2  10   4       1519.85       1500.00        59.67 o                         
   3  10   4         12.82         -7.58        38.44 o                         
   4  10   4        551.85        533.12        52.98 o                         
   5  10   4         67.05         94.83        43.58 o                         
   6  10   4         49.74         83.85        61.48 o                         
   7  10   4         39.26         36.95        56.66 o                         
  -7  11   4         35.79        -28.08       113.38 o                         
  -6  11   4        152.88        192.15       104.90 o                         
  -5  11   4        103.91        152.06        91.13 o                         
  -4  11   4        134.86        146.23        91.66 o                         
  -3  11   4        538.87        485.00        58.94 o                         
  -2  11   4        305.50        262.98        40.27 o                         
  -1  11   4        612.49        593.54        56.45 o                         
   0  11   4         58.24         81.72        50.42 o                         
   1  11   4          0.50         62.80        38.39 o                         
   2  11   4         19.23         18.74        43.34 o                         
   3  11   4        206.76        184.73        37.38 o                         
   4  11   4         53.79         76.64        39.87 o                         
   5  11   4         53.00         84.92        44.37 o                         
   6  11   4          4.82         23.69        46.60 o                         
   7  11   4         24.32         -3.04        56.98 o                         
  -7  12   4          0.33        -79.30        79.30 o                         
  -6  12   4         72.83        139.16       104.73 o                         
  -5  12   4        149.66        143.05       100.66 o                         
  -4  12   4        436.13        424.69        62.28 o                         
  -3  12   4       1020.88        982.12        62.50 o                         
  -2  12   4       2528.70       2471.23       116.21 o                         
  -1  12   4       1086.47       1160.39        69.06 o                         
   0  12   4       3954.67       3891.75        90.23 o                         
   1  12   4        957.59        963.63        44.26 o                         
   2  12   4       2223.25       2184.54        54.96 o                         
   3  12   4        564.49        547.52        50.01 o                         
   4  12   4        564.33        633.95        50.13 o                         
   5  12   4         47.11         91.27        49.34 o                         
   6  12   4        110.92        139.68        52.87 o                         
  -7  13   4         55.15          9.01       118.15 o                         
  -6  13   4        101.83         77.18        71.35 o                         
  -5  13   4        415.54        387.47        72.41 o                         
  -4  13   4         20.73         36.20        63.67 o                         
  -3  13   4        520.01        553.72        57.93 o                         
  -2  13   4        292.54        254.91        52.92 o                         
  -1  13   4         39.14        127.69        42.98 o                         
   0  13   4        735.98        774.86        67.18 o                         
   1  13   4        216.57        242.12        42.26 o                         
   2  13   4        281.10        296.20        39.86 o                         
   3  13   4          9.74         43.99        42.58 o                         
   4  13   4        273.42        296.46        48.27 o                         
   5  13   4        109.58         96.06        47.67 o                         
   6  13   4        110.65         86.13        51.34 o                         
  -7  14   4         28.45         46.27        86.89 o                         
  -6  14   4        218.14        239.48        76.12 o                         
  -5  14   4         71.62         46.45        68.35 o                         
  -4  14   4       1338.29       1290.06        67.57 o                         
  -3  14   4        647.95        562.98        57.46 o                         
  -2  14   4       4756.56       4543.96        93.90 o                         
  -1  14   4       1659.33       1620.43        51.54 o                         
   0  14   4       5160.41       5086.53        89.29 o                         
   1  14   4        816.57        768.23        46.82 o                         
   2  14   4       2084.97       2144.12        54.40 o                         
   3  14   4        217.18        227.52        42.81 o                         
   4  14   4        537.76        547.17        45.95 o                         
   5  14   4         90.66         59.74        45.21 o                         
   6  14   4         51.70        146.18        54.02 o                         
  -6  15   4        165.04         47.86        80.53 o                         
  -5  15   4          7.80        116.38        99.43 o                         
  -4  15   4        165.52        201.08        51.62 o                         
  -3  15   4         98.00        116.04        67.47 o                         
  -2  15   4        167.95        187.50        56.52 o                         
  -1  15   4        622.86        524.19        44.22 o                         
   0  15   4        757.73        755.50        71.05 o                         
   1  15   4         52.33         75.10        42.23 o                         
   2  15   4        466.64        484.32        44.67 o                         
   3  15   4         17.25         16.72        38.19 o                         
   4  15   4        347.10        333.06        46.11 o                         
   5  15   4         12.03         37.90        47.22 o                         
   6  15   4         91.64         47.00        50.96 o                         
  -6  16   4        249.64        214.04        81.06 o                         
  -5  16   4        362.05        391.53        72.94 o                         
  -4  16   4        515.79        662.31        64.79 o                         
  -3  16   4       1013.22       1026.16        73.88 o                         
  -2  16   4        820.34        834.94        84.77 o                         
  -1  16   4        694.22        669.89        51.64 o                         
   0  16   4       2258.06       2142.08        57.56 o                         
   1  16   4        223.67        334.26        47.28 o                         
   2  16   4       1575.51       1661.54        52.17 o                         
   3  16   4        159.08        203.69        49.33 o                         
   4  16   4        312.88        367.27        65.75 o                         
   5  16   4         19.06         49.35        47.99 o                         
  -6  17   4         31.02         46.98       110.91 o                         
  -5  17   4         13.53         57.54        89.72 o                         
  -4  17   4         33.94         85.83        59.54 o                         
  -3  17   4        337.00        375.01        70.23 o                         
  -2  17   4         53.65         84.53        48.26 o                         
  -1  17   4        881.59        862.41        58.78 o                         
   0  17   4        205.52        165.75        42.35 o                         
   1  17   4        287.34        266.94        41.43 o                         
   2  17   4        907.39        858.34        60.15 o                         
   3  17   4         17.40          3.35        38.08 o                         
   4  17   4        208.14        241.32        62.28 o                         
   5  17   4          4.31         27.38        44.55 o                         
  -5  18   4         66.20        141.71        59.85 o                         
  -4  18   4        118.91        112.66        55.06 o                         
  -3  18   4         36.67         36.01        57.28 o                         
  -2  18   4        304.39        304.66        59.06 o                         
  -1  18   4        385.18        389.92        58.57 o                         
   0  18   4        547.36        539.86        46.22 o                         
   1  18   4        807.36        862.60        62.63 o                         
   2  18   4        599.85        611.62        80.91 o                         
   3  18   4        143.74        175.06        44.75 o                         
   4  18   4        273.60        241.38        53.34 o                         
   5  18   4         41.16         22.56        50.24 o                         
  -5  19   4          3.94          0.93        80.40 o                         
  -4  19   4         57.85         91.00        53.96 o                         
  -3  19   4          5.84        106.86        57.27 o                         
  -2  19   4        100.46        119.45        53.65 o                         
  -1  19   4         44.48         83.37        56.09 o                         
   0  19   4         85.67        134.39        52.39 o                         
   1  19   4          3.24         59.56        40.07 o                         
   2  19   4          8.11         17.79        36.02 o                         
   3  19   4         22.69        -15.20        41.77 o                         
   4  19   4          4.76         61.96        47.06 o                         
  -4  20   4        198.35        243.14        57.11 o                         
  -3  20   4        167.99        207.03        65.16 o                         
  -2  20   4        262.88        332.43        60.86 o                         
  -1  20   4        215.79        203.53        58.41 o                         
   0  20   4        133.43        109.87        59.34 o                         
   1  20   4        151.23        165.22        40.98 o                         
   2  20   4        116.90        117.62        42.16 o                         
   3  20   4        134.36        184.63        49.55 o                         
   4  20   4         60.32         44.11        49.52 o                         
  -4  21   4         64.11        114.94        59.64 o                         
  -3  21   4          0.24         -0.47        53.99 o                         
  -2  21   4         26.62         16.14        73.47 o                         
  -1  21   4          2.60         -3.68        59.25 o                         
   0  21   4          1.82         22.51        60.13 o                         
   1  21   4         30.33         41.75        59.85 o                         
   2  21   4          9.98         33.90        41.99 o                         
   3  21   4         75.74         53.71        45.32 o                         
  -3  22   4         82.53         91.74        65.86 o                         
  -2  22   4        175.83        150.56        53.75 o                         
  -1  22   4        259.46        253.50        65.95 o                         
   0  22   4        193.86        179.53        64.14 o                         
   1  22   4        240.81        306.87        58.07 o                         
   2  22   4        146.21        116.29        47.87 o                         
  -2  23   4         13.92         18.03        80.86 o                         
  -1  23   4          2.56         62.16       108.08 o                         
   0  23   4          1.10         11.37        64.03 o                         
   1  23   4          0.81        -34.94        54.20 o                         
  -7   0   5        429.98        418.38       111.97 o                         
  -5   0   5        805.04        802.14       111.08 o                         
  -3   0   5          8.05         -6.53        66.40 o                         
  -1   0   5        653.19        671.85        58.06 o                         
   1   0   5       1371.55       1457.39        63.37 o                         
   3   0   5       1445.38       1372.06        73.60 o                         
   5   0   5       1544.55       1479.22       106.32 o                         
   7   0   5        179.26        122.60        63.28 o                         
  -8   1   5         36.77         44.81        77.66 o                         
  -7   1   5         42.56         20.30        79.25 o                         
  -6   1   5        577.43        602.90        77.45 o                         
  -5   1   5          0.53         26.07        61.00 o                         
  -4   1   5       5424.58       5367.65       105.64 o                         
  -3   1   5         45.53         60.59        65.86 o                         
  -2   1   5       9581.05       9445.52       147.70 o                         
  -1   1   5       1022.52        942.86        49.51 o                         
   0   1   5       5890.30       5966.09        74.42 o                         
   1   1   5        192.34        211.18        34.89 o                         
   2   1   5       5473.97       5272.08        61.64 o                         
   3   1   5         14.69         24.59        35.22 o                         
   4   1   5       1745.11       1768.72        53.61 o                         
   5   1   5         36.59         70.10        34.66 o                         
   6   1   5        391.64        405.74        40.15 o                         
   7   1   5          0.04         44.29        43.70 o                         
  -8   2   5          4.63         64.28       108.08 o                         
  -7   2   5        400.20        448.11        87.53 o                         
  -6   2   5         36.55         54.15        68.49 o                         
  -5   2   5       1056.83       1091.60        77.37 o                         
  -4   2   5        673.32        621.59        63.53 o                         
  -3   2   5       2303.62       2242.17       147.46 o                         
  -2   2   5       2562.79       2737.80        74.78 o                         
  -1   2   5        372.81        408.44        42.84 o                         
   0   2   5       1709.82       1744.74        48.98 o                         
   1   2   5       1110.60       1115.60        41.20 o                         
   2   2   5       1597.52       1585.31        44.51 o                         
   3   2   5        140.19        170.78        31.95 o                         
   4   2   5         77.17         85.17        36.62 o                         
   5   2   5         10.28         43.87        37.72 o                         
   6   2   5         47.31         76.08        39.35 o                         
   7   2   5        160.79        152.12        45.06 o                         
  -8   3   5         75.18         76.47       112.14 o                         
  -7   3   5          0.03         24.72       100.84 o                         
  -6   3   5        641.62        554.54        78.59 o                         
  -5   3   5         39.05         -2.83        93.25 o                         
  -4   3   5        665.86        633.50        82.90 o                         
  -3   3   5        930.17        878.61       136.52 o                         
  -2   3   5       3008.99       3093.95        78.83 o                         
  -1   3   5        130.32        142.56        43.56 o                         
   0   3   5       9505.78       9618.84       184.50 o                         
   1   3   5        257.46        267.26        33.30 o                         
   2   3   5       2948.18       2832.93        53.27 o                         
   3   3   5          5.58         17.26        31.55 o                         
   4   3   5       1066.74        974.50        42.33 o                         
   5   3   5          1.68         37.76        38.35 o                         
   6   3   5        326.30        302.49        38.15 o                         
   7   3   5          3.43         42.18        48.00 o                         
  -8   4   5          3.27         60.40        77.18 o                         
  -7   4   5        218.86        216.34        78.24 o                         
  -6   4   5         17.85         87.24        96.96 o                         
  -5   4   5        478.15        509.50        90.95 o                         
  -4   4   5         31.37        130.33        86.54 o                         
  -3   4   5        758.87        714.72       134.40 o                         
  -2   4   5        227.04        328.95        70.39 o                         
  -1   4   5         33.52         10.85        46.55 o                         
   0   4   5       2643.74       2876.40        68.54 o                         
   1   4   5          0.64         55.35        34.73 o                         
   2   4   5       1378.76       1379.86        40.82 o                         
   3   4   5         19.35         10.63        33.01 o                         
   4   4   5          1.71         15.84        33.10 o                         
   5   4   5        647.35        646.04        41.50 o                         
   6   4   5          3.81         35.86        45.23 o                         
   7   4   5        275.39        301.08        47.39 o                         
  -8   5   5         10.52         -1.77       119.21 o                         
  -7   5   5        220.52        218.11        78.59 o                         
  -6   5   5        113.69        115.68        69.41 o                         
  -5   5   5        973.61       1019.71        79.12 o                         
  -4   5   5       1546.26       1615.58       102.25 o                         
  -3   5   5        189.97        197.95        72.47 o                         
  -2   5   5       9049.71       9750.36       465.35 o                         
  -1   5   5        322.44        314.81        43.06 o                         
   0   5   5      16106.14      16074.06       367.65 o                         
   1   5   5        694.21        641.29        41.30 o                         
   2   5   5       7466.06       7099.32       344.92 o                         
   3   5   5         35.35         22.09        36.35 o                         
   4   5   5       2300.19       2280.70        48.05 o                         
   5   5   5         46.90         18.47        36.37 o                         
   6   5   5        311.14        371.50        43.43 o                         
   7   5   5          4.32          9.37        48.39 o                         
  -8   6   5          2.13          9.36        77.71 o                         
  -7   6   5        262.20        288.75        74.35 o                         
  -6   6   5         69.04         61.46        93.60 o                         
  -5   6   5        497.91        395.95        94.31 o                         
  -4   6   5        820.30        856.00        95.01 o                         
  -3   6   5       1865.03       1976.95        76.13 o                         
  -2   6   5       4916.51       5238.63       208.13 o                         
  -1   6   5       3111.63       3113.13        76.99 o                         
   0   6   5       4216.57       4425.18       101.82 o                         
   1   6   5         11.27         -8.11        32.07 o                         
   2   6   5          1.54          6.20        36.03 o                         
   3   6   5        151.85        122.81        32.89 o                         
   4   6   5          7.16         38.24        40.03 o                         
   5   6   5         41.04         68.12        43.05 o                         
   6   6   5         64.95         38.72        41.47 o                         
   7   6   5        145.01        199.96        49.91 o                         
  -8   7   5         48.48         57.57       118.68 o                         
  -7   7   5          3.13        -19.07        75.41 o                         
  -6   7   5         28.98         30.02        63.93 o                         
  -5   7   5          0.30         45.92        91.66 o                         
  -4   7   5        620.19        589.51        90.42 o                         
  -3   7   5        430.01        478.38        57.77 o                         
  -2   7   5       6334.88       6122.70       132.49 o                         
  -1   7   5       1069.21       1192.55        57.69 o                         
   0   7   5      10201.94      10231.33       213.73 o                         
   1   7   5         49.10         67.75        39.69 o                         
   2   7   5       5526.07       5728.99       139.66 o                         
   3   7   5         48.39         82.01        35.80 o                         
   4   7   5       1010.99        985.34        40.95 o                         
   5   7   5        213.90        206.72        40.62 o                         
   6   7   5        117.73        109.90        38.25 o                         
   7   7   5          8.60         12.15        49.10 o                         
  -8   8   5          0.34          7.77        80.53 o                         
  -7   8   5        122.42        158.41        99.08 o                         
  -6   8   5         68.23         70.64        70.47 o                         
  -5   8   5        578.97        563.02        97.13 o                         
  -4   8   5         63.83         13.25        61.63 o                         
  -3   8   5        264.04        247.99        72.30 o                         
  -2   8   5        902.43        954.85        79.35 o                         
  -1   8   5         52.86         48.35        52.65 o                         
   0   8   5        102.16        116.91        49.83 o                         
   1   8   5          2.58          0.27        37.96 o                         
   2   8   5        611.32        635.98        53.20 o                         
   3   8   5        633.42        620.56        42.60 o                         
   4   8   5          3.30         13.97        34.37 o                         
   5   8   5        467.66        471.65        40.32 o                         
   6   8   5         41.59         34.89        45.67 o                         
   7   8   5         86.75        100.58        52.78 o                         
  -7   9   5         11.14        160.18        98.90 o                         
  -6   9   5        386.23        397.18       102.78 o                         
  -5   9   5          1.07         45.92        63.93 o                         
  -4   9   5       1948.35       2093.82       113.73 o                         
  -3   9   5         75.25         22.15        66.93 o                         
  -2   9   5       1300.57       1327.54        80.91 o                         
  -1   9   5         64.48         67.18        59.43 o                         
   0   9   5       1750.43       1712.01        59.92 o                         
   1   9   5        603.49        675.19        56.11 o                         
   2   9   5       2806.85       2745.80       118.69 o                         
   3   9   5        182.11        230.73        45.02 o                         
   4   9   5        472.40        469.94        34.91 o                         
   5   9   5         30.86         45.04        42.28 o                         
   6   9   5         54.63        107.11        47.59 o                         
   7   9   5         26.69         12.08        47.71 o                         
  -7  10   5         34.65         69.41       106.14 o                         
  -6  10   5        291.83        380.94        73.11 o                         
  -5  10   5        265.73        260.14        66.40 o                         
  -4  10   5        351.47        347.73        68.52 o                         
  -3  10   5        547.27        531.01        59.12 o                         
  -2  10   5        112.75        128.14        62.18 o                         
  -1  10   5         28.11         39.59        49.70 o                         
   0  10   5        144.69        168.04        37.21 o                         
   1  10   5        430.63        453.94        53.30 o                         
   2  10   5        374.72        410.22        40.86 o                         
   3  10   5        590.43        593.04        48.95 o                         
   4  10   5          0.12         16.64        44.20 o                         
   5  10   5        211.51        276.24        45.53 o                         
   6  10   5          7.41         63.75        52.69 o                         
  -7  11   5          1.07        -33.73        80.71 o                         
  -6  11   5        114.31         81.41       101.90 o                         
  -5  11   5         23.24        118.33        99.43 o                         
  -4  11   5        354.25        327.25        67.64 o                         
  -3  11   5        164.92        177.09        66.42 o                         
  -2  11   5       3134.54       3089.02        63.96 o                         
  -1  11   5        317.93        373.70        53.56 o                         
   0  11   5       4632.76       4558.84       245.92 o                         
   1  11   5        775.86        729.33        46.59 o                         
   2  11   5       1586.16       1608.37        52.15 o                         
   3  11   5        331.94        306.81        42.66 o                         
   4  11   5        580.00        642.83        50.26 o                         
   5  11   5          2.25         18.17        41.18 o                         
   6  11   5         67.13        119.66        47.77 o                         
  -7  12   5         21.43        216.69       121.33 o                         
  -6  12   5         26.43         81.94       103.84 o                         
  -5  12   5         13.09        110.91       101.72 o                         
  -4  12   5        164.97        169.19        95.72 o                         
  -3  12   5         29.94         40.10        60.60 o                         
  -2  12   5        197.81        250.94        46.91 o                         
  -1  12   5         23.72         56.06        44.90 o                         
   0  12   5         79.48        123.57        45.90 o                         
   1  12   5         19.28         23.01        39.25 o                         
   2  12   5        228.63        226.98        46.10 o                         
   3  12   5          2.20          8.73        39.69 o                         
   4  12   5          7.54        -24.45        46.21 o                         
   5  12   5         40.86         47.11        43.58 o                         
   6  12   5          1.28         24.82        55.34 o                         
  -7  13   5          6.64        -37.26        79.65 o                         
  -6  13   5         80.40        203.98       104.55 o                         
  -5  13   5          3.39         30.38        69.76 o                         
  -4  13   5        364.83        388.87        72.58 o                         
  -3  13   5        124.23        140.49        54.39 o                         
  -2  13   5       1265.37       1112.32        55.72 o                         
  -1  13   5       1745.38       1713.97        68.06 o                         
   0  13   5       2077.96       2019.19        54.83 o                         
   1  13   5        868.52        872.50        43.49 o                         
   2  13   5       1093.55       1113.94        48.80 o                         
   3  13   5         67.67         52.61        41.43 o                         
   4  13   5        445.04        508.58        93.82 o                         
   5  13   5         24.56         64.63        43.31 o                         
   6  13   5         82.96         97.32        56.41 o                         
  -6  14   5        141.45        135.99       108.08 o                         
  -5  14   5         31.04         89.01       108.61 o                         
  -4  14   5        497.97        532.57        60.04 o                         
  -3  14   5         84.58         25.43        53.16 o                         
  -2  14   5        809.21        671.36        71.55 o                         
  -1  14   5         20.97         34.38        64.04 o                         
   0  14   5         90.52        101.36        42.41 o                         
   1  14   5         12.95         26.84        37.49 o                         
   2  14   5         45.19         58.78        37.15 o                         
   3  14   5          3.33         41.50        53.81 o                         
   4  14   5        223.58        225.75        44.91 o                         
   5  14   5         22.71         22.39        45.42 o                         
   6  14   5        127.94        130.25        53.09 o                         
  -6  15   5        162.95        199.03        77.35 o                         
  -5  15   5        138.09         76.29        74.70 o                         
  -4  15   5        857.48        840.46        63.17 o                         
  -3  15   5        484.24        516.02        76.82 o                         
  -2  15   5       1475.25       1504.66        67.27 o                         
  -1  15   5        817.17        723.48        44.35 o                         
   0  15   5       1607.92       1728.85        83.15 o                         
   1  15   5        559.50        614.99        50.19 o                         
   2  15   5       1818.11       1773.34        79.19 o                         
   3  15   5        306.10        307.37        43.48 o                         
   4  15   5        698.00        736.30       106.69 o                         
   5  15   5         59.24         50.38        44.52 o                         
  -6  16   5         28.58         90.95        82.47 o                         
  -5  16   5         22.30         -3.36       104.73 o                         
  -4  16   5         62.20         95.40        54.59 o                         
  -3  16   5          7.76          7.06        55.88 o                         
  -2  16   5         22.98         44.01        52.45 o                         
  -1  16   5         76.22         61.24        40.74 o                         
   0  16   5        126.73        166.08        64.87 o                         
   1  16   5         18.92         40.02        43.71 o                         
   2  16   5        550.64        616.38        47.84 o                         
   3  16   5          2.70         20.45        42.74 o                         
   4  16   5        256.79        370.96        48.46 o                         
   5  16   5          2.91         28.94        62.75 o                         
  -6  17   5         23.50         19.96       113.03 o                         
  -5  17   5         77.38         40.27        78.41 o                         
  -4  17   5        179.11        196.98        54.07 o                         
  -3  17   5        141.93        173.51        54.31 o                         
  -2  17   5        369.88        330.17        60.52 o                         
  -1  17   5        249.89        239.81        43.28 o                         
   0  17   5       1246.57       1303.06        47.28 o                         
   1  17   5        474.51        480.44        58.01 o                         
   2  17   5       1565.05       1528.84        59.98 o                         
   3  17   5        258.28        321.73        49.33 o                         
   4  17   5        670.19        672.29        80.64 o                         
   5  17   5         94.42         60.35        57.17 o                         
  -5  18   5         31.66         25.08        70.29 o                         
  -4  18   5        137.29        113.20        51.69 o                         
  -3  18   5          0.49         52.32        58.44 o                         
  -2  18   5        201.86        197.78        56.45 o                         
  -1  18   5         41.40         84.02        57.48 o                         
   0  18   5        151.50        168.05        43.65 o                         
   1  18   5        270.22        216.06        43.36 o                         
   2  18   5          2.67          9.90        45.82 o                         
   3  18   5         53.35         61.41        54.03 o                         
   4  18   5        144.72        113.43        44.28 o                         
  -5  19   5          5.43         57.22       109.85 o                         
  -4  19   5        243.06        267.02        54.83 o                         
  -3  19   5         65.70        168.59        75.22 o                         
  -2  19   5        314.17        296.18        71.41 o                         
  -1  19   5        176.29        184.28        57.85 o                         
   0  19   5         43.04        109.51        48.94 o                         
   1  19   5        605.63        564.61        41.68 o                         
   2  19   5         67.62         86.79        46.88 o                         
   3  19   5        564.79        500.07        52.17 o                         
   4  19   5        241.26        197.97        51.31 o                         
  -4  20   5         60.53         57.39        56.53 o                         
  -3  20   5          3.14         68.25        61.96 o                         
  -2  20   5         16.98        -25.61        58.50 o                         
  -1  20   5         19.20         63.46        71.67 o                         
   0  20   5         21.74         28.45        44.66 o                         
   1  20   5        115.61        143.69        39.86 o                         
   2  20   5          1.97         40.83        40.55 o                         
   3  20   5          4.21         19.85        52.13 o                         
  -3  21   5        159.21        160.76        61.35 o                         
  -2  21   5        238.04        151.60        75.45 o                         
  -1  21   5        287.28        307.12        64.91 o                         
   0  21   5        326.91        345.43        50.68 o                         
   1  21   5        123.86        179.32        37.11 o                         
   2  21   5        105.59        196.44        46.74 o                         
   3  21   5         81.60        136.42        46.74 o                         
  -3  22   5          2.65        -33.70        82.29 o                         
  -2  22   5         46.30         31.21        54.34 o                         
  -1  22   5          9.62         35.75        55.10 o                         
   0  22   5          1.33         61.30        55.11 o                         
   1  22   5          0.60          9.29        65.77 o                         
   2  22   5          0.18         10.00        46.72 o                         
  -1  23   5         33.90         20.49        65.01 o                         
   0  23   5         91.92        141.00        58.12 o                         
  -8   0   6         78.76         93.25       113.39 o                         
  -6   0   6       1057.15       1116.88        99.09 o                         
  -4   0   6       5947.08       6099.04       121.10 o                         
  -2   0   6       4739.74       4780.51       152.23 o                         
   0   0   6        769.76        720.02        69.79 o                         
   2   0   6       2728.20       2644.43        77.30 o                         
   4   0   6       1482.72       1561.62        62.58 o                         
   6   0   6        413.08        375.92        61.07 o                         
  -8   1   6          0.18          6.89       135.10 o                         
  -7   1   6        202.38        188.65        85.81 o                         
  -6   1   6          5.35          4.42        61.14 o                         
  -5   1   6        427.67        444.29        53.61 o                         
  -4   1   6          1.51          0.11        40.54 o                         
  -3   1   6        314.68        372.08        70.17 o                         
  -2   1   6        206.48        236.91        49.13 o                         
  -1   1   6        263.88        313.60        42.73 o                         
   0   1   6          2.37         50.22        34.41 o                         
   1   1   6         35.69         41.50        37.67 o                         
   2   1   6        354.67        372.88        32.80 o                         
   3   1   6          8.81         -1.13        36.03 o                         
   4   1   6        129.14        124.16        35.77 o                         
   5   1   6        233.02        220.10        37.73 o                         
   6   1   6         33.68         26.38        35.64 o                         
   7   1   6        115.97        185.45        49.49 o                         
  -8   2   6        105.75         76.12       113.20 o                         
  -7   2   6         10.59         36.38        99.08 o                         
  -6   2   6        271.46        277.25        77.30 o                         
  -5   2   6         61.67         31.15        61.09 o                         
  -4   2   6       1203.78       1148.52        53.50 o                         
  -3   2   6        901.11        882.34        65.89 o                         
  -2   2   6       6458.06       6529.65        98.74 o                         
  -1   2   6          0.19        -10.57        36.26 o                         
   0   2   6       4117.91       3974.94        56.88 o                         
   1   2   6        132.85        136.81        35.20 o                         
   2   2   6       1592.32       1414.59        41.48 o                         
   3   2   6        106.17         95.67        30.89 o                         
   4   2   6       1939.16       2046.26        65.80 o                         
   5   2   6          1.82         59.55        39.14 o                         
   6   2   6        672.37        672.58        48.43 o                         
   7   2   6          2.75         50.91        45.30 o                         
  -8   3   6         10.95         77.71       116.56 o                         
  -7   3   6        330.58        303.41       108.97 o                         
  -6   3   6          0.14        -22.08        94.31 o                         
  -5   3   6        433.23        393.30        93.42 o                         
  -4   3   6          3.38          9.57        48.36 o                         
  -3   3   6        267.18        282.01        72.33 o                         
  -2   3   6       1071.65       1255.09        60.49 o                         
  -1   3   6       1008.35        986.74        51.20 o                         
   0   3   6       6034.44       6455.71        70.69 o                         
   1   3   6         18.28         35.34        33.37 o                         
   2   3   6       1047.01        928.53        49.45 o                         
   3   3   6         21.89         94.40        42.93 o                         
   4   3   6         82.24         63.62        36.04 o                         
   5   3   6          1.27          5.79        35.52 o                         
   6   3   6         17.86          8.48        42.13 o                         
   7   3   6         83.37         78.87        43.92 o                         
  -8   4   6         47.46         87.24        78.06 o                         
  -7   4   6         12.39         37.44        69.05 o                         
  -6   4   6        287.17        327.78       100.84 o                         
  -5   4   6         16.84         62.69        92.72 o                         
  -4   4   6         65.67         49.45        81.41 o                         
  -3   4   6         28.40          8.99        50.66 o                         
  -2   4   6        442.21        627.14        51.98 o                         
  -1   4   6       1330.35       1355.09        54.09 o                         
   0   4   6       2103.93       1874.63        48.39 o                         
   1   4   6        114.65        150.65        39.75 o                         
   2   4   6       3290.31       3282.83        53.22 o                         
   3   4   6         26.81          5.35        35.42 o                         
   4   4   6        694.68        758.20        40.46 o                         
   5   4   6          7.95         22.98        34.05 o                         
   6   4   6        326.19        370.89        39.61 o                         
   7   4   6         10.68          5.85        45.49 o                         
  -8   5   6          6.95         24.55       118.85 o                         
  -7   5   6        340.06        392.59       114.26 o                         
  -6   5   6         33.60         74.17        96.25 o                         
  -5   5   6        382.07        495.91        67.64 o                         
  -4   5   6        757.77        659.26        68.70 o                         
  -3   5   6          1.60          8.53        76.54 o                         
  -2   5   6       4465.46       4510.32        82.36 o                         
  -1   5   6        177.64        243.98        46.69 o                         
   0   5   6       1297.58       1409.73        44.57 o                         
   1   5   6        983.82       1004.51        44.20 o                         
   2   5   6        164.62        258.18        38.32 o                         
   3   5   6          6.38        -32.39        33.24 o                         
   4   5   6        220.50        264.51        37.74 o                         
   5   5   6        118.28         97.88        40.76 o                         
   6   5   6         65.58         97.96        45.36 o                         
   7   5   6         88.02         78.72        59.01 o                         
  -8   6   6         96.68         91.30       120.27 o                         
  -7   6   6          5.79        -25.61       101.19 o                         
  -6   6   6        288.54        299.52       101.72 o                         
  -5   6   6        467.28        436.21        92.89 o                         
  -4   6   6       1099.79       1030.66        95.54 o                         
  -3   6   6        315.25        299.62        71.66 o                         
  -2   6   6       2479.86       2483.16       104.38 o                         
  -1   6   6         19.17         31.70        39.78 o                         
   0   6   6       2840.39       2829.92        64.81 o                         
   1   6   6        246.09        229.48        33.64 o                         
   2   6   6       3260.40       3300.35        55.53 o                         
   3   6   6         50.04         88.38        33.12 o                         
   4   6   6       1657.12       1633.10        58.82 o                         
   5   6   6         55.54         50.22        37.73 o                         
   6   6   6        173.26        157.88        48.11 o                         
   7   6   6         39.26         19.70        50.61 o                         
  -8   7   6         20.68          6.71        84.95 o                         
  -7   7   6         35.90         54.57        71.52 o                         
  -6   7   6         56.34         69.41        97.31 o                         
  -5   7   6         71.62         90.24        86.36 o                         
  -4   7   6        135.47         61.81        61.46 o                         
  -3   7   6       1627.61       1448.80       123.36 o                         
  -2   7   6        912.39        832.99        76.86 o                         
  -1   7   6        445.37        469.28        40.37 o                         
   0   7   6          0.07         40.30        49.18 o                         
   1   7   6       1048.57       1022.81        75.45 o                         
   2   7   6       1559.21       1619.21        48.66 o                         
   3   7   6        984.69        952.37        41.83 o                         
   4   7   6        247.06        284.88        38.54 o                         
   5   7   6        407.38        419.95        38.61 o                         
   6   7   6         30.36         37.69        37.09 o                         
   7   7   6        179.96        206.67        50.99 o                         
  -8   8   6        218.20        139.52       130.86 o                         
  -7   8   6          5.33        161.77        99.60 o                         
  -6   8   6        457.44        409.90        97.31 o                         
  -5   8   6         95.01        141.64        86.89 o                         
  -4   8   6       1143.15       1078.17        79.12 o                         
  -3   8   6        640.58        585.35        83.01 o                         
  -2   8   6       3229.81       3168.47       123.98 o                         
  -1   8   6       1150.99       1167.43        53.47 o                         
   0   8   6       4662.26       4642.44        93.08 o                         
   1   8   6        718.11        673.81        49.37 o                         
   2   8   6       5639.50       5544.57       134.49 o                         
   3   8   6        395.84        442.18        41.64 o                         
   4   8   6       2374.64       2403.16        74.74 o                         
   5   8   6        157.67        116.22        38.01 o                         
   6   8   6        367.43        341.76        39.16 o                         
  -7   9   6        155.64        178.19       105.26 o                         
  -6   9   6         13.72         48.92        69.76 o                         
  -5   9   6        280.74        303.94        94.66 o                         
  -4   9   6         58.75         67.46        67.99 o                         
  -3   9   6          2.33         34.50        46.92 o                         
  -2   9   6         61.16         97.10        50.55 o                         
  -1   9   6          1.41         -1.25        33.39 o                         
   0   9   6        195.76        164.39        41.26 o                         
   1   9   6        953.35       1000.44        48.82 o                         
   2   9   6         20.87         60.53        35.83 o                         
   3   9   6          8.83         55.14        35.91 o                         
   4   9   6         46.31         82.23        42.04 o                         
   5   9   6        452.87        519.39        37.98 o                         
   6   9   6         48.36         60.22        42.99 o                         
  -7  10   6          3.86         -7.95        74.53 o                         
  -6  10   6        287.36        279.04        72.76 o                         
  -5  10   6          0.60         52.45        68.17 o                         
  -4  10   6        463.05        320.71        69.05 o                         
  -3  10   6          4.84        -13.49        57.54 o                         
  -2  10   6       1843.37       1708.26        80.23 o                         
  -1  10   6         13.43         44.50        42.52 o                         
   0  10   6       3666.05       3486.27       151.54 o                         
   1  10   6        518.64        531.26        45.32 o                         
   2  10   6       2945.86       2992.42       140.29 o                         
   3  10   6       1139.72       1095.93        60.42 o                         
   4  10   6       1384.21       1454.20        47.38 o                         
   5  10   6        330.47        399.88        47.45 o                         
   6  10   6        276.30        222.61        46.25 o                         
  -7  11   6         64.70         58.99       108.97 o                         
  -6  11   6        110.57         84.95        72.76 o                         
  -5  11   6         21.54          6.36        99.60 o                         
  -4  11   6        230.54        345.09        96.43 o                         
  -3  11   6        197.96        164.69        43.42 o                         
  -2  11   6        596.56        691.80        69.29 o                         
  -1  11   6        515.52        519.94        48.21 o                         
   0  11   6       1850.02       1822.11        52.60 o                         
   1  11   6        377.38        383.70        39.42 o                         
   2  11   6        938.80        922.99        42.83 o                         
   3  11   6        569.82        584.93        50.08 o                         
   4  11   6         37.91         73.63        42.76 o                         
   5  11   6         58.48         98.18        46.88 o                         
   6  11   6          0.16        125.69        63.72 o                         
  -7  12   6         43.89         67.99        80.18 o                         
  -6  12   6        140.81        296.70        82.65 o                         
  -5  12   6          0.58        -39.38        73.29 o                         
  -4  12   6        722.01        768.58       109.32 o                         
  -3  12   6         10.77         28.02        66.32 o                         
  -2  12   6       1633.78       1542.37        81.06 o                         
  -1  12   6        792.97        781.86        79.38 o                         
   0  12   6       3323.29       3241.89       107.35 o                         
   1  12   6        960.96        941.14        68.10 o                         
   2  12   6       1789.64       1683.08       100.62 o                         
   3  12   6        517.90        480.96        47.15 o                         
   4  12   6        498.00        537.07        56.40 o                         
   5  12   6         99.27        136.00        46.18 o                         
   6  12   6        169.56        189.29        57.47 o                         
  -7  13   6        166.56        185.26        76.47 o                         
  -6  13   6          0.90         48.21        78.41 o                         
  -5  13   6        183.04        180.31        76.82 o                         
  -4  13   6         12.67        -33.11        81.20 o                         
  -3  13   6         29.81         63.49        50.85 o                         
  -2  13   6        107.42        126.06        40.43 o                         
  -1  13   6         43.96         43.17        51.18 o                         
   0  13   6          0.25        -36.91        45.56 o                         
   1  13   6        117.23         88.81        41.62 o                         
   2  13   6         66.04        131.05        41.51 o                         
   3  13   6        159.51        176.30        43.86 o                         
   4  13   6         13.59         -8.44        43.42 o                         
   5  13   6         91.94        121.20        46.90 o                         
   6  13   6         18.35         39.24        52.61 o                         
  -6  14   6          4.69         23.49        78.06 o                         
  -5  14   6        327.89        255.37        72.23 o                         
  -4  14   6         95.14        136.56        83.47 o                         
  -3  14   6        167.31        167.84        67.22 o                         
  -2  14   6        430.33        454.59        51.32 o                         
  -1  14   6        155.61        206.93        53.36 o                         
   0  14   6       1682.67       1718.06        55.55 o                         
   1  14   6        630.65        629.39        69.48 o                         
   2  14   6       2419.41       2511.87        60.98 o                         
   3  14   6        173.33        191.83        48.08 o                         
   4  14   6        892.82        803.82        57.09 o                         
   5  14   6         21.55         62.06        47.13 o                         
  -6  15   6         34.67        102.25       117.27 o                         
  -5  15   6        200.72        327.07       104.20 o                         
  -4  15   6        121.21        131.57        80.04 o                         
  -3  15   6         55.67         48.55        52.91 o                         
  -2  15   6          3.09          9.51        54.04 o                         
  -1  15   6         55.59         79.20        45.26 o                         
   0  15   6        255.15        304.72        55.29 o                         
   1  15   6         76.48         44.69        70.68 o                         
   2  15   6          1.38         34.68        55.89 o                         
   3  15   6         15.72          3.09        42.49 o                         
   4  15   6         70.51        107.89        46.84 o                         
   5  15   6          8.93         21.80        43.10 o                         
  -6  16   6         11.11        -38.85        78.06 o                         
  -5  16   6          2.52         23.84        72.58 o                         
  -4  16   6         11.59         -7.75        83.30 o                         
  -3  16   6          4.63        -30.60        65.40 o                         
  -2  16   6        741.54        749.11        73.44 o                         
  -1  16   6          4.74         16.17        37.88 o                         
   0  16   6        702.49        729.27        63.08 o                         
   1  16   6         49.67         52.70        40.20 o                         
   2  16   6        271.21        342.91        60.20 o                         
   3  16   6        186.95        274.19        43.81 o                         
   4  16   6        263.81        253.26        47.98 o                         
   5  16   6         82.23         71.23        46.35 o                         
  -5  17   6        387.79        372.81        80.71 o                         
  -4  17   6         72.68         80.18        67.57 o                         
  -3  17   6        308.46        299.87        58.31 o                         
  -2  17   6        215.28        165.76        62.34 o                         
  -1  17   6          5.79         11.25        43.37 o                         
   0  17   6         56.11         52.15        44.35 o                         
   1  17   6        112.38        151.01        50.61 o                         
   2  17   6          7.68         22.26        41.58 o                         
   3  17   6         82.87         21.82        39.39 o                         
   4  17   6         19.27         43.08        47.88 o                         
  -5  18   6          2.80        -27.90        80.71 o                         
  -4  18   6        230.60        231.61        63.60 o                         
  -3  18   6         87.93        119.76        49.05 o                         
  -2  18   6        391.30        352.68        59.40 o                         
  -1  18   6        258.00        278.38        44.18 o                         
   0  18   6        403.67        510.94        50.83 o                         
   1  18   6        127.46        187.18        48.42 o                         
   2  18   6        403.98        534.64       117.86 o                         
   3  18   6         91.03         86.17        54.34 o                         
   4  18   6        250.18        230.91        56.82 o                         
  -4  19   6         86.70         55.74        62.15 o                         
  -3  19   6          8.44        123.44        92.89 o                         
  -2  19   6         34.21         95.82        72.77 o                         
  -1  19   6          0.44         -4.76        48.16 o                         
   0  19   6         28.32         41.77        45.74 o                         
   1  19   6         59.43         53.08        41.76 o                         
   2  19   6          0.13         47.72        48.47 o                         
   3  19   6         49.92         88.41        48.14 o                         
  -4  20   6        129.29         76.18        67.17 o                         
  -3  20   6        134.84        131.89        64.42 o                         
  -2  20   6        227.23        231.09        58.03 o                         
  -1  20   6        131.85        125.20        77.06 o                         
   0  20   6        272.77        304.28        45.83 o                         
   1  20   6        141.36        173.88        42.11 o                         
   2  20   6        110.71        117.08        55.80 o                         
   3  20   6        173.11        131.06        51.02 o                         
  -3  21   6          0.24         51.65        63.41 o                         
  -2  21   6         91.39        109.53        65.90 o                         
  -1  21   6         18.29         41.96        74.48 o                         
   0  21   6          5.04         25.93        44.37 o                         
   1  21   6         30.86          2.04        42.79 o                         
   2  21   6          2.49         11.78        46.38 o                         
  -2  22   6        186.50        196.86        57.78 o                         
  -1  22   6        147.44        183.61        67.48 o                         
   0  22   6        147.71        141.42        52.12 o                         
   1  22   6        173.37        144.80        46.82 o                         
  -7   0   7        368.22        315.40       100.90 o                         
  -5   0   7        646.29        718.25        76.92 o                         
  -3   0   7        980.35       1025.37       102.96 o                         
  -1   0   7        135.95        131.41        49.01 o                         
   1   0   7       2481.49       2490.63        70.91 o                         
   3   0   7       1165.99       1095.58        70.06 o                         
   5   0   7        533.65        516.25        55.47 o                         
   7   0   7         68.87         79.64        65.83 o                         
  -8   1   7        172.84        136.43        97.28 o                         
  -7   1   7         30.43         50.69        72.15 o                         
  -6   1   7        912.75        828.42        59.78 o                         
  -5   1   7         16.75         22.07        48.63 o                         
  -4   1   7       1893.49       1952.76        79.55 o                         
  -3   1   7        692.61        724.43        62.03 o                         
  -2   1   7       4656.75       4646.22       100.84 o                         
  -1   1   7         12.51          7.85        36.94 o                         
   0   1   7       4179.25       3911.28        59.23 o                         
   1   1   7        642.98        626.75        42.01 o                         
   2   1   7        465.84        486.57        44.32 o                         
   3   1   7        109.10        106.13        31.20 o                         
   4   1   7        156.13        183.66        36.09 o                         
   5   1   7         66.83        107.72        44.91 o                         
   6   1   7        163.49        236.83        47.83 o                         
   7   1   7          0.54         48.46        45.35 o                         
  -8   2   7         28.41         31.82        85.34 o                         
  -7   2   7        232.01        299.53        79.48 o                         
  -6   2   7         34.52         39.91        60.71 o                         
  -5   2   7        631.37        677.76        51.90 o                         
  -4   2   7          8.13         46.21        62.28 o                         
  -3   2   7        764.45        711.62        62.88 o                         
  -2   2   7        777.19        808.70        59.44 o                         
  -1   2   7        109.02         93.90        44.99 o                         
   0   2   7       5738.92       5791.11        64.71 o                         
   1   2   7        221.09        209.68        31.68 o                         
   2   2   7       1939.51       1997.19        53.07 o                         
   3   2   7         41.41         43.52        34.17 o                         
   4   2   7        114.69        148.03        35.98 o                         
   5   2   7          1.41         46.18        36.91 o                         
   6   2   7         18.48         57.16        52.19 o                         
   7   2   7         40.31         95.96        45.38 o                         
  -8   3   7        152.35        149.04        85.17 o                         
  -7   3   7         21.08         16.07        75.59 o                         
  -6   3   7        200.36        213.34       103.67 o                         
  -5   3   7          6.63         28.88        47.52 o                         
  -4   3   7       1719.32       1747.87        67.78 o                         
  -3   3   7         14.04         32.25        51.09 o                         
  -2   3   7       3431.68       3478.43        72.09 o                         
  -1   3   7        355.47        403.30        38.15 o                         
   0   3   7       1222.18       1129.31        48.28 o                         
   1   3   7         34.51         43.00        32.44 o                         
   2   3   7        840.55        759.91        43.39 o                         
   3   3   7          4.96          0.71        34.03 o                         
   4   3   7        484.14        511.97        38.34 o                         
   5   3   7         79.65         95.60        34.72 o                         
   6   3   7        181.38        158.66        41.81 o                         
   7   3   7          1.94          8.37        49.57 o                         
  -8   4   7          5.64         39.74       119.03 o                         
  -7   4   7        206.86        185.26        76.29 o                         
  -6   4   7          1.32        -45.21       102.78 o                         
  -5   4   7        499.04        413.96        98.72 o                         
  -4   4   7          0.33         31.66        53.41 o                         
  -3   4   7        117.65         92.29        53.60 o                         
  -2   4   7        138.84        117.42        46.41 o                         
  -1   4   7         89.72        116.47        38.34 o                         
   0   4   7         38.23         87.38        33.61 o                         
   1   4   7        189.56        243.74        33.82 o                         
   2   4   7        430.77        443.41        40.66 o                         
   3   4   7        183.94        177.47        35.01 o                         
   4   4   7         34.50         42.32        34.19 o                         
   5   4   7        173.24        151.71        50.74 o                         
   6   4   7          4.52          2.03        41.04 o                         
   7   4   7         21.09         28.06        52.42 o                         
  -8   5   7         72.00         27.73        82.65 o                         
  -7   5   7          0.09         49.10       108.26 o                         
  -6   5   7        569.52        571.85       111.08 o                         
  -5   5   7         18.74         17.13        88.83 o                         
  -4   5   7       2429.48       2131.01       126.98 o                         
  -3   5   7        305.68        248.07        59.81 o                         
  -2   5   7       2406.29       2229.24        60.89 o                         
  -1   5   7         99.44        109.11        37.07 o                         
   0   5   7       3029.99       3022.51        60.08 o                         
   1   5   7        217.69        208.71        33.89 o                         
   2   5   7       3604.10       3471.06        65.33 o                         
   3   5   7          3.27        -16.71        33.30 o                         
   4   5   7        982.94       1099.24        44.10 o                         
   5   5   7          4.89         24.31        36.20 o                         
   6   5   7        209.25        249.61        48.38 o                         
  -8   6   7         33.15        107.73       120.27 o                         
  -7   6   7        240.99        208.39        83.53 o                         
  -6   6   7        253.10        307.47       104.90 o                         
  -5   6   7        968.37        973.80       100.84 o                         
  -4   6   7        154.85        167.07        91.13 o                         
  -3   6   7        798.52        738.81        53.55 o                         
  -2   6   7        225.75        203.70        38.72 o                         
  -1   6   7         18.03         38.88        39.67 o                         
   0   6   7        116.60        103.91        36.79 o                         
   1   6   7        403.88        420.94        39.63 o                         
   2   6   7        189.35        170.11        35.97 o                         
   3   6   7        217.43        247.45        40.44 o                         
   4   6   7        306.90        280.05        34.23 o                         
   5   6   7        107.44        125.39        39.93 o                         
   6   6   7         13.38         -0.10        43.10 o                         
  -7   7   7          4.43         69.58       108.44 o                         
  -6   7   7        857.94        845.05        79.30 o                         
  -5   7   7         51.07        102.96        93.25 o                         
  -4   7   7       1314.70       1356.32       109.32 o                         
  -3   7   7        614.75        641.44        54.99 o                         
  -2   7   7       3157.98       3451.08       171.51 o                         
  -1   7   7        410.77        352.34        51.92 o                         
   0   7   7       3830.75       3534.77        99.24 o                         
   1   7   7        176.16        183.59        37.24 o                         
   2   7   7       2254.78       2289.30        58.93 o                         
   3   7   7        184.39        172.05        36.12 o                         
   4   7   7       1831.91       1684.90        83.94 o                         
   5   7   7         38.99         55.22        39.44 o                         
   6   7   7        531.87        554.50        51.64 o                         
  -7   8   7        108.00        135.81       106.32 o                         
  -6   8   7         59.19         23.84       100.49 o                         
  -5   8   7         11.95          9.54        64.28 o                         
  -4   8   7        517.45        487.25       101.90 o                         
  -3   8   7          2.40         17.96        67.66 o                         
  -2   8   7        525.87        565.05        44.13 o                         
  -1   8   7         57.47         68.66        49.86 o                         
   0   8   7         41.05         32.01        36.01 o                         
   1   8   7         47.66         38.86        44.76 o                         
   2   8   7          8.58         24.60        35.24 o                         
   3   8   7          6.84         21.79        33.49 o                         
   4   8   7         46.22         50.03        40.33 o                         
   5   8   7        292.74        305.50        52.10 o                         
   6   8   7          1.98         14.86        44.99 o                         
  -7   9   7          0.85         -8.83        75.76 o                         
  -6   9   7        565.22        521.69        80.18 o                         
  -5   9   7          1.43        -13.42        94.84 o                         
  -4   9   7       1240.12        943.42       103.14 o                         
  -3   9   7         11.15         28.31        72.54 o                         
  -2   9   7       2061.48       2026.91        81.05 o                         
  -1   9   7         59.64         70.40        39.88 o                         
   0   9   7       2473.80       2352.72        55.20 o                         
   1   9   7         23.41         42.17        39.57 o                         
   2   9   7       1828.16       1781.12       170.15 o                         
   3   9   7         30.59         86.86        35.81 o                         
   4   9   7       1452.91       1526.33       112.03 o                         
   5   9   7        214.06        226.56        41.80 o                         
   6   9   7        757.79        746.28        46.42 o                         
  -7  10   7        232.17        219.70       113.38 o                         
  -6  10   7         37.57         30.02        72.05 o                         
  -5  10   7        104.11        103.49        68.17 o                         
  -4  10   7         47.17        129.63        66.93 o                         
  -3  10   7        128.66         81.61        67.66 o                         
  -2  10   7        286.02        327.29        45.09 o                         
  -1  10   7        982.18        945.81        57.17 o                         
   0  10   7        421.85        425.84        39.80 o                         
   1  10   7        111.37        142.33        45.28 o                         
   2  10   7        733.33        704.36        45.25 o                         
   3  10   7        188.39        173.46        38.75 o                         
   4  10   7        218.90        201.46        38.59 o                         
   5  10   7        160.29        204.24        49.41 o                         
   6  10   7          3.21         22.85        41.53 o                         
  -7  11   7         12.22         86.01        78.24 o                         
  -6  11   7         78.00        166.71       104.02 o                         
  -5  11   7         22.77        -23.31       106.32 o                         
  -4  11   7        292.75        308.70        71.00 o                         
  -3  11   7         36.11         39.88        55.11 o                         
  -2  11   7        315.60        337.52        45.77 o                         
  -1  11   7        190.82        178.48        37.31 o                         
   0  11   7        504.19        583.25        54.34 o                         
   1  11   7        211.11        226.21        38.84 o                         
   2  11   7       1860.00       1859.97        82.12 o                         
   3  11   7        277.54        313.80        43.98 o                         
   4  11   7       1416.24       1514.40        61.97 o                         
   5  11   7        209.56        196.07        49.46 o                         
   6  11   7        419.16        498.61        61.56 o                         
  -7  12   7        122.42        191.44        79.12 o                         
  -6  12   7          0.18         80.88       110.02 o                         
  -5  12   7        359.23        337.31        75.59 o                         
  -4  12   7        122.64        128.00        64.40 o                         
  -3  12   7         76.13         77.45        50.69 o                         
  -2  12   7        331.55        347.39        70.46 o                         
  -1  12   7         92.09         84.87        40.23 o                         
   0  12   7        367.07        362.33        47.12 o                         
   1  12   7          0.04         45.66        44.77 o                         
   2  12   7        186.92        234.08        49.14 o                         
   3  12   7          0.34         18.06        38.92 o                         
   4  12   7          0.36        -18.41        40.86 o                         
   5  12   7         17.60         48.71        42.74 o                         
  -6  13   7         31.07         97.66        77.88 o                         
  -5  13   7        212.43        259.96        71.00 o                         
  -4  13   7          4.46         12.53        65.34 o                         
  -3  13   7        273.88        267.13        49.07 o                         
  -2  13   7         22.79         32.49        53.55 o                         
  -1  13   7          2.03         25.05        40.50 o                         
   0  13   7        194.95        188.54        38.40 o                         
   1  13   7          2.63         25.83        45.86 o                         
   2  13   7        712.32        697.21        46.54 o                         
   3  13   7         76.57         27.03        48.64 o                         
   4  13   7        336.97        349.91        48.18 o                         
   5  13   7         56.42         59.24        53.48 o                         
  -6  14   7          9.48         30.91        78.77 o                         
  -5  14   7        101.09        184.20       105.96 o                         
  -4  14   7         85.48         57.91        82.20 o                         
  -3  14   7        149.23        136.36        67.56 o                         
  -2  14   7        557.32        462.85        62.78 o                         
  -1  14   7        357.06        366.36        38.86 o                         
   0  14   7        180.06        156.67        51.91 o                         
   1  14   7        158.93        171.51        49.02 o                         
   2  14   7          0.05         45.25        39.19 o                         
   3  14   7         19.52         48.44        41.44 o                         
   4  14   7         13.89         73.58        43.90 o                         
   5  14   7         42.64         57.62        62.13 o                         
  -6  15   7          5.35         33.20       112.67 o                         
  -5  15   7        137.95         11.48       108.08 o                         
  -4  15   7         13.30         35.95        80.96 o                         
  -3  15   7         10.00         61.34        54.26 o                         
  -2  15   7         11.69         32.55        41.57 o                         
  -1  15   7         14.06         53.90        47.04 o                         
   0  15   7        146.36        186.81        48.71 o                         
   1  15   7         62.13         80.67        48.44 o                         
   2  15   7        318.25        330.74        43.58 o                         
   3  15   7        107.59        108.74        42.18 o                         
   4  15   7        315.71        369.73        54.03 o                         
   5  15   7         20.69        132.03        56.79 o                         
  -5  16   7        154.48        235.24       113.91 o                         
  -4  16   7         83.30        107.12        78.68 o                         
  -3  16   7        440.75        462.24        73.64 o                         
  -2  16   7          5.12        -48.24        58.09 o                         
  -1  16   7         66.80        110.20        54.35 o                         
   0  16   7         74.39         74.73        43.27 o                         
   1  16   7        168.25        284.37        50.63 o                         
   2  16   7         20.49         48.11        50.81 o                         
   3  16   7        115.10         81.27        50.61 o                         
   4  16   7          7.32        -36.69        47.53 o                         
  -5  17   7         80.46        184.55        80.18 o                         
  -4  17   7        180.84        190.20        61.47 o                         
  -3  17   7        290.75        296.69        61.19 o                         
  -2  17   7        537.90        590.39        53.44 o                         
  -1  17   7        354.52        407.44        67.85 o                         
   0  17   7        803.65        835.58        48.33 o                         
   1  17   7         29.06         64.81        41.35 o                         
   2  17   7        323.74        400.28        47.46 o                         
   3  17   7         21.01         38.26        46.99 o                         
   4  17   7        114.31        124.52        55.43 o                         
  -5  18   7         70.02        103.31        78.06 o                         
  -4  18   7         28.24         36.29        63.03 o                         
  -3  18   7         41.75         70.46        73.81 o                         
  -2  18   7        126.23         96.40        61.15 o                         
  -1  18   7         28.26         42.97        37.25 o                         
   0  18   7         19.17         87.41        44.82 o                         
   1  18   7         18.27         70.44        50.73 o                         
   2  18   7          2.98         33.84        48.17 o                         
   3  18   7        169.45        183.69        52.07 o                         
  -4  19   7        167.13        122.85        65.05 o                         
  -3  19   7        176.88        261.85        72.05 o                         
  -2  19   7        158.94        210.99        79.63 o                         
  -1  19   7        311.32        286.52        45.68 o                         
   0  19   7        207.04        224.03        63.34 o                         
   1  19   7        376.89        347.44        56.23 o                         
   2  19   7        268.68        245.99        51.79 o                         
   3  19   7        145.78        198.81        67.30 o                         
  -3  20   7         23.39         13.24        55.11 o                         
  -2  20   7         67.89        146.37        76.94 o                         
  -1  20   7          0.10         -9.21        38.67 o                         
   0  20   7         92.14        119.71        45.40 o                         
   1  20   7         23.33         -5.35        50.31 o                         
   2  20   7          5.99         54.12        51.06 o                         
  -2  21   7        273.44        238.23        59.64 o                         
  -1  21   7        154.53        161.14        47.75 o                         
   0  21   7        252.13        273.06        49.40 o                         
   1  21   7        218.86        193.12        46.60 o                         
  -1  22   7         40.94         52.18        48.15 o                         
   0  22   7         17.19         26.93        43.23 o                         
  -8   0   8        336.92        306.19       164.83 o                         
  -6   0   8       1735.41       1806.43        96.38 o                         
  -4   0   8       1896.08       2077.22       126.27 o                         
  -2   0   8       2310.16       2307.51        68.17 o                         
   0   0   8       7986.92       7787.21       105.09 o                         
   2   0   8       1664.28       1541.61        80.97 o                         
   4   0   8         97.44        133.01        65.06 o                         
   6   0   8          2.16         -6.04        60.83 o                         
  -8   1   8          7.90         19.11        93.48 o                         
  -7   1   8        225.82        202.25        71.81 o                         
  -6   1   8         16.15         15.72        51.76 o                         
  -5   1   8        188.00        205.07        50.16 o                         
  -4   1   8         81.91         97.35        67.65 o                         
  -3   1   8         57.32        118.04        48.10 o                         
  -2   1   8        150.54        132.59        45.07 o                         
  -1   1   8        763.07        722.74        39.91 o                         
   0   1   8        737.30        683.66        39.47 o                         
   1   1   8        126.77        148.76        40.09 o                         
   2   1   8          0.00         -2.89        34.66 o                         
   3   1   8        187.55        179.60        36.25 o                         
   4   1   8         11.64         54.65        40.22 o                         
   5   1   8        150.66        223.59        46.40 o                         
   6   1   8          5.78         43.61        40.14 o                         
  -8   2   8        123.23        103.62       106.87 o                         
  -7   2   8        134.62        179.11        75.96 o                         
  -6   2   8        539.39        490.30        64.53 o                         
  -5   2   8        158.38        184.63        52.21 o                         
  -4   2   8       2480.58       2523.24       124.51 o                         
  -3   2   8         55.60         50.61        42.32 o                         
  -2   2   8       4071.55       4184.66        76.10 o                         
  -1   2   8         15.63         48.15        41.06 o                         
   0   2   8       1169.20       1200.25        44.85 o                         
   1   2   8        140.28        173.18        35.81 o                         
   2   2   8       1096.13       1131.29        41.29 o                         
   3   2   8         40.85         50.40        31.52 o                         
   4   2   8        895.91        931.52        51.70 o                         
   5   2   8         14.99         58.97        38.51 o                         
   6   2   8         67.60        105.13        49.09 o                         
  -8   3   8          1.31         33.57        85.91 o                         
  -7   3   8         32.63         33.95        75.04 o                         
  -6   3   8         82.66         96.74        74.15 o                         
  -5   3   8        261.63        185.47        54.24 o                         
  -4   3   8         56.70         78.33        56.49 o                         
  -3   3   8       1537.63       1471.28       120.97 o                         
  -2   3   8          0.86          9.46        50.28 o                         
  -1   3   8        364.84        391.38        37.02 o                         
   0   3   8          3.78          0.02        36.49 o                         
   1   3   8         10.57         -8.53        32.23 o                         
   2   3   8        156.16        164.66        36.45 o                         
   3   3   8        153.07        179.09        38.21 o                         
   4   3   8         18.36         38.23        35.45 o                         
   5   3   8        260.22        272.49        43.20 o                         
   6   3   8          1.61         69.11        47.27 o                         
  -8   4   8         64.77         90.76        69.88 o                         
  -7   4   8         27.02         53.49        82.52 o                         
  -6   4   8        405.25        428.34        63.56 o                         
  -5   4   8         75.77         88.90        56.21 o                         
  -4   4   8        966.64       1007.38        78.40 o                         
  -3   4   8         95.14        116.86        43.38 o                         
  -2   4   8       2423.43       2500.27        63.35 o                         
  -1   4   8          6.70         31.94        51.82 o                         
   0   4   8       5147.48       5159.64        94.22 o                         
   1   4   8          1.69         56.20        39.86 o                         
   2   4   8       3416.33       3158.02        50.51 o                         
   3   4   8         98.13        109.86        41.50 o                         
   4   4   8        797.39        817.29        46.36 o                         
   5   4   8          2.94         55.44        43.26 o                         
   6   4   8        176.34        160.54        50.67 o                         
  -7   5   8        235.46        309.95        68.83 o                         
  -6   5   8          5.48         51.47        73.05 o                         
  -5   5   8        561.68        586.42        75.61 o                         
  -4   5   8         45.95         66.69        66.52 o                         
  -3   5   8        746.42        727.47        52.57 o                         
  -2   5   8         70.04         85.00        48.81 o                         
  -1   5   8         14.10         24.21        37.33 o                         
   0   5   8        196.22        173.26        34.86 o                         
   1   5   8         30.98         49.80        32.70 o                         
   2   5   8        282.25        319.02        33.79 o                         
   3   5   8         49.66         42.49        37.18 o                         
   4   5   8        342.29        347.33        41.49 o                         
   5   5   8         84.03        134.52        42.27 o                         
   6   5   8         65.36        114.19        50.60 o                         
  -7   6   8         11.74         56.87        83.00 o                         
  -6   6   8        407.29        404.25        79.65 o                         
  -5   6   8         23.20         39.04        47.93 o                         
  -4   6   8       1603.65       1684.71        76.65 o                         
  -3   6   8        202.52        246.44        55.36 o                         
  -2   6   8       4960.47       4743.50        83.44 o                         
  -1   6   8        709.34        641.61        41.94 o                         
   0   6   8       3935.71       3822.75       155.34 o                         
   1   6   8        337.07        347.32        33.31 o                         
   2   6   8       2011.88       2073.05        51.44 o                         
   3   6   8         43.60        111.45        39.48 o                         
   4   6   8       1353.65       1436.05        49.49 o                         
   5   6   8          0.13         15.38        41.07 o                         
   6   6   8        405.56        455.63        51.67 o                         
  -7   7   8        139.85        194.27       111.08 o                         
  -6   7   8        121.95        196.21        94.31 o                         
  -5   7   8        299.51        377.40        94.84 o                         
  -4   7   8        335.23        383.59        65.94 o                         
  -3   7   8        116.42        151.69        50.31 o                         
  -2   7   8        333.22        367.63        51.29 o                         
  -1   7   8        215.33        202.13        40.10 o                         
   0   7   8        285.63        294.74        41.30 o                         
   1   7   8          3.40         40.41        34.07 o                         
   2   7   8        177.07        202.68        30.90 o                         
   3   7   8         88.05        129.60        38.50 o                         
   4   7   8         41.09         60.66        39.35 o                         
   5   7   8         78.80        110.83        42.35 o                         
   6   7   8         10.01        101.85        51.62 o                         
  -7   8   8         19.47         46.80        81.94 o                         
  -6   8   8        322.83        388.88       105.43 o                         
  -5   8   8         79.50        134.04        71.88 o                         
  -4   8   8        946.49        894.56        66.11 o                         
  -3   8   8          8.74         32.27        55.27 o                         
  -2   8   8        818.63        808.66        48.88 o                         
  -1   8   8        156.04        170.74        43.85 o                         
   0   8   8       1480.02       1510.12        53.72 o                         
   1   8   8          8.17         31.71        44.63 o                         
   2   8   8       1014.61       1030.76        38.57 o                         
   3   8   8         46.08         37.09        34.69 o                         
   4   8   8        335.02        356.65        39.26 o                         
   5   8   8         43.60         42.25        41.90 o                         
   6   8   8        304.99        284.60        49.00 o                         
  -7   9   8        132.00        249.90       112.32 o                         
  -6   9   8         74.75        186.85       101.19 o                         
  -5   9   8        125.68        106.32        93.07 o                         
  -4   9   8         20.68          0.42        60.49 o                         
  -3   9   8        110.15        115.88        48.08 o                         
  -2   9   8          6.68        -13.35        44.04 o                         
  -1   9   8         46.97         66.01        44.36 o                         
   0   9   8          0.83         39.10        51.92 o                         
   1   9   8        211.57        198.63        40.27 o                         
   2   9   8         50.32         75.03        37.79 o                         
   3   9   8        423.29        430.68        35.32 o                         
   4   9   8         11.44          7.32        45.73 o                         
   5   9   8        184.96        186.23        50.03 o                         
   6   9   8          0.39         25.35        46.51 o                         
  -7  10   8          0.16        -42.39        76.12 o                         
  -6  10   8        287.14        253.96       112.50 o                         
  -5  10   8         51.86        132.63        97.84 o                         
  -4  10   8        883.87        926.28        71.31 o                         
  -3  10   8         21.32         60.81        57.13 o                         
  -2  10   8        974.59        936.68        50.80 o                         
  -1  10   8        348.17        374.72        40.01 o                         
   0  10   8        619.50        583.23        52.14 o                         
   1  10   8        920.53        900.42        49.85 o                         
   2  10   8        358.91        343.74        42.80 o                         
   3  10   8         23.07         26.37        43.04 o                         
   4  10   8        207.83        209.05        37.91 o                         
   5  10   8          2.25          2.22        37.85 o                         
  -7  11   8         55.98         87.95        87.42 o                         
  -6  11   8          5.50         40.62        73.82 o                         
  -5  11   8        116.04        166.36        69.41 o                         
  -4  11   8         10.93         10.26        82.63 o                         
  -3  11   8         29.40         72.73        49.73 o                         
  -2  11   8         18.19         22.44        42.78 o                         
  -1  11   8         28.28         38.41        45.18 o                         
   0  11   8        342.40        337.32        42.61 o                         
   1  11   8         40.04         53.71        41.50 o                         
   2  11   8       1066.06       1054.64        53.98 o                         
   3  11   8         72.05         75.09        49.63 o                         
   4  11   8        216.86        259.56        51.05 o                         
   5  11   8          1.12         -1.01        52.83 o                         
  -6  12   8         53.61        142.52       105.79 o                         
  -5  12   8        143.28        224.46        72.94 o                         
  -4  12   8         83.50         61.53        67.85 o                         
  -3  12   8        204.84        209.23        50.95 o                         
  -2  12   8         76.77         80.45        40.60 o                         
  -1  12   8          1.99          2.17        39.93 o                         
   0  12   8        132.68         70.32        46.17 o                         
   1  12   8         16.43         75.36        48.91 o                         
   2  12   8         39.58         51.18        42.85 o                         
   3  12   8         38.20         59.47        53.86 o                         
   4  12   8        117.58         85.78        46.21 o                         
   5  12   8         19.38         88.71        55.37 o                         
  -6  13   8          0.16         34.44        82.65 o                         
  -5  13   8        202.24        112.85        74.70 o                         
  -4  13   8          0.79         16.03        65.31 o                         
  -3  13   8        331.17        277.45        51.28 o                         
  -2  13   8        478.32        423.31        52.04 o                         
  -1  13   8        147.37        144.36        40.62 o                         
   0  13   8        857.90        772.22        51.35 o                         
   1  13   8         71.29         56.72        38.74 o                         
   2  13   8         52.47         42.97        44.92 o                         
   3  13   8          7.50         12.78        44.75 o                         
   4  13   8         10.96        -20.96        42.28 o                         
   5  13   8         19.41         91.90        56.71 o                         
  -6  14   8        194.32        144.64        86.54 o                         
  -5  14   8         91.37        125.92       104.02 o                         
  -4  14   8        178.31        264.16        84.35 o                         
  -3  14   8        208.61        202.21        56.72 o                         
  -2  14   8        157.22        183.03        49.86 o                         
  -1  14   8        369.74        331.01        43.63 o                         
   0  14   8        381.49        371.25        50.19 o                         
   1  14   8         61.58        109.69        49.11 o                         
   2  14   8        330.00        364.59        44.91 o                         
   3  14   8          3.34        -28.41        39.30 o                         
   4  14   8        153.67        120.17        50.10 o                         
  -5  15   8        106.02        147.46       110.02 o                         
  -4  15   8          0.13          0.44        79.78 o                         
  -3  15   8         22.48         15.55        49.29 o                         
  -2  15   8          4.60         19.58        48.03 o                         
  -1  15   8          1.26        -14.03        41.82 o                         
   0  15   8          1.89        -24.13        43.19 o                         
   1  15   8        162.20        238.38        49.08 o                         
   2  15   8         32.00         61.45        46.59 o                         
   3  15   8        232.84        151.19        48.65 o                         
   4  15   8         48.30         44.27        53.13 o                         
  -5  16   8        179.23        303.41       115.15 o                         
  -4  16   8        785.17        733.90        70.01 o                         
  -3  16   8        458.33        569.52        79.52 o                         
  -2  16   8        643.98        674.73        40.79 o                         
  -1  16   8        383.76        355.23        45.32 o                         
   0  16   8        348.36        398.90        42.40 o                         
   1  16   8        152.87        154.21        59.12 o                         
   2  16   8        291.21        311.32        46.61 o                         
   3  16   8        130.06        161.85        55.90 o                         
   4  16   8        169.70        212.47        98.82 o                         
  -5  17   8         46.45         97.84       111.44 o                         
  -4  17   8         20.27        -42.93        69.49 o                         
  -3  17   8         32.59         41.29        56.71 o                         
  -2  17   8         10.51          9.12        38.88 o                         
  -1  17   8         17.85         96.43        56.77 o                         
   0  17   8         12.16         40.42        44.25 o                         
   1  17   8          1.54         51.06        58.92 o                         
   2  17   8         36.64         95.76        55.49 o                         
   3  17   8         55.02        100.25        54.59 o                         
  -4  18   8        204.16        248.52        91.87 o                         
  -3  18   8        185.32        130.98        62.88 o                         
  -2  18   8        301.14        289.99        44.65 o                         
  -1  18   8        278.09        286.54        52.45 o                         
   0  18   8        558.68        586.98        81.20 o                         
   1  18   8        405.96        387.72        55.72 o                         
   2  18   8        413.59        509.41        59.62 o                         
   3  18   8        148.33        121.01        48.51 o                         
  -4  19   8          0.65        -39.66        70.20 o                         
  -3  19   8         71.45         91.02        76.89 o                         
  -2  19   8         14.85         29.89        47.34 o                         
  -1  19   8         43.07         22.56        43.88 o                         
   0  19   8        110.05        110.32        56.99 o                         
   1  19   8          2.97         47.93        48.98 o                         
   2  19   8         50.21         30.51        50.92 o                         
  -3  20   8        120.40        127.48        68.26 o                         
  -2  20   8        529.34        522.79        52.94 o                         
  -1  20   8        140.70        174.77        45.05 o                         
   0  20   8        307.73        362.66        59.38 o                         
   1  20   8        162.23        215.72        54.22 o                         
  -1  21   8          4.88         35.54        55.82 o                         
   0  21   8         10.35         20.05        42.32 o                         
  -7   0   9          2.80         18.44        95.09 o                         
  -5   0   9        121.29        116.70        69.48 o                         
  -3   0   9        519.60        655.56        96.43 o                         
  -1   0   9         16.46          1.45        44.96 o                         
   1   0   9        215.71        262.23        53.04 o                         
   3   0   9          5.25        110.82        77.26 o                         
   5   0   9         18.34         54.61        72.25 o                         
  -7   1   9         14.33         35.14        70.44 o                         
  -6   1   9        257.13        266.02        59.23 o                         
  -5   1   9          0.05         12.77        49.06 o                         
  -4   1   9       2531.47       2696.24        92.71 o                         
  -3   1   9        161.72        195.06        47.20 o                         
  -2   1   9       4394.15       4335.01        63.74 o                         
  -1   1   9        486.06        506.01        35.20 o                         
   0   1   9       2493.08       2485.10        82.49 o                         
   1   1   9          6.56         54.63        32.11 o                         
   2   1   9       1498.83       1442.37        65.10 o                         
   3   1   9         37.65         70.81        45.40 o                         
   4   1   9        368.27        401.33        41.84 o                         
   5   1   9         13.42         38.46        41.35 o                         
   6   1   9         46.81         73.17        46.50 o                         
  -7   2   9        205.17        220.80        78.54 o                         
  -6   2   9         93.24         74.59        58.46 o                         
  -5   2   9        875.15        901.00        56.19 o                         
  -4   2   9        258.68        222.51        69.23 o                         
  -3   2   9        369.71        429.74        70.46 o                         
  -2   2   9        435.29        420.95        53.69 o                         
  -1   2   9         48.40         52.63        35.17 o                         
   0   2   9         41.62         82.41        33.47 o                         
   1   2   9         41.23         46.56        36.25 o                         
   2   2   9          0.38         18.17        36.20 o                         
   3   2   9         12.91         34.18        34.12 o                         
   4   2   9          4.13         27.06        40.31 o                         
   5   2   9         37.69         72.08        42.11 o                         
   6   2   9          4.18          4.52        43.53 o                         
  -7   3   9          0.16         -3.24        80.77 o                         
  -6   3   9        373.07        400.49        76.49 o                         
  -5   3   9        140.23        162.74        46.99 o                         
  -4   3   9       1874.95       1948.73       167.42 o                         
  -3   3   9       1147.99       1203.29        62.81 o                         
  -2   3   9       5464.58       5318.70        76.79 o                         
  -1   3   9         65.73         60.29        33.98 o                         
   0   3   9       7132.63       7103.47        84.43 o                         
   1   3   9         32.75         48.63        38.89 o                         
   2   3   9       3093.29       3053.88        46.86 o                         
   3   3   9        175.67        153.88        35.94 o                         
   4   3   9       1007.18       1006.55        50.04 o                         
   5   3   9         45.55        106.87        35.91 o                         
   6   3   9        151.27        142.17        49.90 o                         
  -7   4   9        287.01        354.56        80.75 o                         
  -6   4   9         17.42         45.29        61.92 o                         
  -5   4   9        383.14        366.22        58.50 o                         
  -4   4   9        144.07        152.18        67.57 o                         
  -3   4   9        999.10       1048.90        55.66 o                         
  -2   4   9          8.49         33.82        45.30 o                         
  -1   4   9        671.54        647.72        48.70 o                         
   0   4   9         11.02         43.42        34.08 o                         
   1   4   9          3.92          5.77        29.81 o                         
   2   4   9          4.12         35.36        29.50 o                         
   3   4   9         33.03         60.40        39.71 o                         
   4   4   9         14.68         31.76        39.65 o                         
   5   4   9         88.00        140.47        43.03 o                         
   6   4   9          8.40         65.35        43.31 o                         
  -7   5   9         12.91         44.81        69.52 o                         
  -6   5   9        496.54        438.75        57.42 o                         
  -5   5   9         32.63         75.97        60.79 o                         
  -4   5   9        811.89        897.88        79.41 o                         
  -3   5   9         17.31         41.81        45.80 o                         
  -2   5   9       1437.58       1347.63        54.16 o                         
  -1   5   9        182.72        181.58        50.91 o                         
   0   5   9       2386.02       2386.95        48.31 o                         
   1   5   9        277.65        292.59        36.95 o                         
   2   5   9        981.19        937.56        41.37 o                         
   3   5   9          2.47         36.16        36.27 o                         
   4   5   9        495.98        459.37        44.41 o                         
   5   5   9          0.26         22.13        46.28 o                         
   6   5   9        305.65        302.80        52.47 o                         
  -7   6   9        210.87        146.14        72.92 o                         
  -6   6   9         37.49         35.83        57.06 o                         
  -5   6   9        221.03        201.45        58.39 o                         
  -4   6   9         40.25         28.54        54.17 o                         
  -3   6   9        164.77        142.77        48.52 o                         
  -2   6   9        150.07        212.87        41.17 o                         
  -1   6   9         47.87         43.53        40.46 o                         
   0   6   9          0.41          2.99        38.35 o                         
   1   6   9        103.19        117.65        35.78 o                         
   2   6   9          1.28         36.41        35.90 o                         
   3   6   9        312.53        316.18        40.29 o                         
   4   6   9          3.97         45.18        39.58 o                         
   5   6   9        152.25        189.76        44.38 o                         
   6   6   9          8.32         37.45        52.16 o                         
  -7   7   9          0.26         -5.80        66.11 o                         
  -6   7   9        195.17        248.61        72.86 o                         
  -5   7   9          0.57         22.45        67.61 o                         
  -4   7   9       1638.12       1647.61        71.43 o                         
  -3   7   9         65.18         77.73        50.82 o                         
  -2   7   9       2558.61       2585.40        68.55 o                         
  -1   7   9        287.57        239.71        54.67 o                         
   0   7   9       1273.24       1266.80        53.25 o                         
   1   7   9         10.00         51.80        33.58 o                         
   2   7   9       1437.02       1403.54        44.99 o                         
   3   7   9         12.97         36.18        39.01 o                         
   4   7   9        513.73        522.16        38.62 o                         
   5   7   9         43.67         73.95        53.46 o                         
  -7   8   9         97.08        180.74        79.14 o                         
  -6   8   9        169.56        116.68        53.99 o                         
  -5   8   9        234.22        304.72        70.43 o                         
  -4   8   9        105.61         86.08        57.59 o                         
  -3   8   9         37.37        106.08        48.25 o                         
  -2   8   9         56.17         97.44        55.05 o                         
  -1   8   9         27.75         -4.41        43.89 o                         
   0   8   9         32.59         93.20        43.81 o                         
   1   8   9         19.57        -17.84        42.40 o                         
   2   8   9         26.19         55.31        33.55 o                         
   3   8   9        277.43        272.70        38.53 o                         
   4   8   9         70.63         85.69        39.61 o                         
   5   8   9        294.24        291.12        59.42 o                         
  -7   9   9         18.98         46.36        65.98 o                         
  -6   9   9        262.59        353.16        67.00 o                         
  -5   9   9          0.46        -54.30        54.30 o                         
  -4   9   9        568.86        597.41        56.10 o                         
  -3   9   9         92.69        143.58        57.47 o                         
  -2   9   9       1033.30       1013.14        55.80 o                         
  -1   9   9         24.74          4.67        44.51 o                         
   0   9   9       1439.50       1457.77        89.60 o                         
   1   9   9        216.88        180.94        38.07 o                         
   2   9   9        468.21        493.62        44.11 o                         
   3   9   9        160.06        244.35        41.55 o                         
   4   9   9          3.63         12.45        46.20 o                         
   5   9   9          5.24         42.49        40.65 o                         
  -7  10   9         13.88         -7.95        83.36 o                         
  -6  10   9        202.97        354.27       111.97 o                         
  -5  10   9          5.31         -4.97        50.00 o                         
  -4  10   9        455.09        384.68        51.22 o                         
  -3  10   9         33.40         36.64        49.09 o                         
  -2  10   9        176.33        162.19        56.16 o                         
  -1  10   9        131.75        161.36        43.56 o                         
   0  10   9          6.11          2.34        45.90 o                         
   1  10   9         85.19         55.47        37.66 o                         
   2  10   9         67.63         72.28        39.88 o                         
   3  10   9          5.99        -11.46        51.82 o                         
   4  10   9        161.28        195.79        55.85 o                         
   5  10   9          2.85         39.75        45.81 o                         
  -6  11   9        110.33        130.51        76.65 o                         
  -5  11   9         35.10         68.03        53.94 o                         
  -4  11   9        120.40        130.77        60.19 o                         
  -3  11   9          7.79          9.92        49.43 o                         
  -2  11   9        130.57        139.50        45.91 o                         
  -1  11   9         20.87         42.95        39.81 o                         
   0  11   9         17.59         38.13        47.06 o                         
   1  11   9         89.90        101.85        42.86 o                         
   2  11   9          4.85         54.54        43.78 o                         
   3  11   9         37.86         36.62        42.40 o                         
   4  11   9         51.39         21.76        47.08 o                         
   5  11   9          0.61         61.04        80.36 o                         
  -6  12   9         11.28         26.14       115.15 o                         
  -5  12   9          9.64         62.87        78.77 o                         
  -4  12   9          5.06         38.46        56.21 o                         
  -3  12   9         35.10         50.94        46.07 o                         
  -2  12   9         24.79         43.05        48.41 o                         
  -1  12   9         21.69         23.62        35.54 o                         
   0  12   9         40.46         52.86        53.74 o                         
   1  12   9          1.36         22.83        54.96 o                         
   2  12   9         41.27         56.89        40.68 o                         
   3  12   9          9.75         16.92        45.32 o                         
   4  12   9         59.92         92.21        46.99 o                         
   5  12   9          8.29         -9.91        46.03 o                         
  -6  13   9        174.70         86.89        80.00 o                         
  -5  13   9        118.25         78.41        80.36 o                         
  -4  13   9        412.82        442.01        57.04 o                         
  -3  13   9        146.64        190.45        49.95 o                         
  -2  13   9        976.48        969.53        51.32 o                         
  -1  13   9         47.75         48.82        38.81 o                         
   0  13   9       1491.34       1611.39        53.58 o                         
   1  13   9          0.99         26.99        48.28 o                         
   2  13   9        546.32        697.94        53.72 o                         
   3  13   9         22.85          7.24        56.28 o                         
   4  13   9        131.95        162.47        43.67 o                         
  -5  14   9        101.04        113.56        78.59 o                         
  -4  14   9          1.32         93.71        71.46 o                         
  -3  14   9        217.13        237.75        47.21 o                         
  -2  14   9         31.17         59.73        49.28 o                         
  -1  14   9        181.39        161.40        43.57 o                         
   0  14   9          6.63         55.26        55.47 o                         
   1  14   9         13.82         69.52        51.34 o                         
   2  14   9         67.13         48.73        45.13 o                         
   3  14   9        120.69        110.17        53.36 o                         
   4  14   9         27.64         42.34        47.63 o                         
  -5  15   9         95.89        155.24        83.00 o                         
  -4  15   9        567.71        563.49        55.67 o                         
  -3  15   9        161.93        122.53        47.84 o                         
  -2  15   9        550.62        600.12        48.85 o                         
  -1  15   9        643.51        606.38        62.54 o                         
   0  15   9        266.96        289.42        47.18 o                         
   1  15   9        613.23        569.65        60.38 o                         
   2  15   9        326.26        315.43        69.55 o                         
   3  15   9        134.34        128.98        47.47 o                         
   4  15   9        198.33        237.71        69.89 o                         
  -5  16   9        179.58        163.89        82.12 o                         
  -4  16   9         24.80         58.04        59.76 o                         
  -3  16   9         76.94         99.40        44.68 o                         
  -2  16   9          5.32         36.39        52.96 o                         
  -1  16   9          0.12        -11.46        39.59 o                         
   0  16   9          8.96          2.15        39.81 o                         
   1  16   9         10.08         42.38        42.84 o                         
   2  16   9          5.38         41.60        54.09 o                         
   3  16   9          6.29         69.00        55.98 o                         
  -4  17   9        226.52        233.52        53.68 o                         
  -3  17   9        216.88        239.37        56.90 o                         
  -2  17   9        438.60        408.95        54.00 o                         
  -1  17   9        139.18        134.73        48.33 o                         
   0  17   9        500.90        543.65        70.90 o                         
   1  17   9        123.16         84.72        49.13 o                         
   2  17   9        385.47        395.81        57.97 o                         
   3  17   9        126.87        115.36        57.37 o                         
  -4  18   9         25.77         87.12        52.19 o                         
  -3  18   9         88.53         97.23        62.01 o                         
  -2  18   9          2.92          8.25        44.61 o                         
  -1  18   9        109.38        145.47        44.66 o                         
   0  18   9          3.19         52.41        47.88 o                         
   1  18   9         12.38        -52.56        57.59 o                         
   2  18   9         23.14         64.77        51.93 o                         
  -3  19   9         73.44         90.22        57.29 o                         
  -2  19   9        339.54        313.21        43.53 o                         
  -1  19   9        133.18        199.01        54.17 o                         
   0  19   9        382.19        403.22        54.51 o                         
   1  19   9        169.58        104.66        51.72 o                         
  -2  20   9         19.26         14.06        48.11 o                         
  -1  20   9         30.76         70.32        40.06 o                         
   0  20   9         86.61         51.34        53.88 o                         
  -6   0  10        353.61        325.62        85.93 o                         
  -4   0  10        426.87        445.22       100.13 o                         
  -2   0  10        454.67        455.82        59.76 o                         
   0   0  10       3156.34       3053.87       102.43 o                         
   2   0  10       1981.48       2028.44        93.95 o                         
   4   0  10        488.68        590.34       101.55 o                         
  -7   1  10         11.14          4.78        68.57 o                         
  -6   1  10        203.08        225.80        59.07 o                         
  -5   1  10          9.48         15.69        71.01 o                         
  -4   1  10          3.97         34.75        67.41 o                         
  -3   1  10        289.60        314.67        53.60 o                         
  -2   1  10         62.72         98.94        37.88 o                         
  -1   1  10          1.67         55.21        40.46 o                         
   0   1  10         51.62         25.43        35.53 o                         
   1   1  10         73.55        106.28        37.09 o                         
   2   1  10          2.08         10.67        33.67 o                         
   3   1  10         30.86         75.69        33.22 o                         
   4   1  10          3.75         84.09        35.96 o                         
   5   1  10         30.97         10.92        50.88 o                         
  -7   2  10          5.19         24.90        79.17 o                         
  -6   2  10         15.86         20.76        60.52 o                         
  -5   2  10         96.74         61.19        59.03 o                         
  -4   2  10        174.36        229.30        68.12 o                         
  -3   2  10         15.57        -12.39        52.75 o                         
  -2   2  10       1740.91       1793.35        51.01 o                         
  -1   2  10         13.04         17.23        32.87 o                         
   0   2  10       2517.76       2555.94        46.59 o                         
   1   2  10          0.87         21.11        34.27 o                         
   2   2  10       1902.82       1906.16        61.99 o                         
   3   2  10         30.23         87.12        52.03 o                         
   4   2  10        795.33        795.65        44.50 o                         
   5   2  10         56.03         44.69        39.57 o                         
  -7   3  10        186.41        239.72        80.28 o                         
  -6   3  10         14.00         28.74        55.77 o                         
  -5   3  10        414.23        391.79        54.43 o                         
  -4   3  10         27.02         38.75        66.63 o                         
  -3   3  10        317.08        304.53        55.92 o                         
  -2   3  10          1.31          9.43        53.53 o                         
  -1   3  10        547.85        486.61        45.16 o                         
   0   3  10        165.16        162.69        37.90 o                         
   1   3  10         16.93         27.10        44.10 o                         
   2   3  10        163.40        172.60        33.45 o                         
   3   3  10        127.67        177.61        39.66 o                         
   4   3  10         70.36        100.30        34.91 o                         
   5   3  10         34.14         68.22        41.70 o                         
  -7   4  10          2.58         57.45        84.60 o                         
  -6   4  10        152.92        238.88        79.23 o                         
  -5   4  10          0.18         17.79        58.21 o                         
  -4   4  10        672.00        726.78        73.61 o                         
  -3   4  10         23.51          9.44        40.05 o                         
  -2   4  10       1933.46       1865.08        79.33 o                         
  -1   4  10        128.47        138.52        42.11 o                         
   0   4  10       4867.48       4881.42       142.97 o                         
   1   4  10         89.50        132.68        38.25 o                         
   2   4  10       3006.11       2994.07        92.86 o                         
   3   4  10         18.73         38.34        38.26 o                         
   4   4  10        642.85        684.85        44.28 o                         
   5   4  10          0.95          5.34        50.35 o                         
  -7   5  10        181.35        137.19        82.47 o                         
  -6   5  10          2.03         27.93        60.40 o                         
  -5   5  10        445.49        446.37        61.18 o                         
  -4   5  10          0.11         38.97        66.78 o                         
  -3   5  10        789.51        840.75        53.91 o                         
  -2   5  10          3.32         31.13        46.72 o                         
  -1   5  10        519.69        500.73        47.63 o                         
   0   5  10          6.37          6.16        33.06 o                         
   1   5  10          1.17         -2.84        37.27 o                         
   2   5  10        188.41        143.41        37.64 o                         
   3   5  10        177.45        192.49        34.58 o                         
   4   5  10         93.42         70.62        39.80 o                         
   5   5  10        157.22        164.67        46.38 o                         
  -7   6  10         10.68         26.50        82.85 o                         
  -6   6  10        439.38        482.18        80.60 o                         
  -5   6  10          9.45         71.44        50.11 o                         
  -4   6  10       2129.72       2166.47        87.65 o                         
  -3   6  10         76.54         93.92        56.25 o                         
  -2   6  10       4028.98       4174.54        72.19 o                         
  -1   6  10        628.03        597.01        71.83 o                         
   0   6  10       4035.64       4021.20       111.93 o                         
   1   6  10        651.93        605.84        69.44 o                         
   2   6  10       2893.72       2844.76        53.91 o                         
   3   6  10         14.03         38.48        33.37 o                         
   4   6  10       1119.52       1210.74        54.34 o                         
   5   6  10          0.15         43.06        42.49 o                         
  -7   7  10        170.88        185.28        69.45 o                         
  -6   7  10         22.91         14.97        74.55 o                         
  -5   7  10        225.59        176.69        58.55 o                         
  -4   7  10        114.29        101.75        68.11 o                         
  -3   7  10        147.72        136.27        46.43 o                         
  -2   7  10        253.89        270.42        48.58 o                         
  -1   7  10         15.06         61.92        53.29 o                         
   0   7  10         85.74        104.70        42.43 o                         
   1   7  10          6.81        -19.57        36.80 o                         
   2   7  10        125.74        190.38        39.29 o                         
   3   7  10         40.37         68.52        34.04 o                         
   4   7  10        123.10        115.79        45.61 o                         
   5   7  10        142.06        160.75        46.26 o                         
  -7   8  10          0.14         98.60        81.71 o                         
  -6   8  10        312.04        257.59        76.91 o                         
  -5   8  10         23.97          2.94        57.21 o                         
  -4   8  10        816.52        812.89        83.96 o                         
  -3   8  10         70.56         98.68        48.67 o                         
  -2   8  10       1246.83       1261.46        60.56 o                         
  -1   8  10         62.02         83.21        46.15 o                         
   0   8  10        523.36        511.76        41.71 o                         
   1   8  10        168.34        193.01        49.33 o                         
   2   8  10        218.91        202.39        35.74 o                         
   3   8  10         98.49        116.18        36.31 o                         
   4   8  10        100.07         67.73        53.60 o                         
   5   8  10          2.61         30.25        41.21 o                         
  -6   9  10         70.81         50.96        55.29 o                         
  -5   9  10         56.34         74.62        74.17 o                         
  -4   9  10        407.09        401.09        59.24 o                         
  -3   9  10          4.43         10.17        49.54 o                         
  -2   9  10        240.07        196.37        56.46 o                         
  -1   9  10        111.88        141.55        46.76 o                         
   0   9  10         24.50         47.70        42.33 o                         
   1   9  10         21.85         43.76        38.31 o                         
   2   9  10         42.17         80.14        46.54 o                         
   3   9  10         13.83         54.46        38.40 o                         
   4   9  10          3.70          9.43        39.78 o                         
   5   9  10          9.37         19.33        42.95 o                         
  -6  10  10        110.98        123.83       111.17 o                         
  -5  10  10          3.84         41.24        64.18 o                         
  -4  10  10        180.32        212.94        71.35 o                         
  -3  10  10         59.54         79.63        49.30 o                         
  -2  10  10        574.43        509.08        53.09 o                         
  -1  10  10        178.87        184.22        42.11 o                         
   0  10  10        871.19        868.16        49.22 o                         
   1  10  10          3.06         14.18        59.68 o                         
   2  10  10        413.12        557.34        58.84 o                         
   3  10  10         34.71         84.21        48.17 o                         
   4  10  10        164.61        126.30        49.86 o                         
  -6  11  10          6.73          4.21        57.25 o                         
  -5  11  10         16.57         19.30        61.34 o                         
  -4  11  10         81.39         43.35        48.54 o                         
  -3  11  10         51.30         19.68        58.01 o                         
  -2  11  10        206.68        190.11        56.95 o                         
  -1  11  10          5.69          9.64        41.31 o                         
   0  11  10         46.32         14.32        42.93 o                         
   1  11  10         23.57         49.16        55.97 o                         
   2  11  10          0.08         36.48        41.92 o                         
   3  11  10          1.84         -3.03        41.01 o                         
   4  11  10          5.52         27.84        46.98 o                         
  -6  12  10         88.01         74.65        57.22 o                         
  -5  12  10         43.38         46.62       116.47 o                         
  -4  12  10        453.17        495.25        56.99 o                         
  -3  12  10         25.16        128.71        59.20 o                         
  -2  12  10        191.87        203.86        50.57 o                         
  -1  12  10          1.72         57.36        43.06 o                         
   0  12  10        162.41        215.90        65.04 o                         
   1  12  10          1.60          0.33        40.52 o                         
   2  12  10        298.62        293.87        52.09 o                         
   3  12  10         62.58         53.28        55.57 o                         
   4  12  10        112.51        219.46        55.90 o                         
  -5  13  10         56.38         88.31        78.11 o                         
  -4  13  10          2.52         49.73        50.14 o                         
  -3  13  10         13.19         41.29        59.45 o                         
  -2  13  10          0.80         19.45        56.23 o                         
  -1  13  10          3.16        -41.15        42.69 o                         
   0  13  10          1.40        -18.11        39.39 o                         
   1  13  10         22.18         66.92        43.50 o                         
   2  13  10          3.51         45.95        46.42 o                         
   3  13  10         15.61         63.46        54.88 o                         
   4  13  10         15.12         81.42        51.77 o                         
  -5  14  10        108.59        178.97        66.76 o                         
  -4  14  10        279.84        303.64        56.15 o                         
  -3  14  10        123.63        171.36        53.00 o                         
  -2  14  10        371.92        411.15        53.65 o                         
  -1  14  10        128.13        133.72        44.78 o                         
   0  14  10        318.88        341.09        52.17 o                         
   1  14  10        195.76        221.97        41.71 o                         
   2  14  10        138.54        119.81        48.50 o                         
   3  14  10         43.99         57.42        48.69 o                         
  -5  15  10         70.45         26.48        63.67 o                         
  -4  15  10         13.80         87.81        59.45 o                         
  -3  15  10         36.42         22.96        64.42 o                         
  -2  15  10          2.48         72.73        52.76 o                         
  -1  15  10          0.33         30.17        50.05 o                         
   0  15  10          0.01          2.10        50.79 o                         
   1  15  10          1.48         86.20        47.32 o                         
   2  15  10          8.99         24.73        51.24 o                         
   3  15  10         18.89         62.19        55.61 o                         
  -4  16  10        298.79        359.05        62.95 o                         
  -3  16  10         91.60         82.09        48.65 o                         
  -2  16  10        681.64        787.41        62.01 o                         
  -1  16  10        106.74        165.18        54.17 o                         
   0  16  10        412.97        498.63        70.78 o                         
   1  16  10        101.43        125.74        44.88 o                         
   2  16  10        262.89        362.92        70.14 o                         
  -4  17  10         42.35         37.15        53.86 o                         
  -3  17  10         60.95         58.90        50.39 o                         
  -2  17  10          2.07        -17.52        49.54 o                         
  -1  17  10         17.06         66.59        51.28 o                         
   0  17  10          8.38         15.51        43.95 o                         
   1  17  10          1.03        -13.93        48.53 o                         
   2  17  10          0.27         18.51        57.37 o                         
  -3  18  10        131.81        109.99        59.33 o                         
  -2  18  10        220.65        221.60        56.26 o                         
  -1  18  10        291.15        279.83        56.04 o                         
   0  18  10        346.43        234.21        51.49 o                         
   1  18  10        256.53        173.11        50.42 o                         
  -2  19  10          3.73          3.61        58.32 o                         
  -1  19  10         25.82         64.30        63.11 o                         
   0  19  10         30.83         45.41        50.85 o                         
  -7   0  11         13.72         56.39        95.40 o                         
  -5   0  11          2.33         11.13        99.08 o                         
  -3   0  11        212.02        221.99        92.89 o                         
  -1   0  11        333.66        322.90        51.18 o                         
   1   0  11         14.94         12.25        44.59 o                         
   3   0  11          1.76         76.75       101.19 o                         
   5   0  11         68.02         56.19        67.30 o                         
  -7   1  11          2.36         26.44        67.55 o                         
  -6   1  11         28.62         63.95        58.90 o                         
  -5   1  11         85.13         71.86        71.04 o                         
  -4   1  11        170.27        136.51        68.18 o                         
  -3   1  11        219.35        264.69        49.51 o                         
  -2   1  11        209.57        137.06        47.44 o                         
  -1   1  11         28.34         23.14        36.65 o                         
   0   1  11        169.69        155.15        36.21 o                         
   1   1  11         80.61         41.23        34.19 o                         
   2   1  11        542.75        521.72        38.08 o                         
   3   1  11          0.22          3.32        33.06 o                         
   4   1  11        382.35        385.96        45.37 o                         
   5   1  11         14.26          6.41        44.55 o                         
  -7   2  11         46.21         78.24        84.21 o                         
  -6   2  11         50.31         66.13        58.56 o                         
  -5   2  11         34.02         48.72        70.74 o                         
  -4   2  11        494.98        520.23        75.42 o                         
  -3   2  11        230.62        227.97        47.83 o                         
  -2   2  11       1984.93       1882.15        79.32 o                         
  -1   2  11          3.92         22.39        39.08 o                         
   0   2  11       1131.28       1134.36        41.83 o                         
   1   2  11          1.10         15.01        32.80 o                         
   2   2  11        204.64        216.09        47.18 o                         
   3   2  11         99.96        148.79        38.09 o                         
   4   2  11         12.94         -4.23        36.25 o                         
   5   2  11         73.44        118.53        46.34 o                         
  -7   3  11         14.50         33.91        86.22 o                         
  -6   3  11        113.76        120.77        63.57 o                         
  -5   3  11          1.64         12.97        73.84 o                         
  -4   3  11        180.67        217.98        70.85 o                         
  -3   3  11        180.14        162.44        54.50 o                         
  -2   3  11         77.54        115.32        45.69 o                         
  -1   3  11        134.45        113.00        42.99 o                         
   0   3  11        260.77        262.19        39.39 o                         
   1   3  11          1.92         50.81        39.34 o                         
   2   3  11       1286.77       1381.90        54.96 o                         
   3   3  11         75.77         73.88        39.67 o                         
   4   3  11        786.65        763.69        46.83 o                         
   5   3  11         57.89         50.58        52.33 o                         
  -7   4  11         70.55        103.85        85.39 o                         
  -6   4  11          9.17         20.40        68.15 o                         
  -5   4  11         76.43         80.51        61.35 o                         
  -4   4  11        110.59        169.42        70.38 o                         
  -3   4  11         46.31         92.80        56.07 o                         
  -2   4  11         32.56         59.72        40.72 o                         
  -1   4  11          1.39         44.33        35.78 o                         
   0   4  11        480.50        489.18        40.64 o                         
   1   4  11          6.67        -12.76        39.00 o                         
   2   4  11         56.15         14.37        42.20 o                         
   3   4  11         23.00         23.16        37.85 o                         
   4   4  11         17.96         37.22        43.28 o                         
   5   4  11        106.19         98.09        44.75 o                         
  -7   5  11         25.96         22.45        70.61 o                         
  -6   5  11        149.74        174.74        72.50 o                         
  -5   5  11          0.08         11.83        59.49 o                         
  -4   5  11        978.34       1021.67        79.38 o                         
  -3   5  11          9.47        -27.32        55.98 o                         
  -2   5  11       2845.69       2752.90        80.97 o                         
  -1   5  11         34.10         24.20        38.72 o                         
   0   5  11       2796.16       2693.55        49.46 o                         
   1   5  11         41.60         82.54        41.65 o                         
   2   5  11       2058.99       2056.58        55.98 o                         
   3   5  11         91.05         57.18        36.11 o                         
   4   5  11       1031.01        963.08        58.19 o                         
   5   5  11          8.64         42.26        51.21 o                         
  -6   6  11          0.06        -11.92        61.78 o                         
  -5   6  11        491.73        476.43        67.47 o                         
  -4   6  11         89.36        117.31        60.19 o                         
  -3   6  11        493.95        502.60        47.69 o                         
  -2   6  11         78.39         48.22        41.63 o                         
  -1   6  11        237.38        187.52        47.05 o                         
   0   6  11         58.22         54.28        36.09 o                         
   1   6  11         18.13          5.51        37.04 o                         
   2   6  11          9.46         29.02        35.28 o                         
   3   6  11         30.10         28.93        38.52 o                         
   4   6  11         81.56         84.09        44.63 o                         
   5   6  11         40.68         96.35        51.06 o                         
  -6   7  11        297.88        343.75        66.53 o                         
  -5   7  11         50.24         47.19        56.19 o                         
  -4   7  11        695.87        775.87        85.39 o                         
  -3   7  11         89.02        121.35        49.98 o                         
  -2   7  11       1119.01       1116.57        56.42 o                         
  -1   7  11        273.59        251.37        43.24 o                         
   0   7  11       1824.65       1869.58        95.13 o                         
   1   7  11        670.70        630.46        41.58 o                         
   2   7  11       1397.99       1440.89        47.45 o                         
   3   7  11        463.24        431.04        41.13 o                         
   4   7  11        657.84        662.74        52.35 o                         
  -6   8  11          0.06         28.42        55.75 o                         
  -5   8  11         97.11        128.05        61.26 o                         
  -4   8  11          0.63         -3.38        73.29 o                         
  -3   8  11         11.89         40.94        58.31 o                         
  -2   8  11         41.18         24.86        44.05 o                         
  -1   8  11         31.43         24.36        42.76 o                         
   0   8  11        253.53        287.00        44.93 o                         
   1   8  11         58.42        112.21        43.27 o                         
   2   8  11         25.99         75.11        40.71 o                         
   3   8  11          9.87        -11.76        39.80 o                         
   4   8  11         31.52         55.90        41.54 o                         
  -6   9  11         47.46        121.13       107.55 o                         
  -5   9  11         91.26        178.08        91.39 o                         
  -4   9  11        307.61        289.64        55.32 o                         
  -3   9  11         14.74         45.93        43.79 o                         
  -2   9  11       1270.83       1251.47        50.90 o                         
  -1   9  11         33.55         56.91        49.21 o                         
   0   9  11       1253.49       1262.28        51.34 o                         
   1   9  11         48.60         46.30        40.26 o                         
   2   9  11        270.70        256.76        57.65 o                         
   3   9  11         23.84         47.42        45.05 o                         
   4   9  11        139.72        152.63        50.62 o                         
  -6  10  11         39.82         18.47        53.63 o                         
  -5  10  11        217.08        180.38        55.73 o                         
  -4  10  11         23.18         33.04        62.26 o                         
  -3  10  11        171.15        253.14        60.42 o                         
  -2  10  11          3.93         43.07        49.79 o                         
  -1  10  11          7.89         21.96        47.54 o                         
   0  10  11         22.69         61.70        44.69 o                         
   1  10  11         42.36         42.09        43.70 o                         
   2  10  11          0.91         48.53        45.97 o                         
   3  10  11         18.40         24.85        54.69 o                         
   4  10  11          8.80         37.95        43.33 o                         
  -5  11  11         31.40          6.45        57.45 o                         
  -4  11  11        182.97        274.27        56.06 o                         
  -3  11  11         72.92         81.82        47.47 o                         
  -2  11  11        213.77        196.09        47.24 o                         
  -1  11  11        198.41        203.85        48.11 o                         
   0  11  11        186.01        192.67        43.77 o                         
   1  11  11         88.26        118.49        48.92 o                         
   2  11  11        322.49        401.62        61.40 o                         
   3  11  11         15.05         38.93        58.38 o                         
   4  11  11        113.67        131.70        57.55 o                         
  -5  12  11        350.40        351.57        70.33 o                         
  -4  12  11         11.98         -1.69        52.91 o                         
  -3  12  11        170.50        206.52        48.12 o                         
  -2  12  11        103.44         97.96        57.94 o                         
  -1  12  11          0.81         37.28        48.24 o                         
   0  12  11        211.51        227.47        43.22 o                         
   1  12  11          0.27          6.42        51.17 o                         
   2  12  11         19.62         60.09        48.49 o                         
   3  12  11         23.48         90.69        65.01 o                         
  -5  13  11         42.83         51.97        65.77 o                         
  -4  13  11        250.34        294.54        47.80 o                         
  -3  13  11         99.81        158.26        54.05 o                         
  -2  13  11        590.26        632.53        58.95 o                         
  -1  13  11          2.92         33.58        40.70 o                         
   0  13  11        373.75        411.62        53.98 o                         
   1  13  11          6.01         25.36        44.49 o                         
   2  13  11        123.96        169.48        44.92 o                         
   3  13  11         19.44          6.78        44.67 o                         
  -4  14  11         86.96        105.56        60.61 o                         
  -3  14  11         43.95         83.48        53.94 o                         
  -2  14  11         11.90         -5.30        45.89 o                         
  -1  14  11          9.00          3.42        42.40 o                         
   0  14  11          1.22          9.92        48.99 o                         
   1  14  11        108.42         89.84        47.94 o                         
   2  14  11         11.47          5.92        45.51 o                         
   3  14  11         85.50         78.24        46.14 o                         
  -4  15  11        264.42        270.78        49.89 o                         
  -3  15  11         95.92        126.31        64.61 o                         
  -2  15  11        510.56        504.72        55.99 o                         
  -1  15  11        117.55        135.60        54.38 o                         
   0  15  11        427.19        418.52        50.29 o                         
   1  15  11         37.32         25.26        43.97 o                         
   2  15  11        161.38        263.69        57.93 o                         
  -3  16  11         32.97         30.80        57.05 o                         
  -2  16  11          0.03         68.68        64.89 o                         
  -1  16  11         15.57         71.51        55.56 o                         
   0  16  11          6.41         34.65        48.73 o                         
   1  16  11         22.71         47.44        44.33 o                         
  -3  17  11         61.37         24.03        59.85 o                         
  -2  17  11        178.61        194.67        53.43 o                         
  -1  17  11        129.30        106.50        53.75 o                         
   0  17  11        432.35        438.15        72.26 o                         
   1  17  11        125.43         85.20        61.88 o                         
  -1  18  11         47.04         -5.68        65.85 o                         
  -6   0  12        290.93        260.16        81.73 o                         
  -4   0  12        544.48        507.38       111.44 o                         
  -2   0  12        204.82        205.91        46.55 o                         
   0   0  12        128.94        163.49        56.35 o                         
   2   0  12        192.04        195.69        48.27 o                         
   4   0  12        153.63        121.89        55.29 o                         
  -6   1  12         16.59         25.18        54.09 o                         
  -5   1  12        205.27        286.98        84.77 o                         
  -4   1  12          3.22         21.92        70.48 o                         
  -3   1  12          5.32          9.20        68.62 o                         
  -2   1  12          0.97        -19.53        37.40 o                         
  -1   1  12         66.46         86.43        43.23 o                         
   0   1  12         58.33         95.31        39.75 o                         
   1   1  12         25.03          9.37        38.24 o                         
   2   1  12        118.54         98.64        38.13 o                         
   3   1  12         26.85          2.53        36.95 o                         
   4   1  12         57.52         51.78        40.48 o                         
  -6   2  12        420.14        384.67        63.59 o                         
  -5   2  12          1.95         40.43        76.34 o                         
  -4   2  12        717.74        869.46        76.78 o                         
  -3   2  12          0.62         12.77        49.53 o                         
  -2   2  12        404.93        441.32        48.68 o                         
  -1   2  12         54.82         71.84        37.36 o                         
   0   2  12        247.91        227.12        44.47 o                         
   1   2  12         30.30         16.84        38.43 o                         
   2   2  12        416.67        451.35        37.64 o                         
   3   2  12          6.44          8.10        51.67 o                         
   4   2  12        411.83        419.74        46.83 o                         
  -6   3  12         20.43         19.67        55.08 o                         
  -5   3  12        164.83        138.43        74.94 o                         
  -4   3  12          0.55         20.82        50.29 o                         
  -3   3  12        203.97        285.01        60.17 o                         
  -2   3  12        165.69        142.96        50.21 o                         
  -1   3  12         69.34         92.60        36.86 o                         
   0   3  12       1163.25       1169.60        42.88 o                         
   1   3  12          8.24         29.60        40.60 o                         
   2   3  12        689.21        577.18        46.67 o                         
   3   3  12          4.95          4.33        41.38 o                         
   4   3  12        194.54        162.45        49.11 o                         
  -6   4  12        164.59        206.24        68.69 o                         
  -5   4  12         28.74         -7.85        63.21 o                         
  -4   4  12        318.91        382.41        53.70 o                         
  -3   4  12         14.47         24.97        51.88 o                         
  -2   4  12        657.91        637.17        59.44 o                         
  -1   4  12        197.49        195.46        48.37 o                         
   0   4  12        298.53        378.36        37.17 o                         
   1   4  12         32.12         60.85        37.91 o                         
   2   4  12        165.49        180.25        37.71 o                         
   3   4  12         18.82         15.89        38.30 o                         
   4   4  12        280.52        278.58        45.89 o                         
  -6   5  12          2.59          2.46        66.24 o                         
  -5   5  12        251.42        234.93        65.47 o                         
  -4   5  12          8.37         13.91        59.75 o                         
  -3   5  12        137.39        188.22        50.74 o                         
  -2   5  12         30.73         77.29        44.48 o                         
  -1   5  12        129.67        132.64        49.27 o                         
   0   5  12        167.01        181.39        40.27 o                         
   1   5  12        298.30        282.98        44.21 o                         
   2   5  12        665.63        545.56        44.98 o                         
   3   5  12         83.84        100.18        44.88 o                         
   4   5  12        220.69        246.69        50.65 o                         
  -6   6  12        125.74        199.42        82.86 o                         
  -5   6  12         73.07         75.79        84.97 o                         
  -4   6  12        308.16        275.48        75.37 o                         
  -3   6  12        123.38        125.97        45.73 o                         
  -2   6  12        791.18        770.91        50.95 o                         
  -1   6  12          4.05         -1.21        51.82 o                         
   0   6  12        957.28        942.85       121.79 o                         
   1   6  12        173.14         97.35        36.74 o                         
   2   6  12        522.82        449.83        38.95 o                         
   3   6  12         17.58        121.69        43.21 o                         
   4   6  12        251.80        222.17        43.75 o                         
  -6   7  12          6.20         15.28        61.05 o                         
  -5   7  12         92.54         81.22        65.53 o                         
  -4   7  12         99.69         94.66        60.11 o                         
  -3   7  12         14.24         17.05        52.79 o                         
  -2   7  12        332.26        372.67        58.79 o                         
  -1   7  12         55.19         76.13        48.39 o                         
   0   7  12        313.53        300.44        52.84 o                         
   1   7  12         22.30         40.72        37.00 o                         
   2   7  12         38.51         13.62        38.09 o                         
   3   7  12        183.54        181.65        42.87 o                         
   4   7  12          0.67         17.92        43.42 o                         
  -6   8  12         31.83         97.25        69.18 o                         
  -5   8  12        119.79        123.81        60.40 o                         
  -4   8  12        137.46        179.13        61.45 o                         
  -3   8  12         24.09         65.11        46.28 o                         
  -2   8  12        217.04        354.62        54.21 o                         
  -1   8  12          3.55          7.52        43.62 o                         
   0   8  12        639.91        722.31        54.25 o                         
   1   8  12         38.58         38.98        45.01 o                         
   2   8  12        676.96        697.89        45.14 o                         
   3   8  12         48.77         67.78        46.55 o                         
   4   8  12        220.99        156.12        47.15 o                         
  -5   9  12        196.99        141.64        59.56 o                         
  -4   9  12         54.31        -38.22        65.01 o                         
  -3   9  12        325.00        343.74        55.68 o                         
  -2   9  12         50.77          5.48        51.17 o                         
  -1   9  12         71.26        144.05        44.07 o                         
   0   9  12          0.17         35.30        57.16 o                         
   1   9  12          0.15         -3.32        44.37 o                         
   2   9  12          0.19         35.70        47.02 o                         
   3   9  12          4.23         14.63        39.71 o                         
  -5  10  12         65.61          9.38        56.68 o                         
  -4  10  12         80.31        127.48        57.39 o                         
  -3  10  12        175.56        187.77        53.69 o                         
  -2  10  12        292.71        311.79        43.69 o                         
  -1  10  12        124.24        136.30        49.47 o                         
   0  10  12        492.30        602.97       108.84 o                         
   1  10  12         73.30         76.58        45.99 o                         
   2  10  12        367.79        419.30        99.12 o                         
   3  10  12         23.96        150.57        54.89 o                         
  -5  11  12         85.03         33.29        66.57 o                         
  -4  11  12          0.21          7.06        69.03 o                         
  -3  11  12        197.47        131.13        63.91 o                         
  -2  11  12          3.39         46.45        46.78 o                         
  -1  11  12        117.85         79.25        41.75 o                         
   0  11  12         13.79         30.16        52.10 o                         
   1  11  12          4.91         59.67        54.26 o                         
   2  11  12          1.94         74.02        55.11 o                         
   3  11  12         17.12          0.27        50.39 o                         
  -5  12  12         39.58         81.55        89.40 o                         
  -4  12  12         91.56         99.36        68.21 o                         
  -3  12  12         77.03         80.53        46.99 o                         
  -2  12  12        347.93        369.80        63.15 o                         
  -1  12  12         41.82         43.08        46.21 o                         
   0  12  12        424.94        475.53        46.87 o                         
   1  12  12         26.45         65.74        53.03 o                         
   2  12  12        254.03        194.28        55.66 o                         
  -4  13  12          1.61         25.26        69.51 o                         
  -3  13  12        103.29         98.48        58.09 o                         
  -2  13  12          4.58          8.08        45.82 o                         
  -1  13  12         31.91          7.29        52.07 o                         
   0  13  12          1.85         35.31        47.83 o                         
   1  13  12          1.75         59.68        47.29 o                         
   2  13  12          4.10         15.92        50.61 o                         
  -4  14  12        176.91        269.37        55.91 o                         
  -3  14  12         83.95         91.39        66.00 o                         
  -2  14  12        311.35        271.56        53.39 o                         
  -1  14  12        278.71        256.48        53.50 o                         
   0  14  12        257.59        201.85        55.37 o                         
   1  14  12        103.83        122.08        56.11 o                         
   2  14  12        102.83        150.23        60.23 o                         
  -3  15  12         15.55         60.29        67.61 o                         
  -2  15  12          4.02          0.60        55.53 o                         
  -1  15  12         41.24         23.55        53.63 o                         
   0  15  12          2.07         52.70        49.89 o                         
   1  15  12          4.76         73.54        57.07 o                         
  -2  16  12         53.85         68.57        52.90 o                         
  -1  16  12         60.98         61.52        46.76 o                         
   0  16  12        102.51        122.94        61.32 o                         
  -5   0  13        228.86        204.51       118.33 o                         
  -3   0  13         99.83        117.80        70.64 o                         
  -1   0  13         10.33        -30.39        50.49 o                         
   1   0  13          0.39        -12.30        49.21 o                         
   3   0  13          0.21         11.35        51.76 o                         
  -6   1  13        166.28        179.17        62.15 o                         
  -5   1  13          2.02          0.75        83.40 o                         
  -4   1  13        566.16        492.70        66.68 o                         
  -3   1  13         38.56         45.13        56.67 o                         
  -2   1  13        731.15        776.99        39.35 o                         
  -1   1  13          1.38         18.59        42.71 o                         
   0   1  13        337.93        347.85        43.35 o                         
   1   1  13         20.31         69.44        43.15 o                         
   2   1  13        255.36        245.00        41.25 o                         
   3   1  13          0.07          9.38        42.71 o                         
   4   1  13        183.81        202.80        46.33 o                         
  -6   2  13          0.79         31.16        61.08 o                         
  -5   2  13        181.27        222.84        83.61 o                         
  -4   2  13          2.68         28.71        58.87 o                         
  -3   2  13        299.18        295.42        51.63 o                         
  -2   2  13         23.64         81.44        49.60 o                         
  -1   2  13        135.34        158.16        43.92 o                         
   0   2  13          1.68         11.07        39.01 o                         
   1   2  13          4.54          7.00        36.02 o                         
   2   2  13        114.80        106.36        36.87 o                         
   3   2  13         53.32         59.35        42.63 o                         
   4   2  13         59.88         75.46        42.46 o                         
  -6   3  13        205.22        183.51        62.67 o                         
  -5   3  13          0.69          3.09        75.05 o                         
  -4   3  13        198.82        208.33        68.70 o                         
  -3   3  13         69.96         74.81        51.62 o                         
  -2   3  13        331.82        254.49        46.23 o                         
  -1   3  13        117.45        123.67        43.47 o                         
   0   3  13        650.72        712.47        64.47 o                         
   1   3  13         30.95         -4.42        41.05 o                         
   2   3  13        299.99        291.79        49.36 o                         
   3   3  13          8.63        -27.62        39.75 o                         
  -6   4  13          1.44         -3.48        50.79 o                         
  -5   4  13        119.58         53.64        78.21 o                         
  -4   4  13          0.56         -2.99        51.49 o                         
  -3   4  13        144.29        147.58        42.92 o                         
  -2   4  13         17.76         44.81        50.28 o                         
  -1   4  13         96.59        125.85        51.51 o                         
   0   4  13         17.71         35.43        38.44 o                         
   1   4  13          0.56         23.26        37.00 o                         
   2   4  13         17.30         28.19        38.24 o                         
   3   4  13          5.65         40.11        47.56 o                         
  -5   5  13         20.55         30.12        77.91 o                         
  -4   5  13        533.62        526.75        66.84 o                         
  -3   5  13         33.73         61.58        59.84 o                         
  -2   5  13        601.96        591.55        53.68 o                         
  -1   5  13         79.59         91.32        51.55 o                         
   0   5  13        288.31        331.61        46.33 o                         
   1   5  13         22.46          0.68        41.92 o                         
   2   5  13         38.15         54.74        39.81 o                         
   3   5  13          0.28         29.67        38.42 o                         
  -5   6  13         39.17         86.88        66.46 o                         
  -4   6  13         59.61         99.30        75.47 o                         
  -3   6  13         13.28         59.92        49.13 o                         
  -2   6  13        167.73        176.12        59.38 o                         
  -1   6  13          3.33         53.03        41.15 o                         
   0   6  13        232.67        214.38        51.87 o                         
   1   6  13         40.38         25.39        35.46 o                         
   2   6  13         18.38         44.70        43.68 o                         
   3   6  13        128.58        168.60        47.46 o                         
  -5   7  13        170.41        164.09        89.44 o                         
  -4   7  13        229.46        218.76        66.78 o                         
  -3   7  13        169.69        166.13        48.32 o                         
  -2   7  13        185.28        191.13        53.01 o                         
  -1   7  13        137.68         75.84        50.72 o                         
   0   7  13        191.62        241.18        53.58 o                         
   1   7  13          6.88          4.48        39.78 o                         
   2   7  13        198.99        209.30        43.51 o                         
   3   7  13         26.28         25.95        43.41 o                         
  -5   8  13        191.50        140.51        93.63 o                         
  -4   8  13         34.44         28.45        75.17 o                         
  -3   8  13        195.62        163.89        51.08 o                         
  -2   8  13         20.76          6.82        45.19 o                         
  -1   8  13         55.14         84.43        50.44 o                         
   0   8  13         34.26         50.61        44.87 o                         
   1   8  13         10.88        -22.97        46.82 o                         
   2   8  13         81.06         73.85        42.16 o                         
   3   8  13         37.66         18.97        49.07 o                         
  -5   9  13         41.62         91.79        52.99 o                         
  -4   9  13        170.71        226.12        58.45 o                         
  -3   9  13        124.84        125.89        49.55 o                         
  -2   9  13        321.64        291.63        52.48 o                         
  -1   9  13         54.21        102.99        52.86 o                         
   0   9  13        294.73        320.71        47.07 o                         
   1   9  13         28.85         51.33        62.37 o                         
   2   9  13        390.19        389.32        52.48 o                         
  -4  10  13         39.61         44.32        58.28 o                         
  -3  10  13         70.81         82.34        55.76 o                         
  -2  10  13          0.28         62.13        52.77 o                         
  -1  10  13         18.41         24.77        53.60 o                         
   0  10  13          3.40         15.81        53.67 o                         
   1  10  13          0.08        -31.74        44.87 o                         
   2  10  13          0.17         38.38        54.02 o                         
  -4  11  13        152.98        141.49        59.60 o                         
  -3  11  13         75.14        138.06        67.37 o                         
  -2  11  13        243.03        319.55        62.36 o                         
  -1  11  13        119.95        102.84        64.08 o                         
   0  11  13        404.36        431.93        82.18 o                         
   1  11  13         99.94        158.94        54.98 o                         
   2  11  13        251.39        181.62        52.11 o                         
  -4  12  13          3.20         51.40        68.07 o                         
  -3  12  13         22.29         45.71        51.29 o                         
  -2  12  13          0.20         10.33        63.35 o                         
  -1  12  13         40.19         28.80        44.16 o                         
   0  12  13          1.78         13.46        49.00 o                         
   1  12  13          1.15         55.46        45.03 o                         
  -3  13  13         17.04         44.40        60.41 o                         
  -2  13  13        235.86        207.15        59.18 o                         
  -1  13  13        116.37        120.43        54.65 o                         
   0  13  13        239.57        150.49        56.68 o                         
   1  13  13         99.54          5.01        50.51 o                         
  -2  14  13          1.65         18.68        60.99 o                         
  -1  14  13         10.37         21.86        46.09 o                         
   0  14  13          4.34         55.12        71.21 o                         
  -4   0  14        463.70        508.27        90.95 o                         
  -2   0  14        519.91        492.40        76.10 o                         
   0   0  14        284.81        318.38       115.23 o                         
   2   0  14        212.17        330.25       135.28 o                         
  -5   1  14        101.36        110.42        69.85 o                         
  -4   1  14         40.34          8.26        63.22 o                         
  -3   1  14        141.84        133.92        76.28 o                         
  -2   1  14         40.38         56.64        52.25 o                         
  -1   1  14         17.63         19.03        43.46 o                         
   0   1  14         36.66         92.13        39.54 o                         
   1   1  14          6.10         21.29        39.98 o                         
   2   1  14         69.26         53.19        43.83 o                         
   3   1  14         22.44         46.61        42.49 o                         
  -5   2  14          0.96         21.42        70.86 o                         
  -4   2  14        400.16        424.12        70.34 o                         
  -3   2  14          4.23         47.43        61.54 o                         
  -2   2  14        697.27        724.48        56.56 o                         
  -1   2  14         48.16        102.32        42.66 o                         
   0   2  14        615.19        674.69        40.43 o                         
   1   2  14         21.57         49.26        52.98 o                         
   2   2  14        202.06        201.26        37.88 o                         
   3   2  14         31.49         11.07        45.65 o                         
  -5   3  14         41.67         91.43        81.70 o                         
  -4   3  14          0.46         45.14        80.08 o                         
  -3   3  14          3.66          0.19        46.90 o                         
  -2   3  14          7.85         59.43        46.05 o                         
  -1   3  14          5.65          3.68        46.11 o                         
   0   3  14          8.46        -17.74        53.20 o                         
   1   3  14          7.27         22.89        42.99 o                         
   2   3  14         10.95         43.93        45.77 o                         
   3   3  14         50.46         70.44        43.65 o                         
  -5   4  14          3.52         88.19        81.02 o                         
  -4   4  14        420.50        437.07        86.22 o                         
  -3   4  14          2.20         42.11        50.97 o                         
  -2   4  14        404.93        508.76        62.06 o                         
  -1   4  14         40.04         35.90        46.46 o                         
   0   4  14        295.41        456.22        53.62 o                         
   1   4  14         82.82         76.40        38.12 o                         
   2   4  14        212.32        251.43        45.07 o                         
  -5   5  14        107.38        112.47        68.83 o                         
  -4   5  14         27.28         10.90        66.71 o                         
  -3   5  14         18.33         49.64        56.27 o                         
  -2   5  14         67.07         67.07        47.13 o                         
  -1   5  14         14.65         12.78        43.51 o                         
   0   5  14          6.36          4.75        47.90 o                         
   1   5  14         47.70         83.71        41.14 o                         
   2   5  14          3.99         33.17        43.64 o                         
  -5   6  14         18.05        -23.91        84.85 o                         
  -4   6  14        387.44        352.02        84.75 o                         
  -3   6  14         27.06         71.58        50.70 o                         
  -2   6  14        558.06        600.91        50.24 o                         
  -1   6  14          0.21         31.94        53.54 o                         
   0   6  14        378.71        412.89        66.69 o                         
   1   6  14         17.99        -13.37        42.62 o                         
   2   6  14        135.42        163.77        44.47 o                         
  -4   7  14         21.62         75.46        97.40 o                         
  -3   7  14        126.39        135.72        56.66 o                         
  -2   7  14         42.39         44.23        42.18 o                         
  -1   7  14         39.98         35.76        48.49 o                         
   0   7  14         17.65         38.56        48.09 o                         
   1   7  14          0.00        -51.83        77.40 o                         
   2   7  14         20.93          9.94        45.51 o                         
  -4   8  14        260.35        282.49       149.94 o                         
  -3   8  14         54.99         66.08        57.17 o                         
  -2   8  14        568.67        533.69        52.51 o                         
  -1   8  14         48.55         58.36        63.77 o                         
   0   8  14        414.80        513.37        58.01 o                         
   1   8  14         37.75         69.18        55.98 o                         
   2   8  14        170.22        138.36        44.07 o                         
  -4   9  14          0.23         12.90        53.60 o                         
  -3   9  14        120.25        126.87        82.07 o                         
  -2   9  14         26.47         30.88        49.90 o                         
  -1   9  14         17.24         46.02        54.90 o                         
   0   9  14         56.28         48.81        48.94 o                         
   1   9  14          0.00         15.94        44.76 o                         
  -3  10  14        108.97        116.21        67.88 o                         
  -2  10  14        227.46        241.36        59.18 o                         
  -1  10  14        150.66        129.29        48.41 o                         
   0  10  14        290.03        219.51        51.43 o                         
   1  10  14         51.64         18.86        57.81 o                         
  -3  11  14         96.37         55.38        59.60 o                         
  -2  11  14          4.21         42.33        52.14 o                         
  -1  11  14        140.70        131.11        46.24 o                         
   0  11  14          5.90         40.68        58.80 o                         
  -2  12  14        141.46        198.36        60.13 o                         
  -1  12  14         27.82         61.51        64.43 o                         
   0  12  14        227.92        138.48        59.30 o                         
  -3   0  15         33.06         19.60       109.14 o                         
  -1   0  15         56.85         17.38        55.35 o                         
   1   0  15          3.07         39.71        53.18 o                         
  -4   1  15        211.38        228.54        84.73 o                         
  -3   1  15          4.51         63.15        62.53 o                         
  -2   1  15        413.96        456.34        52.15 o                         
  -1   1  15          0.55         30.12        43.74 o                         
   0   1  15        527.38        504.29        52.61 o                         
   1   1  15         15.55         85.68        58.91 o                         
   2   1  15        275.65        239.96        57.28 o                         
  -4   2  15          9.10         63.02        66.82 o                         
  -3   2  15        112.47         84.03        77.42 o                         
  -2   2  15          6.48        -15.66        56.91 o                         
  -1   2  15         32.93        105.39        41.14 o                         
   0   2  15          1.68         36.80        43.41 o                         
   1   2  15          2.46        -20.67        42.59 o                         
   2   2  15          2.38         35.91        47.31 o                         
  -4   3  15        150.49        152.43        66.76 o                         
  -3   3  15          0.15         28.52        61.32 o                         
  -2   3  15        456.72        472.14        58.81 o                         
  -1   3  15         25.90         37.47        56.16 o                         
   0   3  15        382.50        318.79        40.96 o                         
   1   3  15         15.42         50.58        50.47 o                         
  -4   4  15          9.15          4.41        81.28 o                         
  -3   4  15         93.00        106.30        62.36 o                         
  -2   4  15          0.30        106.34        55.47 o                         
  -1   4  15         16.28         45.82        51.11 o                         
   0   4  15          7.59         75.61        42.39 o                         
   1   4  15         25.21         -3.51        46.05 o                         
  -4   5  15         87.96         99.66        69.03 o                         
  -3   5  15         27.76        114.11        65.87 o                         
  -2   5  15        285.24        327.39        57.75 o                         
  -1   5  15          0.08          1.88        50.45 o                         
   0   5  15        292.14        334.96        58.68 o                         
   1   5  15          0.26        -32.47        45.40 o                         
  -3   6  15         17.54         37.92        67.08 o                         
  -2   6  15         37.52         39.15        51.05 o                         
  -1   6  15          2.05         -7.67        57.46 o                         
   0   6  15         55.00          8.40        56.29 o                         
   1   6  15          1.49         14.90        45.71 o                         
  -3   7  15          8.83         17.38        70.32 o                         
  -2   7  15        191.15        105.08        54.94 o                         
  -1   7  15          7.32         18.15        57.97 o                         
   0   7  15        375.16        294.78        53.44 o                         
  -3   8  15         34.46         37.70        60.21 o                         
  -2   8  15          4.76        -14.43        51.42 o                         
  -1   8  15         31.10         58.84        58.49 o                         
   0   8  15         59.03         99.51        59.53 o                         
  -2   9  15        279.14        285.11        77.16 o                         
  -1   9  15         89.60        119.71        48.60 o                         
  -2   0  16         53.85        225.52       128.21 o                         
   0   0  16         86.33         40.79        57.76 o                         
  -2   1  16          0.00         55.59        51.68 o                         
  -1   1  16          2.66         11.77        46.68 o                         
   0   1  16         12.32         -3.68        43.43 o                         
  -2   2  16        231.89        170.33        49.09 o                         
  -1   2  16          3.88         21.10        56.87 o                         
   0   2  16        210.24        198.47        42.82 o                         
  -2   3  16          0.53         17.47        52.62 o                         
  -1   3  16          2.10          2.18        58.03 o                         
  -2   4  16        181.20        176.80        55.34 o                         
  -1   4  16         24.58         48.04        58.01 o                         
                                                                                
